# Supplementary material for: Identification of Biomarker and Co-Regulatory Motifs in Lung Adenocarcinoma Based on Differential Interactions
Source: PLoS One. 2015 Sep 24;10(9):e0139165. doi: 10.1371/journal.pone.0139165 (PMC4581687; doi:10.1371/journal.pone.0139165)
Supplement: S1 Table — (XLSX) [file pone.0139165.s001.xlsx]

## Sheet: Sheet1
Gene Symbol	Gene ID
A2M	2
ABCA1	19
ABL1	25
ACP1	52
ACTA1	58
ACTB	60
ACTG1	71
ACTN1	87
ACTN2	88
ACVR1	90
ACVR2A	92
ACVR2B	93
ADAM10	102
ADCYAP1R1	117
PARP1	142
ADRB2	154
ADRB3	155
ADRBK1	156
AP1B1	162
AP2B1	163
AP1G1	164
ACAN	176
AGTR1	185
NR0B1	190
AHCY	191
AKT1	207
ALDH2	217
ALDOA	226
ALK	238
AMPH	273
BIN1	274
ANG	283
ANK3	288
SLC25A5	292
ANXA1	301
ANXA2	302
APBB1	322
APC	324
BIRC2	329
BIRC3	330
BIRC5	332
APLP2	334
APOE	348
APP	351
FAS	355
FASLG	356
AR	367
ARAF	369
TRIM23	373
RHOA	387
RHOB	388
RHOG	391
ARHGAP1	392
ARL3	403
ARNTL	406
ARRB1	408
ARRB2	409
ATF1	466
ATF3	467
ATF4	468
ATM	472
RERE	473
ATP1A1	476
ATP2A2	488
ATP5A1	498
ATP5B	506
ATP5F1	515
ATP5I	521
ATP5O	539
ATR	545
AUP1	550
AXL	558
B2M	567
BACH1	571
BAD	572
BAG1	573
BAK1	578
BARD1	580
BBS4	585
CCND1	595
BCL2	596
BCL2A1	597
BCL2L1	598
BCL3	602
BCL6	604
BCR	613
BGN	633
BICD1	636
BID	637
BIK	638
BLM	641
BMP1	649
BMP5	653
BMP7	655
BMPR1A	657
BMPR1B	658
BMPR2	659
BMX	660
DST	667
BRCA1	672
BRAF	673
BRCA2	675
BSG	682
KLF5	688
BTG1	694
BTK	695
BUB1B	701
C1QBP	708
SERPING1	710
C3	718
CACNA1A	773
CACNB4	785
CAD	790
CALM1	801
CALM2	805
CALM3	808
CAMK2A	815
CAMK2B	816
CANX	821
CAST	831
CASP1	834
CASP2	835
CASP3	836
CASP6	839
CASP7	840
CASP8	841
CASP9	842
CAV1	857
RUNX2	860
RUNX3	864
CBL	867
SERPINH1	871
CCNA2	890
CCNB1	891
CCND3	896
CCNE1	898
CCNT1	904
CD3D	915
CD3E	916
CD247	919
CD4	920
CD9	928
CD14	929
CD19	930
MS4A1	931
CD28	940
CD36	948
SCARB1	949
CD40	958
CD44	960
CD48	962
CD63	967
CD74	972
CD79A	973
CD81	975
CDK1	983
CDC5L	988
CDC6	990
CDC20	991
CDC25A	993
CDC25C	995
CDH1	999
CDH2	1000
CDH5	1003
CDH18	1016
CDK2	1017
CDK5	1020
CDK7	1022
CDK8	1024
CDK9	1025
CDKN1A	1026
CDKN1B	1027
CDKN1C	1028
CDKN2A	1029
CEBPA	1050
CEBPB	1051
CEBPG	1054
CENPA	1058
CENPF	1063
CETN2	1069
CHD3	1107
CHD4	1108
CHEK1	1111
CHUK	1147
CKS1B	1163
CLU	1191
CLN3	1201
CLNS1A	1207
CLTB	1212
CLTC	1213
CCR1	1230
CCR4	1233
CCR5	1234
COL1A1	1277
COL1A2	1278
COL2A1	1280
COL4A1	1282
COL4A2	1284
COL4A3	1285
COL4A5	1287
COL5A1	1289
COL6A1	1291
COL7A1	1294
COL17A1	1308
COPB1	1315
MAP3K8	1326
CREB1	1385
ATF2	1386
CREBBP	1387
CRH	1392
CRHR1	1394
CRK	1398
CRKL	1399
CRX	1406
CRYAB	1410
MAPK14	1432
CSE1L	1434
CSF1R	1436
CSF2RB	1439
CSF3R	1441
CSH1	1442
CSK	1445
CSNK1A1	1452
CSNK1D	1453
CSNK2A1	1457
CSNK2A2	1459
CSNK2B	1460
VCAN	1462
CST3	1471
CTBP1	1487
CTNNA1	1495
CTNND1	1500
CTNND2	1501
CTSB	1508
CTSD	1509
CTSL1	1514
CYC1	1537
DAB1	1600
DAB2	1601
DACH1	1602
DAG1	1605
DAXX	1616
DCN	1634
DCTN1	1639
DDB1	1642
DDB2	1643
DDIT3	1649
DDX3X	1654
DDX5	1655
DDX6	1656
DHX9	1660
DDX11	1663
DHCR7	1717
DLAT	1737
DLG1	1739
DLG3	1741
DLG4	1742
DMD	1756
DMWD	1762
DYNC1I1	1780
DNM2	1785
DNMT1	1786
DNMT3A	1788
DNMT3B	1789
DOCK2	1794
DOK1	1796
DRD2	1813
DRD3	1814
ARID3A	1820
ATN1	1822
DSG2	1829
TSC22D3	1831
DSP	1832
DVL2	1856
DVL3	1857
E2F1	1869
E2F3	1871
E2F4	1874
ECHS1	1892
ECT2	1894
EDA	1896
EDNRB	1910
EEF1A1	1915
EEF1B2	1933
EEF1D	1936
EEF1G	1937
EFNA2	1943
EGFR	1956
EIF2S1	1965
EIF2B1	1967
EPHA2	1969
EIF4A2	1974
EIF4B	1975
EIF4E	1977
EIF4G1	1981
EIF4G2	1982
ELAVL1	1994
ELK1	2002
ELK3	2004
ELN	2006
EMD	2010
CTTN	2017
ENG	2022
EP300	2033
EPAS1	2034
EPB41	2035
EPB41L2	2037
EPB42	2038
EPOR	2057
EPRS	2058
EPS15	2060
NR2F6	2063
ERBB2	2064
ERBB3	2065
ERBB4	2066
ERCC5	2073
FBL	2091
ESR1	2099
ESR2	2100
ETF1	2107
ETFA	2108
ETS1	2113
ETV1	2115
EVPL	2125
EWSR1	2130
EXT2	2132
EZH2	2146
F2	2147
F2R	2149
F10	2159
F13A1	2162
FABP5	2171
FANCA	2175
FANCC	2176
PTK2B	2185
FANCG	2189
FBLN1	2192
FBLN2	2199
FBN1	2200
FBP1	2203
FCGR2A	2212
FEN1	2237
FER	2241
FGA	2243
FGB	2244
FGF4	2249
FGFR1	2260
FGFR4	2264
FGR	2268
FHL2	2274
FKBP4	2288
FKBP5	2289
FOXO1	2308
FOXO3	2309
FLII	2314
FLNA	2316
FN1	2335
FOS	2353
FTH1	2495
NR5A1	2516
FUS	2521
FYB	2533
FYN	2534
XRCC6	2547
GATA1	2623
GATA6	2627
GBAS	2631
GC	2638
GCK	2645
KAT2A	2648
GDF9	2661
GH1	2688
GHR	2690
GJA1	2697
GLB1	2720
GLP1R	2740
GNAI1	2770
GNAI2	2771
GNAI3	2773
GNAO1	2775
GNAS	2778
GNAZ	2781
GNB2	2783
GOLGA2	2801
GOT2	2806
SFN	2810
GRK5	2869
GPS1	2873
GRB2	2885
GRB10	2887
RAPGEF1	2889
GRIA1	2890
GRN	2896
GRIN1	2902
GRIN2A	2903
NR3C1	2908
GSK3A	2931
GSK3B	2932
GSN	2934
GSTZ1	2954
MSH6	2956
GTF2E2	2961
GTF2F2	2963
GTF2H1	2965
GTF2H4	2968
GTF3C2	2976
H2AFX	3014
HIST1H1A	3024
HABP2	3026
HCK	3055
HCLS1	3059
HTT	3064
HDAC1	3065
HDAC2	3066
HELLS	3070
HHEX	3087
HIF1A	3091
HIP1	3092
HLA-A	3105
HLA-B	3106
HLA-C	3107
HLF	3131
HLA-G	3135
HMGB1	3146
HMMR	3161
NR4A1	3164
HNF4A	3172
HNRNPD	3184
HNRNPF	3185
HNRNPH1	3187
HNRNPK	3190
HRAS	3265
PRMT1	3276
HSF1	3297
HSF4	3299
DNAJA1	3301
HSPA1A	3303
HSPA1L	3305
HSPA4	3308
HSPA5	3309
HSPA8	3312
HSPB1	3315
HSPB2	3316
HSP90AA1	3320
HSP90AB1	3326
HSPD1	3329
HSPE1	3336
DNAJB1	3337
HTR2C	3358
IARS	3376
ICAM2	3384
ICAM3	3385
ID2	3398
ID3	3399
IFIT1	3434
IFNGR1	3459
IFNGR2	3460
IFRD1	3475
IGF1R	3480
IGFBP3	3486
IGFBP5	3488
IGFBP7	3490
RBPJ	3516
IKBKB	3551
IL2RB	3560
IL2RG	3561
IL4R	3566
IL6R	3570
IL6ST	3572
IL7R	3575
IL16	3603
ILF2	3608
ILK	3611
ING1	3621
ING2	3622
INHBA	3624
INPP5D	3635
INSIG1	3638
INSR	3643
PDX1	3651
IRAK1	3654
ITGA6	3655
IRF1	3659
IRF3	3661
IRF5	3663
IRF7	3665
IRS1	3667
ITGA1	3672
ITGA3	3675
ITGA4	3676
ITGA5	3678
ITGAL	3683
ITGAV	3685
ITGAX	3687
ITGB1	3688
ITGB2	3689
ITGB3	3690
ITGB4	3691
EIF6	3692
ITGB5	3693
ITGB7	3695
ITK	3702
IVL	3713
JAK1	3716
JAK2	3717
JUN	3725
JUND	3727
KCNA1	3736
KCNJ6	3763
KCNJ9	3765
KCNMB1	3779
KDR	3791
KIF5B	3799
KIT	3815
KPNA1	3836
KPNB1	3837
KPNA2	3838
TNPO1	3842
IPO5	3843
KRT1	3848
KRT7	3855
KRT8	3856
KRT14	3861
KRT15	3866
KRT18	3875
KRT19	3880
KTN1	3895
LAMA2	3908
LAMA3	3909
LAMA4	3910
LAMB2	3913
LAMB3	3914
LAMC1	3915
LCK	3932
LCP1	3936
LCP2	3937
LGALS1	3956
LGALS3BP	3959
LIFR	3977
LIG1	3978
LIMK1	3984
LMNA	4000
LMNB1	4001
LRP1	4035
LRP2	4036
LRPAP1	4043
LTA	4049
LTBP1	4052
LTBR	4055
LYN	4067
SH2D1A	4068
MAD2L1	4085
SMAD1	4086
SMAD2	4087
SMAD3	4088
SMAD4	4089
SMAD6	4091
SMAD7	4092
SMAD9	4093
MAF	4094
MAGEA6	4105
MAGEA11	4110
MAGEB2	4113
MAP1A	4130
MAP2	4133
MAPT	4137
MARK3	4140
MARS	4141
MAX	4149
MC5R	4161
MCC	4163
MCL1	4170
MCM2	4171
MCM3	4172
MCM4	4173
MCM5	4174
MCM6	4175
MCM7	4176
MDFI	4188
MDM2	4193
MDM4	4194
MEF2A	4205
MEF2C	4208
MEIS1	4211
MAP3K3	4215
MAP3K4	4216
RAB8A	4218
MEN1	4221
MET	4233
MFAP2	4237
KITLG	4254
MGMT	4255
MIF	4282
MITF	4286
MKI67	4288
MLH1	4292
MAP3K10	4294
MAP3K11	4296
MLL	4297
MLLT1	4298
MMP1	4312
MMP2	4313
MMP9	4318
MMP14	4323
MPG	4350
MSH2	4436
MSN	4478
MTHFD1	4522
MTNR1B	4544
MUC1	4582
TRIM37	4591
MX1	4599
MYB	4602
MYBL2	4605
MYC	4609
MYD88	4615
GADD45B	4616
MYH9	4627
MYH10	4628
MYL6	4637
MYO1C	4641
MYO1D	4642
MYO7A	4647
MYOC	4653
MYOD1	4654
MYOG	4656
NAP1L1	4673
NASP	4678
NCAM1	4684
NCF4	4689
NCK1	4690
NCL	4691
NDN	4692
NDUFA2	4695
NDUFA5	4698
NDUFA9	4704
NEDD4	4734
NEDD9	4739
NEFH	4744
NEK2	4751
NFATC4	4776
NFKB1	4790
NFKB2	4791
NFKBIA	4792
NFKBIB	4793
NFKBIE	4794
NFYA	4800
NFYB	4801
NFYC	4802
NID1	4811
NME1	4830
NOS1	4842
CNOT2	4848
NPHS1	4868
NPM1	4869
NPPA	4878
NPY5R	4889
NRAS	4893
NRD1	4898
YBX1	4904
NSF	4905
NTRK3	4916
NUMA1	4926
OCLN	4950
TNFRSF11B	4982
OSM	5008
OXA1L	5018
PEBP1	5037
FURIN	5045
PAEP	5047
PAFAH1B1	5048
PRDX1	5052
SERPINE1	5054
PAK1	5058
PAK2	5062
PAK3	5063
PARK2	5071
PAWR	5074
PAX3	5077
PAX6	5080
PBX2	5089
PCBD1	5092
PCBP1	5093
PCBP2	5094
PCM1	5108
PCMT1	5110
PCNA	5111
PDE4D	5144
PDE6D	5147
PDGFB	5155
PDGFRA	5156
PDGFRB	5159
PDHB	5162
PDPK1	5170
PECAM1	5175
PF4	5196
PFDN1	5201
PFKP	5214
PFN2	5217
PHB	5245
PHF1	5252
SERPINA1	5265
SERPINB6	5269
SERPINE2	5270
SERPINB9	5272
PIK3CA	5290
PIM1	5292
PIK3CG	5294
PIK3R1	5295
PIK3R2	5296
PIN1	5300
PKD1	5310
PKM2	5315
PLAGL1	5325
PLAT	5327
PLAU	5328
PLAUR	5329
PLCG1	5335
PLCG2	5336
PLD1	5337
PLG	5340
PLEK	5341
SERPINF2	5345
PLK1	5347
PLP2	5355
PLSCR1	5359
PML	5371
PMS1	5378
EXOSC10	5394
PNN	5411
POLA1	5422
POLD1	5424
POLE	5426
POLR2A	5430
POLR2B	5431
POLR2C	5432
POLR2D	5433
POLR2E	5434
POLR2G	5436
POLR2H	5437
POLR2K	5440
POMC	5443
POR	5447
POU2F1	5451
PPARA	5465
PPARG	5468
CTSA	5476
PPID	5481
PPM1G	5496
PPP1CA	5499
PPP1CC	5501
PPP1R2	5504
PPP2CA	5515
PPP2CB	5516
PPP2R1A	5518
PPP2R2A	5520
PPP2R2B	5521
PPP2R4	5524
PPP2R5C	5527
PPP5C	5536
SRGN	5552
PRIM1	5557
PRKAB1	5564
PRKAR1A	5573
PRKAR2A	5576
PRKAR2B	5577
PRKCA	5578
PRKCB	5579
PRKCD	5580
PRKCE	5581
PRKCG	5582
PRKCI	5584
PKN1	5585
PRKCQ	5588
PRKCZ	5590
PRKDC	5591
PRKG1	5592
MAPK1	5594
MAPK3	5595
MAPK8	5599
MAPK9	5601
MAPK10	5602
MAPK13	5603
MAP2K1	5604
MAP2K2	5605
MAP2K5	5607
MAP2K6	5608
MAP2K7	5609
EIF2AK2	5610
PRLR	5618
PRNP	5621
PROS1	5627
PRPSAP1	5635
PSEN1	5663
PSEN2	5664
PSG9	5678
PSMA1	5682
PSMA2	5683
PSMA3	5684
PSMA5	5686
PSMA6	5687
PSMA7	5688
PSMB3	5691
PSMB4	5692
PSMB6	5694
PSMB7	5695
PSMB10	5699
PSMC2	5701
PSMC3	5702
PSMC4	5704
PSMC5	5705
PSMC6	5706
PSMD1	5707
PSMD4	5710
PSMD7	5713
PSMD9	5715
PSMD10	5716
PSMD11	5717
PSMD12	5718
PSMD13	5719
PSPH	5723
PTBP1	5725
PTCH1	5727
PTGDS	5730
PTGS2	5743
PTK2	5747
PTMA	5757
PTMS	5763
PTN	5764
PTPN1	5770
PTPN4	5775
PTPN6	5777
PTPN11	5781
PTPRC	5788
PTPRF	5792
PTPRH	5794
PEX19	5824
ABCD3	5825
PXN	5829
RAB3A	5864
RAB5A	5868
RAB5B	5869
RAB6A	5870
RAB27A	5873
RABGGTB	5876
RABIF	5877
RAC1	5879
RAC2	5880
RAC3	5881
RAD23B	5887
RAD51	5888
RAD52	5893
RALGDS	5900
RAN	5901
RANBP1	5902
RANBP2	5903
RAP1A	5906
RAP2A	5911
RARA	5914
RASA1	5921
RB1	5925
ARID4A	5926
RBBP7	5931
RBBP8	5932
RBL1	5933
RBL2	5934
RCN2	5955
RDX	5962
REL	5966
RELA	5970
RELB	5971
DPF2	5977
RET	5979
REV3L	5980
RFC1	5981
RFC2	5982
RFC4	5984
RFC5	5985
RGS1	5996
RGS2	5997
RGS7	6000
RHEB	6009
RING1	6015
RIT1	6016
RNF2	6045
ROBO1	6091
ROCK1	6093
RORA	6095
RPA1	6117
RPA3	6119
RPL4	6124
RPL7	6129
RPL11	6135
RPL23A	6147
RPL31	6160
RPL37A	6168
RPL38	6169
RPLP1	6176
RPLP2	6181
RPN1	6184
RPS3	6188
RPS6KA1	6195
RPS6KA2	6196
RPS6KA3	6197
RPS6KB1	6198
RPS7	6201
RPS8	6202
RPS11	6205
RPS24	6229
RPS25	6230
RPS27A	6233
RRAS	6237
RRBP1	6238
RTN1	6252
RXRA	6256
RXRB	6257
S100A2	6273
S100A6	6277
S100A8	6279
S100A10	6281
SAT1	6303
SATB1	6304
ATXN1	6310
SCNN1B	6338
CCL2	6347
CCL4	6351
CCL8	6355
CCL16	6360
SDC2	6383
SDC4	6385
SDCBP	6386
SEL1L	6400
SELL	6402
SELPLG	6404
SET	6418
SFPQ	6421
SH3BP2	6452
ITSN1	6453
SHBG	6462
SHC1	6464
SHMT2	6472
SIAH1	6477
SIAH2	6478
SKI	6497
SKIL	6498
SKP1	6500
SKP2	6502
SLA	6503
SLC2A1	6513
SLC3A2	6520
SLC4A1	6521
SLC6A12	6539
SMARCA2	6595
SMARCA4	6597
SMARCC1	6599
SMARCC2	6601
SMARCD1	6602
SMARCD3	6604
SMARCE1	6605
SUMO3	6612
SUMO2	6613
SNCA	6622
FSCN1	6624
SNRNP70	6625
SNRPB	6628
SNRPD1	6632
SNRPD2	6633
SNRPD3	6634
SNRPF	6636
SNRPG	6637
SNX1	6642
SNX2	6643
SOD2	6648
SON	6651
SOS1	6654
SOX10	6663
SP1	6667
SP2	6668
SP3	6670
SPARC	6678
SPI1	6688
SPTA1	6708
SPTAN1	6709
SPTB	6710
SPTBN1	6711
SRC	6714
SREBF2	6721
SRF	6722
SRPK1	6732
SSR1	6745
SSRP1	6749
SSTR3	6753
SSTR4	6754
STAT1	6772
STAT2	6773
STAT3	6774
STAT5A	6776
STAT5B	6777
STAT6	6778
STAU1	6780
AURKA	6790
STK11	6794
STRN	6801
STX1A	6804
STXBP3	6814
SUPT5H	6829
MED22	6837
SUV39H1	6839
SVIL	6840
VAMP2	6844
SYK	6850
SYN1	6853
SYN2	6854
SYT1	6857
TAF1	6872
TAF7	6879
TAF9	6880
TAF10	6881
TAF11	6882
TAF12	6883
TAL1	6886
TAPBP	6892
TBCD	6904
TBL1X	6907
TBP	6908
TCEA1	6917
TCEA2	6919
TCEB1	6921
TCEB2	6923
TCF4	6925
TBX3	6926
TCF3	6929
TCF12	6938
TCP1	6950
TDG	6996
TEAD1	7003
TEK	7010
TERF1	7013
TERF2	7014
TERT	7015
TFAP2A	7020
TFCP2	7024
NR2F1	7025
NR2F2	7026
TFE3	7030
TGFB1	7040
TGFB1I1	7041
TGFBR1	7046
TGFBR2	7048
TGIF1	7050
TGM2	7052
THBS1	7057
THBS2	7058
THRA	7067
TIMP2	7077
TIMP3	7078
TK1	7083
TLE1	7088
TLR2	7097
TLR4	7099
TSPAN4	7106
TMPO	7112
TNFAIP3	7128
TNFRSF1A	7132
TNFRSF1B	7133
TNNT1	7138
TOP1	7150
TOP2A	7153
TOP2B	7155
TP53	7157
TP73	7161
TPD52	7163
TPI1	7167
TPM1	7168
TPM2	7169
TPR	7175
TRAF1	7185
TRAF2	7186
TRAF3	7187
TRAF5	7188
TRAF6	7189
TRIP6	7205
TRPC3	7222
TSC2	7249
TSG101	7251
TSHR	7253
TSNAX	7257
TTR	7276
TUBA4A	7277
TUBA3C	7278
TUBG1	7283
TXN	7295
TYK2	7297
TYROBP	7305
U2AF1	7307
UBB	7314
UBC	7316
UBE2D1	7321
UBE2D2	7322
UBE2D3	7323
UBE2E1	7324
UBE2H	7328
UBE2I	7329
UBE2L3	7332
UBE2N	7334
UBE2V2	7336
UBE3A	7337
SUMO1	7341
UFD1L	7353
USP4	7375
NR1H2	7376
UQCRC1	7384
USF2	7392
USP1	7398
VASP	7408
VAV1	7409
VAV2	7410
VCL	7414
VCP	7415
VDAC1	7416
VDR	7421
VEGFA	7422
EZR	7430
VIM	7431
VIPR1	7433
VRK1	7443
VWF	7450
WAS	7454
WIPF1	7456
WRN	7486
WT1	7490
XBP1	7494
XPO1	7514
XRCC1	7515
XRCC4	7518
XRCC5	7520
YES1	7525
YY1	7528
YWHAB	7529
YWHAE	7531
YWHAH	7533
YWHAZ	7534
ZAP70	7535
SF1	7536
ZFP36	7538
ZBTB16	7704
TRIM25	7706
ZNF148	7707
TRIM26	7726
ZNF207	7756
ZFAND5	7763
ZYX	7791
ALMS1	7840
CXCR4	7852
USP7	7874
DEK	7913
BAT2	7916
BAT3	7917
BRD3	8019
ADAM12	8038
FOSL1	8061
CUL5	8065
PTP4A2	8073
USP5	8078
COIL	8161
SF3A2	8175
CLPP	8192
NCOA3	8202
NRIP1	8204
CHAF1B	8208
LZTR1	8216
CLTCL1	8218
USP11	8237
SMC1A	8243
ARID1A	8289
HIST3H3	8290
PICALM	8301
AXIN1	8312
BAP1	8314
CDC7	8317
FZD4	8322
HIST1H2BC	8347
HIST2H2BE	8349
HIST1H3A	8350
HIST1H3E	8353
HIST1H3G	8355
HIST1H3J	8356
HIST1H4A	8359
HIST1H4D	8360
HIST1H4J	8363
HIST1H4C	8364
MAD1L1	8379
BCAR3	8412
STK24	8428
CUL4A	8451
CUL3	8452
CUL2	8453
CUL1	8454
TTF2	8458
SMARCA5	8467
SORBS2	8470
OGT	8473
RAE1	8480
OFD1	8481
SIP1	8487
MAP4K3	8491
PPFIBP2	8495
PPFIA2	8499
IKBKG	8517
IKBKAP	8518
GAS7	8522
DGKZ	8525
CSDA	8531
CBX4	8535
MAPKAPK5	8550
PIAS1	8554
MKNK1	8569
KHSRP	8570
AKR7A2	8574
STK16	8576
RGS20	8601
RUVBL1	8607
STC2	8614
USO1	8615
RTCD1	8634
NCOA1	8648
SOCS1	8651
DYNLL1	8655
IRS2	8660
EIF3A	8661
EIF3D	8664
EIF3F	8665
SLC4A4	8671
VAMP8	8673
CDC23	8697
TRADD	8717
TNFRSF25	8718
SNX3	8724
EED	8726
RIPK1	8737
TNFSF13	8741
ADAM15	8751
ADAM9	8754
TNFRSF14	8764
RAB11A	8766
RIPK2	8767
SNAP23	8773
MPDZ	8777
TNFRSF10D	8793
TRIM24	8805
SAP30	8819
IQGAP1	8826
NRP1	8829
CFLAR	8837
HDAC3	8841
TSC22D1	8848
KAT2B	8850
SYNJ1	8867
ARHGEF7	8874
SQSTM1	8878
FUBP1	8880
EIF2S2	8894
BCL10	8915
HIST1H3F	8968
P4HA2	8974
HAP1	9001
TAF1A	9015
MAP3K14	9020
SOCS3	9021
HIP1R	9026
BAZ1B	9031
UBE2M	9040
SPAG9	9043
RPL14	9045
DOK2	9046
SH2D2A	9047
PIAS2	9063
ASH2L	9070
SART1	9092
DNAJA3	9093
UNC119	9094
NMI	9111
MTA1	9112
PRPF4	9128
CCNE2	9134
CBFA2T2	9139
HGS	9146
DYRK1B	9149
EXO1	9156
ARHGEF2	9181
BUB3	9184
DDX21	9188
AURKB	9212
NOLC1	9221
MAGI1	9223
DLGAP1	9229
PTTG1	9232
PNMA1	9240
MSC	9242
COPB2	9276
MED14	9282
COPS2	9318
TRIP13	9319
TRIP4	9325
GTF3C5	9328
GTF3C3	9330
VAMP3	9341
RPL23	9349
SLC9A3R2	9351
RAB9A	9367
NRXN1	9378
GRAP2	9402
LPXN	9404
QKI	9444
ARHGEF6	9459
PICK1	9463
HAND2	9464
SH3BP5	9467
ROCK2	9475
MAPK8IP1	9479
AKAP5	9495
MAGED1	9500
TBPL1	9519
GOSR1	9527
BAG3	9531
BAG2	9532
RAB3D	9545
CHD1L	9557
AKAP12	9590
NCOR1	9611
NCOR2	9612
RNF7	9616
GNA14	9630
NUP155	9631
FEZ1	9638
IKBKE	9641
MORF4L2	9643
PPM1F	9647
SOCS5	9655
IPO13	9670
N4BP1	9683
NUP93	9688
HERPUD1	9709
NOS1AP	9722
GPRASP1	9737
HDAC4	9759
SNX17	9784
DAZAP2	9802
TOMM20	9804
SFI1	9814
KEAP1	9817
RB1CC1	9821
ELMO1	9844
PJA2	9867
SETDB1	9869
FCHSD2	9873
SGSM2	9905
G3BP2	9908
MAFB	9935
MED12	9968
RBX1	9978
NR2E3	10002
ABI1	10006
TANK	10010
HDAC6	10013
HDAC5	10014
PDCD6IP	10015
PDCD6	10016
CHAF1A	10036
PARP2	10038
TOM1L1	10040
RANBP9	10048
DNAJB6	10049
AP1M2	10053
UBA2	10054
HUWE1	10075
PQBP1	10084
ARPC3	10094
ACTR3	10096
ACTR2	10097
ARPC2	10109
HIPK3	10114
ACTR1A	10121
LRPPRC	10128
AKAP9	10142
ABI2	10152
TRIM28	10155
PSME3	10197
TOPORS	10210
PSMD14	10213
STX6	10228
HNRNPR	10236
CALCOCO2	10241
SRRM1	10250
STAM2	10254
CNKSR1	10256
SF3B4	10262
STUB1	10273
STAG1	10274
SMNDC1	10285
DNAJA2	10294
PAK4	10298
TRIM22	10346
TUBA1B	10376
TUBB4	10382
ANAPC10	10393
MYL9	10398
GNB2L1	10399
PIAS3	10401
NDC80	10403
PRMT5	10419
CD2BP2	10421
TUBGCP3	10426
MCRS1	10445
HAX1	10456
BAIAP2	10458
TADA3	10474
UBE2E3	10477
SYNCRIP	10492
STK25	10494
CARM1	10498
NCOA2	10499
MYBBP1A	10514
DDX17	10521
DEAF1	10522
KAT5	10524
GABBR1	10537
DCTN2	10540
HBXIP	10542
RPP38	10557
ARFGEF2	10564
ARFGEF1	10565
CCT7	10574
CCT4	10575
CCT2	10576
SORBS1	10580
DRAP1	10589
PRPF8	10594
SH2B2	10603
PAICS	10606
STAMBP	10617
TXNIP	10628
KHDRBS1	10657
GNA13	10672
NUDC	10726
PTGES3	10728
PLK4	10733
GRAP	10750
NES	10763
ZMYND11	10771
NCKAP1	10787
HSPH1	10808
CLPX	10845
RUVBL2	10856
LILRB1	10859
USP19	10869
PPARGC1A	10891
PAPOLA	10914
TCERG1	10915
EHMT2	10919
COPS8	10920
RNPS1	10921
DBF4	10926
PRDX3	10935
CBX1	10951
SEC61B	10952
PNRC1	10957
TMED2	10959
STIP1	10963
YWHAQ	10971
COPS6	10980
GCN1L1	10985
COPS5	10987
IMMT	10989
SF3B2	10992
CCDC85B	11007
ATF7	11016
RBPMS	11030
DSTN	11034
ADRM1	11047
NUDT21	11051
WWP2	11060
UBE2C	11065
TOPBP1	11073
CIT	11113
FGFR1OP	11116
FAF1	11124
ZWINT	11130
CDC37	11140
MYST2	11143
LDB3	11155
PTP4A3	11156
LSM6	11157
C14orf1	11161
STRAP	11171
MAP4K5	11183
MAP4K1	11184
PKP3	11187
WBP4	11193
SUPT16H	11198
CHEK2	11200
AKAP13	11214
XPOT	11260
TREX1	11277
COPE	11316
DDX42	11325
CBX3	11335
GABARAP	11337
U2AF2	11338
EXOSC8	11340
GABARAPL2	11345
SYNPO	11346
RRAS2	22800
PHLDA1	22822
DNAJC8	22826
DIS3	22894
NCBP2	22916
CD93	22918
MAPRE1	22919
KIFAP3	22920
SIRT2	22933
CCT5	22948
NINL	22981
MAST1	22983
AZI1	22994
RIMS1	22999
SPEN	23013
FBXO21	23014
EXOSC7	23016
PALLD	23022
USP33	23032
WDTC1	23038
TNIK	23043
FNBP1	23048
CLASP2	23122
EPB41L3	23136
MAST2	23139
MAPK8IP3	23162
GGA3	23163
RCOR1	23186
DNAJC9	23234
PLCB1	23236
BOP1	23246
DNMBP	23268
FBXW11	23291
MGRN1	23295
SIN3B	23309
USP22	23326
SASH1	23328
CLASP1	23332
EXOSC2	23404
DICER1	23405
SIRT3	23410
SIRT1	23411
ZFPM2	23414
GRIP1	23426
RYBP	23429
RHOQ	23433
TARDBP	23435
SF3B3	23450
SF3B1	23451
CBX6	23466
BRD4	23476
CBX7	23492
SUZ12	23512
ANP32A	23519
CABIN1	23523
SRRM2	23524
MAPK8IP2	23542
LEMD3	23592
PATZ1	23598
CD2AP	23607
PHLDA3	23612
BACE1	23621
NUP62	23636
LDOC1	23641
SSBP3	23648
TRIM29	23650
RAB38	23682
EID1	23741
KIF4A	24137
FTSJ1	24140
GCA	25801
ASF1A	25842
MOBKL3	25843
BRMS1	25855
PRKD2	25865
POT1	25913
COBRA1	25920
CHMP2B	25978
GORASP2	26003
ZZZ3	26009
UPF2	26019
GGA1	26088
KIAA1279	26128
SERBP1	26135
FBXW2	26190
PTPN22	26191
GNL3	26354
CNNM3	26505
EIF2C1	26523
AATF	26574
NUFIP1	26747
RPL5	26782
HBP1	26959
PABPC1	26986
AKAP8L	26993
RNF11	26994
PELP1	27043
SND1	27044
GLS2	27165
ITGB1BP3	27231
PDCD4	27250
LSM3	27258
RBMX	27316
ZNF638	27332
GIT1	28964
SLC27A6	28965
MAGEH1	28986
HIPK2	28996
FHOD1	29109
TBK1	29110
BRD7	29117
RACGAP1	29127
BLNK	29760
USP25	29761
PARVB	29780
STRN4	29888
GPSM2	29899
HOOK2	29911
EPN1	29924
STRN3	29966
UBQLN2	29978
NRBF2	29982
SOCS7	30837
EHD2	30846
WDR8	49856
DEF6	50619
GEMIN4	50628
ASAP1	50807
PARD6A	50855
MED31	51003
DERL2	51009
MRPS16	51021
SH3GLB1	51100
KCTD3	51133
COPS4	51138
LEF1	51176
ACP6	51205
TCEB3B	51224
C8orf30A	51236
PHF21A	51317
SPG21	51324
CDC40	51362
UBR5	51366
UCHL5	51377
ANAPC5	51433
RNF138	51444
EVL	51466
LARS	51520
MBIP	51562
PIAS4	51588
UBE2D4	51619
LUC7L2	51631
TMEM66	51669
MPP6	51678
LSM7	51690
NAA38	51691
WBP11	51729
WWOX	51741
ARID4B	51742
MBD3	53615
CYCS	54205
TERF2IP	54386
SSH1	54434
KCTD5	54442
TOLLIP	54472
CPVL	54504
ADAMTSL4	54507
EXOSC4	54512
NECAB2	54550
DDX56	54606
RNF111	54778
NDE1	54820
FBXL12	54850
SNRK	54861
MED9	55090
CDCA8	55143
THAP1	55145
RNMTL1	55178
RIF1	55183
PSPC1	55269
BRF2	55290
LIN7C	55327
OTUB1	55611
STAP2	55620
BTBD2	55643
ZNF446	55663
IPO9	55705
ASF1B	55723
NUP133	55746
EXOC2	55770
C1orf103	55791
DOK5	55816
RNF130	55819
VPS11	55823
DCAF6	55827
CENPJ	55835
PBK	55872
LMO3	55885
ERBB2IP	55914
C20orf24	55969
PARD3	56288
UBQLN4	56893
DDX24	57062
PLSCR4	57088
RAB25	57111
CHMP1B	57132
SMURF1	57154
CBX8	57332
KIF17	57576
WDR48	57599
USP36	57602
EP400	57634
CALCOCO1	57658
MARK4	57787
LSM2	57819
EPS15L1	58513
SENP2	59343
BACH2	60468
NIF3L1	60491
CCDC90B	60492
RIC8A	60626
PKNOX2	63876
TSPYL2	64061
SAMSN1	64092
ELSPBP1	64100
MOAP1	64112
TFB2M	64216
NSD1	64324
IKZF4	64375
SMURF2	64750
MICAL1	64780
UPF3A	65110
WNK1	65125
FAM173A	65990
DERL1	79139
FYCO1	79443
PLEKHF2	79666
IPO4	79711
TBL1XR1	79718
TBC1D17	79735
SLC25A22	79751
GEMIN6	79833
CPSF7	79869
SLC35E1	79939
CEP76	79959
MYO15B	80022
CCDC33	80125
CDK5RAP3	80279
MED28	80306
THAP7	80764
COL18A1	80781
GRIP2	80852
CDT1	81620
TSC22D4	81628
MAP1LC3B	81631
CCNL2	81669
MED25	81857
QTRT1	81890
ITCH	83737
C7orf64	84060
ASCC2	84164
POLR1B	84172
USP32	84669
BAT2L1	84726
PCGF1	84759
ACTR8	93973
TSGA14	95681
KCTD12	115207
RUNX1	152503
ASXL1	171023
EIF2C3	192669
TUBB	203068
RPLP0	220717
NUP43	348995
GSTK1	373156
SUMO4	387082
RPS4X	391777
MAP1LC3C	440738
DISC1	100303453
