# Supplementary material for: Identification of Biomarker and Co-Regulatory Motifs in Lung Adenocarcinoma Based on Differential Interactions
Source: PLoS One. 2015 Sep 24;10(9):e0139165. doi: 10.1371/journal.pone.0139165 (PMC4581687; doi:10.1371/journal.pone.0139165)
Supplement: S2 Table — (XLSX) [file pone.0139165.s002.xlsx]

## Sheet: triplet
miRNAs	Genes	TFs
hsa-let-7b-5p	PCMT1	c-Myc
hsa-let-7b-5p	FUS	c-Myc
hsa-let-7b-5p	TOMM20	c-Myc
hsa-let-7b-5p	NRAS	c-Myc
hsa-let-7c-5p	POLR2D	E2F-4
hsa-let-7c-5p	INSIG1	E2F-4
hsa-let-7c-5p	TMPO	E2F-4
hsa-let-7e-5p	BUB3	E2F-4
hsa-let-7e-5p	CDC25A	E2F-4
hsa-let-7e-5p	POLR2D	E2F-4
hsa-miR-101-3p	TOP2A	FOS
hsa-miR-101-3p	ATP5B	FOS
hsa-miR-101-3p	SP2	FOS
hsa-miR-103a-3p	ACTR2	E2F-1
hsa-miR-103a-3p	N4BP1	E2F-1
hsa-miR-103a-3p	CUL5	E2F-1
hsa-miR-106b-5p	REV3L	CREB1
hsa-miR-106b-5p	PPARA	CREB1
hsa-miR-106b-5p	ETF1	CREB1
hsa-miR-107	PCMT1	c-Myc
hsa-miR-107	ACTG1	c-Myc
hsa-miR-107	ARID4A	c-Myc
hsa-miR-107	ETF1	c-Myc
hsa-miR-10a-5p	CDK1	MYB
hsa-miR-10a-5p	BCL6	MYB
hsa-miR-10a-5p	PSMD14	MYB
hsa-miR-10b-5p	CDK1	MYB
hsa-miR-10b-5p	BCL6	MYB
hsa-miR-10b-5p	PSMD14	MYB
hsa-miR-140-5p	NCBP2	c-Myc
hsa-miR-140-5p	LAMC1	c-Myc
hsa-miR-140-5p	NUP62	c-Myc
hsa-miR-141-3p	DNAJC8	RBL2
hsa-miR-141-3p	SKI	RBL2
hsa-miR-141-3p	CCNL2	RBL2
hsa-miR-142-3p	SKI	BRG1
hsa-miR-142-3p	VAMP3	BRG1
hsa-miR-142-3p	RERE	BRG1
hsa-miR-142-3p	APP	CTCF
hsa-miR-142-3p	RERE	CTCF
hsa-miR-142-3p	SKI	CTCF
hsa-miR-142-3p	APP	E2F-1
hsa-miR-142-3p	CALM2	E2F-1
hsa-miR-142-3p	PFN2	E2F-1
hsa-miR-142-3p	SKI	RBL2
hsa-miR-142-3p	VAMP3	RBL2
hsa-miR-142-3p	RERE	RBL2
hsa-miR-143-3p	NRAS	c-Myc
hsa-miR-143-3p	KHSRP	c-Myc
hsa-miR-143-3p	PRDX3	c-Myc
hsa-miR-144-3p	STC2	HIF1A
hsa-miR-144-3p	TPD52	HIF1A
hsa-miR-144-3p	PNRC1	HIF1A
hsa-miR-145-5p	SNRPB	c-Myc
hsa-miR-145-5p	NRAS	c-Myc
hsa-miR-145-5p	ACTG1	c-Myc
hsa-miR-146b-5p	PAICS	c-Myc
hsa-miR-146b-5p	BSG	c-Myc
hsa-miR-146b-5p	NDUFA2	c-Myc
hsa-miR-146b-5p	PAICS	MYB
hsa-miR-146b-5p	NOLC1	MYB
hsa-miR-146b-5p	C1QBP	MYB
hsa-miR-146b-5p	PAICS	SP1
hsa-miR-146b-5p	BSG	SP1
hsa-miR-146b-5p	SLC25A5	SP1
hsa-miR-152-3p	RAD51	E2F-1
hsa-miR-152-3p	N4BP1	E2F-1
hsa-miR-152-3p	E2F3	E2F-1
hsa-miR-155-5p	CCND1	HIF1A
hsa-miR-155-5p	PDE4D	HIF1A
hsa-miR-155-5p	PJA2	HIF1A
hsa-miR-15a-5p	PFN2	E2F-1
hsa-miR-15a-5p	N4BP1	E2F-1
hsa-miR-15a-5p	ACTR2	E2F-1
hsa-miR-15a-5p	EXT2	E2F-2
hsa-miR-15a-5p	N4BP1	E2F-2
hsa-miR-15a-5p	RPS6KB1	E2F-2
hsa-miR-15b-5p	EXT2	E2F-2
hsa-miR-15b-5p	N4BP1	E2F-2
hsa-miR-15b-5p	RPS6KB1	E2F-2
hsa-miR-15b-5p	CCND1	POU2F1
hsa-miR-15b-5p	HIST2H2BE	POU2F1
hsa-miR-15b-5p	EIF4G2	POU2F1
hsa-miR-15b-5p	CCND1	STAT5A
hsa-miR-15b-5p	PIM1	STAT5A
hsa-miR-15b-5p	CCND3	STAT5A
hsa-miR-17-5p	REV3L	CREB1
hsa-miR-17-5p	PPARA	CREB1
hsa-miR-17-5p	ETF1	CREB1
hsa-miR-181a-5p	HERPUD1	c-Myc
hsa-miR-181a-5p	LAMC1	c-Myc
hsa-miR-181a-5p	PRDX3	c-Myc
hsa-miR-181a-5p	STC2	HIF1A
hsa-miR-181a-5p	ARFGEF2	HIF1A
hsa-miR-181a-5p	INSIG1	HIF1A
hsa-miR-181b-5p	LAMC1	c-Myc
hsa-miR-181b-5p	ATM	c-Myc
hsa-miR-181b-5p	PRDX3	c-Myc
hsa-miR-181b-5p	HERPUD1	c-Myc
hsa-miR-181b-5p	CRKL	EPAS1
hsa-miR-181b-5p	QKI	EPAS1
hsa-miR-181b-5p	STC2	EPAS1
hsa-miR-181b-5p	STC2	HIF1A
hsa-miR-181b-5p	ARFGEF2	HIF1A
hsa-miR-181b-5p	INSIG1	HIF1A
hsa-miR-181c-5p	HERPUD1	c-Myc
hsa-miR-181c-5p	LAMC1	c-Myc
hsa-miR-181c-5p	PRDX3	c-Myc
hsa-miR-181c-5p	STC2	HIF1A
hsa-miR-181c-5p	ARFGEF2	HIF1A
hsa-miR-181c-5p	INSIG1	HIF1A
hsa-miR-181d-5p	PRDX3	c-Myc
hsa-miR-181d-5p	ATM	c-Myc
hsa-miR-181d-5p	HERPUD1	c-Myc
hsa-miR-181d-5p	NRAS	c-Myc
hsa-miR-181d-5p	LAMC1	c-Myc
hsa-miR-182-5p	LAMC1	c-Myc
hsa-miR-182-5p	MET	c-Myc
hsa-miR-182-5p	PCMT1	c-Myc
hsa-miR-182-5p	RRAS	c-Myc
hsa-miR-182-5p	WBP4	E2F-1
hsa-miR-182-5p	CUL5	E2F-1
hsa-miR-182-5p	ACTR2	E2F-1
hsa-miR-182-5p	MET	ETS1
hsa-miR-182-5p	SPEN	ETS1
hsa-miR-182-5p	VAMP3	ETS1
hsa-miR-182-5p	PTCH1	REST
hsa-miR-182-5p	ZNF638	REST
hsa-miR-182-5p	CUL5	REST
hsa-miR-185-5p	CCNL2	E2F4
hsa-miR-185-5p	ID3	E2F4
hsa-miR-185-5p	ARID1A	E2F4
hsa-miR-185-5p	CCNL2	RBL2
hsa-miR-185-5p	ID3	RBL2
hsa-miR-185-5p	ARID1A	RBL2
hsa-miR-18b-5p	ATM	c-Myc
hsa-miR-18b-5p	LAMC1	c-Myc
hsa-miR-18b-5p	MAP4K5	c-Myc
hsa-miR-18b-5p	NEDD4	SOX2
hsa-miR-18b-5p	TNFAIP3	SOX2
hsa-miR-18b-5p	PDE4D	SOX2
hsa-miR-195-5p	PCMT1	c-Myc
hsa-miR-195-5p	LAMC1	c-Myc
hsa-miR-195-5p	CD2AP	c-Myc
hsa-miR-195-5p	CCND1	HIF1A
hsa-miR-195-5p	RAD23B	HIF1A
hsa-miR-195-5p	CCNT1	HIF1A
hsa-miR-19a-3p	ATF1	CEBPA
hsa-miR-19a-3p	VAMP3	CEBPA
hsa-miR-19a-3p	RERE	CEBPA
hsa-miR-19a-3p	ID3	E2F-1
hsa-miR-19a-3p	ABCA1	E2F-1
hsa-miR-19a-3p	WBP4	E2F-1
hsa-miR-19a-3p	PFN2	E2F-1
hsa-miR-19a-3p	PLEKHF2	E2F-1
hsa-miR-19a-3p	ID3	RBL2
hsa-miR-19a-3p	VAMP3	RBL2
hsa-miR-19a-3p	RERE	RBL2
hsa-miR-19a-3p	SEL1L	STAT1
hsa-miR-19a-3p	ABCA1	STAT1
hsa-miR-19a-3p	NRP1	STAT1
hsa-miR-19a-3p	BCL3	STAT1
hsa-miR-19a-3p	BCL3	TFAP2C
hsa-miR-19a-3p	DICER1	TFAP2C
hsa-miR-19a-3p	TRIM37	TFAP2C
hsa-miR-19a-3p	BCL3	TP53
hsa-miR-19a-3p	HIPK2	TP53
hsa-miR-19a-3p	BTG1	TP53
hsa-miR-19b-3p	ATF1	CEBPA
hsa-miR-19b-3p	VAMP3	CEBPA
hsa-miR-19b-3p	RERE	CEBPA
hsa-miR-19b-3p	ABCA1	E2F-1
hsa-miR-19b-3p	PLEKHF2	E2F-1
hsa-miR-19b-3p	ID3	E2F-1
hsa-miR-19b-3p	HIF1A	EPAS1
hsa-miR-19b-3p	QKI	EPAS1
hsa-miR-19b-3p	STC2	EPAS1
hsa-miR-19b-3p	STC2	HIF1A
hsa-miR-19b-3p	INSIG1	HIF1A
hsa-miR-19b-3p	RERE	HIF1A
hsa-miR-19b-3p	ID3	RBL2
hsa-miR-19b-3p	VAMP3	RBL2
hsa-miR-19b-3p	RERE	RBL2
hsa-miR-19b-3p	SEL1L	STAT1
hsa-miR-19b-3p	ABCA1	STAT1
hsa-miR-19b-3p	NRP1	STAT1
hsa-miR-19b-3p	BCL3	STAT1
hsa-miR-19b-3p	BCL3	TP53
hsa-miR-19b-3p	HIPK2	TP53
hsa-miR-19b-3p	BTG1	TP53
hsa-miR-200b-3p	E2F3	TP53
hsa-miR-200b-3p	HIPK2	TP53
hsa-miR-200b-3p	MAPK9	TP53
hsa-miR-200c-3p	COL4A1	SP1
hsa-miR-200c-3p	TEAD1	SP1
hsa-miR-200c-3p	TAF7	SP1
hsa-miR-20a-5p	REV3L	CREB1
hsa-miR-20a-5p	PPARA	CREB1
hsa-miR-20a-5p	ETF1	CREB1
hsa-miR-21-5p	MCM3	E2F-1
hsa-miR-21-5p	HERPUD1	E2F-1
hsa-miR-21-5p	MSH2	E2F-1
hsa-miR-21-5p	DNM2	FOS
hsa-miR-21-5p	HBP1	FOS
hsa-miR-21-5p	ATP5B	FOS
hsa-miR-218-5p	CCND1	HIF1A
hsa-miR-218-5p	ARFGEF2	HIF1A
hsa-miR-218-5p	TPD52	HIF1A
hsa-miR-218-5p	CCND1	STAT1
hsa-miR-218-5p	BCL3	STAT1
hsa-miR-218-5p	RIT1	STAT1
hsa-miR-221-3p	PNRC1	HIF1A
hsa-miR-221-3p	INSIG1	HIF1A
hsa-miR-221-3p	SPTBN1	HIF1A
hsa-miR-23a-3p	DDX5	c-Myc
hsa-miR-23a-3p	RPL31	c-Myc
hsa-miR-23a-3p	NDUFA2	c-Myc
hsa-miR-23b-3p	KHSRP	c-Myc
hsa-miR-23b-3p	HMMR	c-Myc
hsa-miR-23b-3p	RPL31	c-Myc
hsa-miR-23b-3p	NDUFA2	c-Myc
hsa-miR-24-3p	IRF1	STAT1
hsa-miR-24-3p	NRP1	STAT1
hsa-miR-24-3p	PDE4D	STAT1
hsa-miR-25-3p	DDX5	c-Myc
hsa-miR-25-3p	SLC9A3R2	c-Myc
hsa-miR-25-3p	MAP4K5	c-Myc
hsa-miR-26a-5p	PCMT1	c-Myc
hsa-miR-26a-5p	ACTR3	c-Myc
hsa-miR-26a-5p	CBX3	c-Myc
hsa-miR-26a-5p	ETF1	c-Myc
hsa-miR-26a-5p	PRDX3	c-Myc
hsa-miR-26b-5p	REV3L	CREB1
hsa-miR-26b-5p	MYH10	CREB1
hsa-miR-26b-5p	NRAS	CREB1
hsa-miR-27a-3p	REV3L	CREB1
hsa-miR-27a-3p	ID2	CREB1
hsa-miR-27a-3p	MYH10	CREB1
hsa-miR-29a-3p	SKI	BRG1
hsa-miR-29a-3p	SPEN	BRG1
hsa-miR-29a-3p	RERE	BRG1
hsa-miR-29a-3p	NRAS	c-Myc
hsa-miR-29a-3p	LAMC1	c-Myc
hsa-miR-29a-3p	EIF2S1	c-Myc
hsa-miR-29a-3p	DNAJC8	E2F1
hsa-miR-29a-3p	SPEN	E2F1
hsa-miR-29a-3p	RERE	E2F1
hsa-miR-29a-3p	PFN2	E2F-1
hsa-miR-29a-3p	SH3GLB1	E2F-1
hsa-miR-29a-3p	TAF11	E2F-1
hsa-miR-29a-3p	NRAS	MYB
hsa-miR-29a-3p	EIF2S1	MYB
hsa-miR-29a-3p	CDC7	MYB
hsa-miR-29a-3p	SH3GLB1	RB1
hsa-miR-29a-3p	DNAJC8	RB1
hsa-miR-29a-3p	RERE	RB1
hsa-miR-29a-3p	NASP	RB1
hsa-miR-29a-3p	SPEN	RB1
hsa-miR-29a-3p	RERE	RBL2
hsa-miR-29a-3p	DNAJC8	RBL2
hsa-miR-29a-3p	SKI	RBL2
hsa-miR-29a-3p	NASP	RBL2
hsa-miR-29a-3p	SPEN	RBL2
hsa-miR-29a-3p	ATP2A2	TFAP2A
hsa-miR-29a-3p	REV3L	TFAP2A
hsa-miR-29a-3p	NRAS	TFAP2A
hsa-miR-29a-3p	DSG2	TFAP2A
hsa-miR-29b-3p	SKI	BRG1
hsa-miR-29b-3p	SPEN	BRG1
hsa-miR-29b-3p	RERE	BRG1
hsa-miR-29b-3p	PCMT1	c-Myc
hsa-miR-29b-3p	NRAS	c-Myc
hsa-miR-29b-3p	TOMM20	c-Myc
hsa-miR-29b-3p	EIF2S1	c-Myc
hsa-miR-29b-3p	LAMC1	c-Myc
hsa-miR-29b-3p	PFN2	E2F-1
hsa-miR-29b-3p	SH3GLB1	E2F-1
hsa-miR-29b-3p	TAF11	E2F-1
hsa-miR-29b-3p	RERE	RB1
hsa-miR-29b-3p	SPEN	RB1
hsa-miR-29b-3p	SH3GLB1	RB1
hsa-miR-29b-3p	SKI	RBL2
hsa-miR-29b-3p	SPEN	RBL2
hsa-miR-29b-3p	RERE	RBL2
hsa-miR-29b-3p	REV3L	TFAP2A
hsa-miR-29b-3p	NRAS	TFAP2A
hsa-miR-29b-3p	DSG2	TFAP2A
hsa-miR-29c-3p	LAMC1	c-Myc
hsa-miR-29c-3p	NRAS	c-Myc
hsa-miR-29c-3p	PCMT1	c-Myc
hsa-miR-29c-3p	EIF2S1	c-Myc
hsa-miR-29c-3p	PFN2	E2F-1
hsa-miR-29c-3p	SH3GLB1	E2F-1
hsa-miR-29c-3p	TAF11	E2F-1
hsa-miR-29c-3p	DNAJC8	RB1
hsa-miR-29c-3p	SH3GLB1	RB1
hsa-miR-29c-3p	NASP	RB1
hsa-miR-29c-3p	DNAJC8	RBL2
hsa-miR-29c-3p	SKI	RBL2
hsa-miR-29c-3p	NASP	RBL2
hsa-miR-29c-3p	REV3L	TFAP2A
hsa-miR-29c-3p	NRAS	TFAP2A
hsa-miR-29c-3p	DSG2	TFAP2A
hsa-miR-30a-3p	CALM3	E2F-4
hsa-miR-30a-3p	INSIG1	E2F-4
hsa-miR-30a-3p	SFPQ	E2F-4
hsa-miR-30b-5p	VAMP3	ETS1
hsa-miR-30b-5p	SPEN	ETS1
hsa-miR-30b-5p	LCP1	ETS1
hsa-miR-30b-5p	ATP2A2	JUN
hsa-miR-30b-5p	LCP1	JUN
hsa-miR-30b-5p	EIF4G2	JUN
hsa-miR-30b-5p	REV3L	TFAP2A
hsa-miR-30b-5p	ATP2A2	TFAP2A
hsa-miR-30b-5p	DSG2	TFAP2A
hsa-miR-30c-5p	VAMP3	ETS1
hsa-miR-30c-5p	SPEN	ETS1
hsa-miR-30c-5p	LCP1	ETS1
hsa-miR-320a	PDE4D	STAT1
hsa-miR-320a	NRP1	STAT1
hsa-miR-320a	RIT1	STAT1
hsa-miR-320b	PNRC1	HIF1A
hsa-miR-320b	VDAC1	HIF1A
hsa-miR-320b	PDE4D	HIF1A
hsa-miR-320d	CALM3	E2F-1
hsa-miR-320d	N4BP1	E2F-1
hsa-miR-320d	HERPUD1	E2F-1
hsa-miR-32-5p	ARFGEF2	HIF1A
hsa-miR-32-5p	PJA2	HIF1A
hsa-miR-32-5p	INSIG1	HIF1A
hsa-miR-32-5p	PDE4D	HIF1A
hsa-miR-32-5p	REV3L	TFAP2A
hsa-miR-32-5p	SYN2	TFAP2A
hsa-miR-32-5p	NRAS	TFAP2A
hsa-miR-335-5p	CDKN1A	ETS1
hsa-miR-335-5p	VAMP3	ETS1
hsa-miR-335-5p	MET	ETS1
hsa-miR-335-5p	IRF1	STAT1
hsa-miR-335-5p	CASP7	STAT1
hsa-miR-335-5p	CSNK1A1	STAT1
hsa-miR-338-3p	SKI	RBL2
hsa-miR-338-3p	HNRNPR	RBL2
hsa-miR-338-3p	VAMP3	RBL2
hsa-miR-340-5p	ID3	RBL2
hsa-miR-340-5p	SPEN	RBL2
hsa-miR-340-5p	SKI	RBL2
hsa-miR-34a-5p	STC2	HIF1A
hsa-miR-34a-5p	SLC2A1	HIF1A
hsa-miR-34a-5p	HMMR	HIF1A
hsa-miR-34a-5p	SLC2A1	RB1
hsa-miR-34a-5p	SPEN	RB1
hsa-miR-34a-5p	HNRNPR	RB1
hsa-miR-374a-5p	MET	c-Myc
hsa-miR-374a-5p	LAMC1	c-Myc
hsa-miR-374a-5p	PRDX3	c-Myc
hsa-miR-374a-5p	DSG2	TFAP2A
hsa-miR-374a-5p	SEL1L	TFAP2A
hsa-miR-374a-5p	ATP2A2	TFAP2A
hsa-miR-374b-5p	MET	c-Myc
hsa-miR-374b-5p	LAMC1	c-Myc
hsa-miR-374b-5p	PRDX3	c-Myc
hsa-miR-374b-5p	CCND1	STAT1
hsa-miR-374b-5p	SEL1L	STAT1
hsa-miR-374b-5p	NRP1	STAT1
hsa-miR-375	YBX1	RB1
hsa-miR-375	SPEN	RB1
hsa-miR-375	SERBP1	RB1
hsa-miR-375	YBX1	RBL2
hsa-miR-375	SPEN	RBL2
hsa-miR-375	SKI	RBL2
hsa-miR-376b-3p	HERPUD1	c-Myc
hsa-miR-376b-3p	PRDX3	c-Myc
hsa-miR-376b-3p	CD2AP	c-Myc
hsa-miR-381-3p	PRDX3	c-Myc
hsa-miR-381-3p	MET	c-Myc
hsa-miR-381-3p	TOMM20	c-Myc
hsa-miR-381-3p	HMMR	c-Myc
hsa-miR-381-3p	UBE2C	c-Myc
hsa-miR-381-3p	CEBPA	MYB
hsa-miR-381-3p	C1QBP	MYB
hsa-miR-381-3p	HMMR	MYB
hsa-miR-383-5p	MET	c-Myc
hsa-miR-383-5p	BSG	c-Myc
hsa-miR-383-5p	ACTG1	c-Myc
hsa-miR-383-5p	MET	SP3
hsa-miR-383-5p	BSG	SP3
hsa-miR-383-5p	VEGFA	SP3
hsa-miR-424-5p	IRF1	STAT3
hsa-miR-424-5p	CCND3	STAT3
hsa-miR-424-5p	CCND1	STAT3
hsa-miR-424-5p	PIM1	STAT5A
hsa-miR-424-5p	IRF1	STAT5A
hsa-miR-424-5p	CCND3	STAT5A
hsa-miR-424-5p	CCND1	STAT5A
hsa-miR-449a	CCND1	FOS
hsa-miR-449a	FOSL1	FOS
hsa-miR-449a	SHC1	FOS
hsa-miR-485-5p	BSG	c-Myc
hsa-miR-485-5p	UBE2C	c-Myc
hsa-miR-485-5p	BAZ1B	c-Myc
hsa-miR-495-3p	MCM3	E2F-1
hsa-miR-495-3p	CALM2	E2F-1
hsa-miR-495-3p	PFN2	E2F-1
hsa-miR-496	BUB3	E2F-4
hsa-miR-496	PLSCR1	E2F-4
hsa-miR-496	TMPO	E2F-4
hsa-miR-497-5p	PCMT1	c-Myc
hsa-miR-497-5p	LAMC1	c-Myc
hsa-miR-497-5p	CD2AP	c-Myc
hsa-miR-497-5p	N4BP1	E2F-1
hsa-miR-497-5p	PFN2	E2F-1
hsa-miR-497-5p	E2F3	E2F-1
hsa-miR-497-5p	ACTR2	E2F-1
hsa-miR-497-5p	CCND1	HIF1A
hsa-miR-497-5p	ARFGEF2	HIF1A
hsa-miR-497-5p	RAD23B	HIF1A
hsa-miR-590-3p	N4BP1	E2F-1
hsa-miR-590-3p	ID3	E2F-1
hsa-miR-590-3p	RB1	E2F-1
hsa-miR-92a-3p	REV3L	TFAP2A
hsa-miR-92a-3p	SYN2	TFAP2A
hsa-miR-92a-3p	ATP2A2	TFAP2A
hsa-miR-96-5p	KLF5	SP1
hsa-miR-96-5p	TEAD1	SP1
hsa-miR-96-5p	LCP1	SP1
hsa-miR-98-5p	TMPO	E2F-4
hsa-miR-98-5p	INSIG1	E2F-4
hsa-miR-98-5p	ACTA1	E2F-4

## Sheet: crosstalk
miRNAs	Genes	Genes	TFs
hsa-let-7a-5p	RIF1	PQBP1	c-Myc
hsa-let-7a-5p	TUBB	AKAP9	c-Myc
hsa-let-7a-5p	SVIL	HAX1	c-Myc
hsa-let-7a-5p	CEBPG	CEBPA	c-Myc
hsa-let-7a-5p	DDIT3	CEBPA	c-Myc
hsa-let-7a-5p	CEBPG	ATF7	c-Myc
hsa-let-7a-5p	DDIT3	ATF7	c-Myc
hsa-let-7a-5p	BACH1	ATF7	c-Myc
hsa-let-7a-5p	RIF1	CLN3	c-Myc
hsa-let-7a-5p	PFN2	DDX11	c-Myc
hsa-let-7a-5p	TCERG1	FANCA	c-Myc
hsa-let-7a-5p	TCP1	FANCA	c-Myc
hsa-let-7a-5p	SYNCRIP	SIRT1	c-Myc
hsa-let-7a-5p	PBX2	NUP62	c-Myc
hsa-let-7a-5p	RIF1	GC	c-Myc
hsa-let-7a-5p	SVIL	HMMR	c-Myc
hsa-let-7a-5p	YWHAZ	APC	c-Myc
hsa-let-7a-5p	TCERG1	HSPA8	c-Myc
hsa-let-7a-5p	RIF1	HSPE1	c-Myc
hsa-let-7a-5p	SAT1	HSPE1	c-Myc
hsa-let-7a-5p	RIF1	ID2	c-Myc
hsa-let-7a-5p	SYNCRIP	INSR	c-Myc
hsa-let-7a-5p	TUBB	JUN	c-Myc
hsa-let-7a-5p	SVIL	LMNA	c-Myc
hsa-let-7a-5p	TUBB	MDM2	c-Myc
hsa-let-7a-5p	PBX2	MEIS1	c-Myc
hsa-let-7a-5p	YWHAZ	MET	c-Myc
hsa-let-7a-5p	CEBPG	ATF4	c-Myc
hsa-let-7a-5p	DDIT3	ATF4	c-Myc
hsa-let-7a-5p	CHD4	ATM	c-Myc
hsa-let-7a-5p	TUBB	NFKBIB	c-Myc
hsa-let-7a-5p	PSMD11	PSMC4	c-Myc
hsa-let-7a-5p	PSMD11	PSMC5	c-Myc
hsa-let-7a-5p	PSMD11	PSMD10	c-Myc
hsa-let-7a-5p	RIF1	BARD1	c-Myc
hsa-let-7a-5p	RIF1	RARA	c-Myc
hsa-let-7a-5p	PFN2	ACTG1	c-Myc
hsa-let-7a-5p	YWHAZ	TSC2	c-Myc
hsa-let-7a-5p	GNA13	CXCR4	c-Myc
hsa-let-7a-5p	YWHAZ	CAD	c-Myc
hsa-let-7a-5p	CASP3	CAD	c-Myc
hsa-let-7a-5p	KPNA1	HIST2H2BE	c-Myc
hsa-let-7a-5p	COIL	CDK2	SP1
hsa-let-7a-5p	PARP1	CDKN1A	SP1
hsa-let-7a-5p	MDM4	CDKN1A	SP1
hsa-let-7a-5p	PCNA	CDKN1A	SP1
hsa-let-7a-5p	CEBPG	ATF2	SP1
hsa-let-7a-5p	DDIT3	ATF2	SP1
hsa-let-7a-5p	BACH1	ATF2	SP1
hsa-let-7a-5p	KPNA1	CSNK1A1	SP1
hsa-let-7a-5p	TOPBP1	E2F1	SP1
hsa-let-7a-5p	KPNA1	EGFR	SP1
hsa-let-7a-5p	YWHAZ	EGFR	SP1
hsa-let-7a-5p	GNA13	F2R	SP1
hsa-let-7a-5p	TUBB	ALDOA	SP1
hsa-let-7a-5p	SKIL	FN1	SP1
hsa-let-7a-5p	THBS1	FN1	SP1
hsa-let-7a-5p	TCERG1	HTT	SP1
hsa-let-7a-5p	TUBB	HTT	SP1
hsa-let-7a-5p	PFN2	HTT	SP1
hsa-let-7a-5p	TCERG1	HSPA1A	SP1
hsa-let-7a-5p	RIF1	HSPB1	SP1
hsa-let-7a-5p	YWHAZ	HSPB1	SP1
hsa-let-7a-5p	RIF1	FAS	SP1
hsa-let-7a-5p	SYNCRIP	INSR	SP1
hsa-let-7a-5p	THBS1	ITGAV	SP1
hsa-let-7a-5p	TUBB	JUN	SP1
hsa-let-7a-5p	SVIL	KRT18	SP1
hsa-let-7a-5p	NAP1L1	MYC	SP1
hsa-let-7a-5p	CCT5	ACTA1	SP1
hsa-let-7a-5p	RIF1	RARA	SP1
hsa-let-7a-5p	SKIL	RB1	SP1
hsa-let-7a-5p	TMPO	RB1	SP1
hsa-let-7a-5p	TUBB	REL	SP1
hsa-let-7a-5p	TUBB	BRCA1	SP1
hsa-let-7a-5p	KPNA1	BRCA1	SP1
hsa-let-7a-5p	YWHAZ	VIM	SP1
hsa-let-7a-5p	CCT5	ACTA1	SP1
hsa-let-7a-5p	PARP1	CDKN1A	TP53
hsa-let-7a-5p	CEBPG	CEBPA	TP53
hsa-let-7a-5p	DDIT3	CEBPA	TP53
hsa-let-7a-5p	SAT1	KAT5	TP53
hsa-let-7a-5p	TUBB	CHUK	TP53
hsa-let-7a-5p	TGFBR1	CHUK	TP53
hsa-let-7a-5p	NRAS	EEF1A1	TP53
hsa-let-7a-5p	PFN2	EEF1A1	TP53
hsa-let-7a-5p	PSMD11	EEF1A1	TP53
hsa-let-7a-5p	YWHAZ	EEF1A1	TP53
hsa-let-7a-5p	AGO3	EEF1A1	TP53
hsa-let-7a-5p	KPNA1	EGFR	TP53
hsa-let-7a-5p	YWHAZ	EGFR	TP53
hsa-let-7a-5p	TOPBP1	AKT1	TP53
hsa-let-7a-5p	YWHAZ	AKT1	TP53
hsa-let-7a-5p	PARP1	ESR1	TP53
hsa-let-7a-5p	TUBB	ESR1	TP53
hsa-let-7a-5p	POLR2D	ESR1	TP53
hsa-let-7a-5p	RIF1	ESR1	TP53
hsa-let-7a-5p	STRN	ESR1	TP53
hsa-let-7a-5p	SVIL	ESR1	TP53
hsa-let-7a-5p	TCERG1	FANCC	TP53
hsa-let-7a-5p	SKIL	FBLN1	TP53
hsa-let-7a-5p	YWHAZ	SFN	TP53
hsa-let-7a-5p	MAPRE1	APC	TP53
hsa-let-7a-5p	YWHAZ	APC	TP53
hsa-let-7a-5p	TCERG1	HSPA1A	TP53
hsa-let-7a-5p	RIF1	FAS	TP53
hsa-let-7a-5p	TUBB	MDM2	TP53
hsa-let-7a-5p	NAP1L1	MYC	TP53
hsa-let-7a-5p	CEBPG	ATF3	TP53
hsa-let-7a-5p	DDIT3	ATF3	TP53
hsa-let-7a-5p	RIF1	ATF3	TP53
hsa-let-7a-5p	TUBB	PLK1	TP53
hsa-let-7a-5p	SENP2	PML	TP53
hsa-let-7a-5p	CHD4	ATR	TP53
hsa-let-7a-5p	SYNCRIP	PRKAB1	TP53
hsa-let-7a-5p	SKIL	RB1	TP53
hsa-let-7a-5p	TMPO	RB1	TP53
hsa-let-7a-5p	TUBB	BRCA1	TP53
hsa-let-7a-5p	KPNA1	BRCA1	TP53
hsa-let-7a-5p	SVIL	MAD1L1	TP53
hsa-let-7a-5p	COIL	CCNE1	TP53
hsa-let-7b-5p	TUBB	AKAP9	c-Myc
hsa-let-7b-5p	PAFAH1B1	AKAP9	c-Myc
hsa-let-7b-5p	CALM2	AKAP9	c-Myc
hsa-let-7b-5p	DDIT3	CEBPA	c-Myc
hsa-let-7b-5p	DDIT3	ATF7	c-Myc
hsa-let-7b-5p	BACH1	ATF7	c-Myc
hsa-let-7b-5p	BACH2	ATF7	c-Myc
hsa-let-7b-5p	TSG101	DAXX	c-Myc
hsa-let-7b-5p	EED	DDB1	c-Myc
hsa-let-7b-5p	STK24	DDX5	c-Myc
hsa-let-7b-5p	TCERG1	FANCA	c-Myc
hsa-let-7b-5p	TCP1	FANCA	c-Myc
hsa-let-7b-5p	TSG101	CD2AP	c-Myc
hsa-let-7b-5p	PBX2	NUP62	c-Myc
hsa-let-7b-5p	RANBP2	NUP62	c-Myc
hsa-let-7b-5p	RIF1	GC	c-Myc
hsa-let-7b-5p	KIF5B	APC	c-Myc
hsa-let-7b-5p	RANBP2	APC	c-Myc
hsa-let-7b-5p	YWHAZ	APC	c-Myc
hsa-let-7b-5p	BUB3	APC	c-Myc
hsa-let-7b-5p	TCERG1	HSPA8	c-Myc
hsa-let-7b-5p	RIF1	HSPE1	c-Myc
hsa-let-7b-5p	SAT1	HSPE1	c-Myc
hsa-let-7b-5p	TUBB	JUN	c-Myc
hsa-let-7b-5p	CALM2	ARRB2	c-Myc
hsa-let-7b-5p	SMC1A	MCM7	c-Myc
hsa-let-7b-5p	TUBB	MDM2	c-Myc
hsa-let-7b-5p	RANBP2	MDM2	c-Myc
hsa-let-7b-5p	RCN2	MDM2	c-Myc
hsa-let-7b-5p	TSG101	MDM2	c-Myc
hsa-let-7b-5p	PBX2	MEIS1	c-Myc
hsa-let-7b-5p	YWHAZ	MET	c-Myc
hsa-let-7b-5p	SMC1A	MET	c-Myc
hsa-let-7b-5p	SMC1A	MSH2	c-Myc
hsa-let-7b-5p	DDIT3	ATF4	c-Myc
hsa-let-7b-5p	CHD4	ATM	c-Myc
hsa-let-7b-5p	SMC1A	ATM	c-Myc
hsa-let-7b-5p	TUBB	NFKBIB	c-Myc
hsa-let-7b-5p	RIF1	RARA	c-Myc
hsa-let-7b-5p	TSG101	TP53	c-Myc
hsa-let-7b-5p	YWHAZ	TSC2	c-Myc
hsa-let-7b-5p	GNAI1	CXCR4	c-Myc
hsa-let-7b-5p	YWHAZ	CAD	c-Myc
hsa-let-7b-5p	CASP3	CAD	c-Myc
hsa-let-7b-5p	KPNA1	HIST2H2BE	c-Myc
hsa-let-7b-5p	USP32	TRIP13	c-Myc
hsa-let-7b-5p	PARP1	CDKN1A	JUN
hsa-let-7b-5p	TSG101	CDKN1A	JUN
hsa-let-7b-5p	PAK1	COL1A1	JUN
hsa-let-7b-5p	TUBB	ESR1	JUN
hsa-let-7b-5p	GNAI1	ESR1	JUN
hsa-let-7b-5p	HSPA4	ESR1	JUN
hsa-let-7b-5p	PAK1	ESR1	JUN
hsa-let-7b-5p	POLR2D	ESR1	JUN
hsa-let-7b-5p	RIF1	ESR1	JUN
hsa-let-7b-5p	TUBB	ALDOA	JUN
hsa-let-7b-5p	COL4A2	APP	JUN
hsa-let-7b-5p	TUBB	JUN	JUN
hsa-let-7b-5p	TSG101	KRT18	JUN
hsa-let-7b-5p	USP32	KRT18	JUN
hsa-let-7b-5p	TUBB	MDM2	JUN
hsa-let-7b-5p	RANBP2	MDM2	JUN
hsa-let-7b-5p	RCN2	MDM2	JUN
hsa-let-7b-5p	TSG101	MDM2	JUN
hsa-let-7b-5p	YWHAZ	MET	JUN
hsa-let-7b-5p	SMC1A	MET	JUN
hsa-let-7b-5p	SMC1A	MSH2	JUN
hsa-let-7b-5p	DDIT3	ATF3	JUN
hsa-let-7b-5p	TBPL1	PRNP	JUN
hsa-let-7b-5p	CCT5	ACTA1	JUN
hsa-let-7b-5p	PAK1	ACTA1	JUN
hsa-let-7b-5p	TUBB	RELB	JUN
hsa-let-7b-5p	TUBB	BRCA1	JUN
hsa-let-7b-5p	KPNA1	BRCA1	JUN
hsa-let-7b-5p	WDR48	BRCA1	JUN
hsa-let-7b-5p	SMC1A	BRCA1	JUN
hsa-let-7b-5p	TSG101	TP53	JUN
hsa-let-7b-5p	YWHAZ	VIM	JUN
hsa-let-7b-5p	PAK1	COL1A1	NFKB1
hsa-let-7b-5p	TUBB	MAP3K8	NFKB1
hsa-let-7b-5p	DDIT3	CSNK2A1	NFKB1
hsa-let-7b-5p	DVL3	CSNK2A1	NFKB1
hsa-let-7b-5p	HIF1A	CSNK2A1	NFKB1
hsa-let-7b-5p	PAFAH1B1	CSNK2A1	NFKB1
hsa-let-7b-5p	PAK1	CSNK2A1	NFKB1
hsa-let-7b-5p	SAT1	CSNK2A1	NFKB1
hsa-let-7b-5p	PAK1	CSNK2A2	NFKB1
hsa-let-7b-5p	SAT1	CSNK2A2	NFKB1
hsa-let-7b-5p	DMWD	CTSB	NFKB1
hsa-let-7b-5p	TOPBP1	AKT1	NFKB1
hsa-let-7b-5p	HSPA4	AKT1	NFKB1
hsa-let-7b-5p	PAK1	AKT1	NFKB1
hsa-let-7b-5p	YWHAZ	AKT1	NFKB1
hsa-let-7b-5p	MED28	FYN	NFKB1
hsa-let-7b-5p	RIF1	NR3C1	NFKB1
hsa-let-7b-5p	TSG101	NR3C1	NFKB1
hsa-let-7b-5p	RIF1	FAS	NFKB1
hsa-let-7b-5p	HIF1A	AR	NFKB1
hsa-let-7b-5p	TSG101	AR	NFKB1
hsa-let-7b-5p	YWHAZ	MET	NFKB1
hsa-let-7b-5p	SMC1A	MET	NFKB1
hsa-let-7b-5p	DDIT3	ATF3	NFKB1
hsa-let-7b-5p	TUBB	NFKB1	NFKB1
hsa-let-7b-5p	TUBB	NFKBIA	NFKB1
hsa-let-7b-5p	TUBB	REL	NFKB1
hsa-let-7b-5p	TUBB	RELB	NFKB1
hsa-let-7b-5p	TUBB	BRCA1	NFKB1
hsa-let-7b-5p	KPNA1	BRCA1	NFKB1
hsa-let-7b-5p	WDR48	BRCA1	NFKB1
hsa-let-7b-5p	SMC1A	BRCA1	NFKB1
hsa-let-7b-5p	TSG101	TP53	NFKB1
hsa-let-7b-5p	TUBB	TRAF1	NFKB1
hsa-let-7b-5p	TUBB	TRAF2	NFKB1
hsa-let-7b-5p	YWHAZ	VIM	NFKB1
hsa-let-7b-5p	TUBB	RIPK1	NFKB1
hsa-let-7b-5p	PARP1	CDKN1A	REST
hsa-let-7b-5p	TSG101	CDKN1A	REST
hsa-let-7b-5p	RCN2	GABARAPL2	REST
hsa-let-7b-5p	GNAS	CRHR1	REST
hsa-let-7b-5p	TSG101	DAXX	REST
hsa-let-7b-5p	MED28	DLG4	REST
hsa-let-7b-5p	HSPA4	EGFR	REST
hsa-let-7b-5p	KPNA1	EGFR	REST
hsa-let-7b-5p	PAK1	EGFR	REST
hsa-let-7b-5p	YWHAZ	EGFR	REST
hsa-let-7b-5p	PARP1	EP300	REST
hsa-let-7b-5p	HIF1A	EP300	REST
hsa-let-7b-5p	NAP1L1	EP300	REST
hsa-let-7b-5p	TGFBR1	EP300	REST
hsa-let-7b-5p	TSG101	EP300	REST
hsa-let-7b-5p	TUBB	ESR1	REST
hsa-let-7b-5p	GNAI1	ESR1	REST
hsa-let-7b-5p	HSPA4	ESR1	REST
hsa-let-7b-5p	PAK1	ESR1	REST
hsa-let-7b-5p	POLR2D	ESR1	REST
hsa-let-7b-5p	RIF1	ESR1	REST
hsa-let-7b-5p	TUBB	ALDOA	REST
hsa-let-7b-5p	TCERG1	GRB2	REST
hsa-let-7b-5p	PAK1	GRB2	REST
hsa-let-7b-5p	RIF1	GRB2	REST
hsa-let-7b-5p	MED28	GRB2	REST
hsa-let-7b-5p	MAP4K3	GRB2	REST
hsa-let-7b-5p	TUBB	PPP2R2B	REST
hsa-let-7b-5p	TCP1	PPP2R2B	REST
hsa-let-7b-5p	CCT5	ACTA1	REST
hsa-let-7b-5p	PAK1	ACTA1	REST
hsa-let-7b-5p	TMPO	RB1	REST
hsa-let-7b-5p	TSG101	TP53	REST
hsa-let-7b-5p	TUBB	TRAF1	REST
hsa-let-7b-5p	COIL	CDK2	SP1
hsa-let-7b-5p	PARP1	CDKN1A	SP1
hsa-let-7b-5p	MDM4	CDKN1A	SP1
hsa-let-7b-5p	PCNA	CDKN1A	SP1
hsa-let-7b-5p	PIM1	CDKN1A	SP1
hsa-let-7b-5p	TSG101	CDKN1A	SP1
hsa-let-7b-5p	PAK1	COL1A1	SP1
hsa-let-7b-5p	DDIT3	ATF2	SP1
hsa-let-7b-5p	BACH1	ATF2	SP1
hsa-let-7b-5p	KPNA1	CSNK1A1	SP1
hsa-let-7b-5p	GNAS	ADRB3	SP1
hsa-let-7b-5p	TOPBP1	E2F1	SP1
hsa-let-7b-5p	HSPA4	EGFR	SP1
hsa-let-7b-5p	KPNA1	EGFR	SP1
hsa-let-7b-5p	PAK1	EGFR	SP1
hsa-let-7b-5p	YWHAZ	EGFR	SP1
hsa-let-7b-5p	TUBB	ALDOA	SP1
hsa-let-7b-5p	TCERG1	HTT	SP1
hsa-let-7b-5p	TUBB	HTT	SP1
hsa-let-7b-5p	PFN2	HTT	SP1
hsa-let-7b-5p	TCERG1	HSPA1A	SP1
hsa-let-7b-5p	RIF1	HSPB1	SP1
hsa-let-7b-5p	YWHAZ	HSPB1	SP1
hsa-let-7b-5p	RIF1	FAS	SP1
hsa-let-7b-5p	TUBB	JUN	SP1
hsa-let-7b-5p	TSG101	KRT18	SP1
hsa-let-7b-5p	USP32	KRT18	SP1
hsa-let-7b-5p	CCT5	ACTA1	SP1
hsa-let-7b-5p	PAK1	ACTA1	SP1
hsa-let-7b-5p	RIF1	RARA	SP1
hsa-let-7b-5p	TMPO	RB1	SP1
hsa-let-7b-5p	TUBB	REL	SP1
hsa-let-7b-5p	TUBB	BRCA1	SP1
hsa-let-7b-5p	KPNA1	BRCA1	SP1
hsa-let-7b-5p	WDR48	BRCA1	SP1
hsa-let-7b-5p	SMC1A	BRCA1	SP1
hsa-let-7b-5p	TSG101	TP53	SP1
hsa-let-7b-5p	YWHAZ	VIM	SP1
hsa-let-7b-5p	CCT5	ACTA1	SP1
hsa-let-7b-5p	PAK1	ACTA1	SP1
hsa-let-7b-5p	PARP1	CDKN1A	TP53
hsa-let-7b-5p	TSG101	CDKN1A	TP53
hsa-let-7b-5p	DDIT3	CEBPA	TP53
hsa-let-7b-5p	SAT1	KAT5	TP53
hsa-let-7b-5p	TUBB	CHUK	TP53
hsa-let-7b-5p	TGFBR1	CHUK	TP53
hsa-let-7b-5p	NRAS	EEF1A1	TP53
hsa-let-7b-5p	PFN2	EEF1A1	TP53
hsa-let-7b-5p	YWHAZ	EEF1A1	TP53
hsa-let-7b-5p	AGO3	EEF1A1	TP53
hsa-let-7b-5p	HSPA4	EGFR	TP53
hsa-let-7b-5p	KPNA1	EGFR	TP53
hsa-let-7b-5p	PAK1	EGFR	TP53
hsa-let-7b-5p	YWHAZ	EGFR	TP53
hsa-let-7b-5p	TOPBP1	AKT1	TP53
hsa-let-7b-5p	HSPA4	AKT1	TP53
hsa-let-7b-5p	PAK1	AKT1	TP53
hsa-let-7b-5p	YWHAZ	AKT1	TP53
hsa-let-7b-5p	TUBB	ESR1	TP53
hsa-let-7b-5p	GNAI1	ESR1	TP53
hsa-let-7b-5p	HSPA4	ESR1	TP53
hsa-let-7b-5p	PAK1	ESR1	TP53
hsa-let-7b-5p	POLR2D	ESR1	TP53
hsa-let-7b-5p	RIF1	ESR1	TP53
hsa-let-7b-5p	PHF1	EZH2	TP53
hsa-let-7b-5p	TCERG1	FANCC	TP53
hsa-let-7b-5p	YWHAZ	SFN	TP53
hsa-let-7b-5p	MAPRE1	APC	TP53
hsa-let-7b-5p	KIF5B	APC	TP53
hsa-let-7b-5p	RANBP2	APC	TP53
hsa-let-7b-5p	YWHAZ	APC	TP53
hsa-let-7b-5p	BUB3	APC	TP53
hsa-let-7b-5p	TCERG1	HSPA1A	TP53
hsa-let-7b-5p	RIF1	FAS	TP53
hsa-let-7b-5p	SMC1A	MCM7	TP53
hsa-let-7b-5p	TUBB	MDM2	TP53
hsa-let-7b-5p	RANBP2	MDM2	TP53
hsa-let-7b-5p	RCN2	MDM2	TP53
hsa-let-7b-5p	TSG101	MDM2	TP53
hsa-let-7b-5p	SMC1A	MSH2	TP53
hsa-let-7b-5p	DDIT3	ATF3	TP53
hsa-let-7b-5p	TUBB	PLK1	TP53
hsa-let-7b-5p	SENP2	PML	TP53
hsa-let-7b-5p	CHD4	ATR	TP53
hsa-let-7b-5p	PAK1	MAPK1	TP53
hsa-let-7b-5p	TMPO	RB1	TP53
hsa-let-7b-5p	SMC1A	BLM	TP53
hsa-let-7b-5p	TUBB	BRCA1	TP53
hsa-let-7b-5p	KPNA1	BRCA1	TP53
hsa-let-7b-5p	WDR48	BRCA1	TP53
hsa-let-7b-5p	SMC1A	BRCA1	TP53
hsa-let-7b-5p	TBPL1	TBP	TP53
hsa-let-7b-5p	TSG101	TP53	TP53
hsa-let-7b-5p	PAK1	CASP1	TP53
hsa-let-7b-5p	PAK1	ARHGEF7	TP53
hsa-let-7b-5p	COIL	CCNE1	TP53
hsa-let-7c-5p	CEBPG	CEBPA	TP53
hsa-let-7c-5p	DDIT3	CEBPA	TP53
hsa-let-7c-5p	SAT1	KAT5	TP53
hsa-let-7c-5p	TUBB	CHUK	TP53
hsa-let-7c-5p	TGFBR1	CHUK	TP53
hsa-let-7c-5p	NRAS	EEF1A1	TP53
hsa-let-7c-5p	PFN2	EEF1A1	TP53
hsa-let-7c-5p	YWHAZ	EEF1A1	TP53
hsa-let-7c-5p	KPNA1	EGFR	TP53
hsa-let-7c-5p	PAK1	EGFR	TP53
hsa-let-7c-5p	YWHAZ	EGFR	TP53
hsa-let-7c-5p	TOPBP1	AKT1	TP53
hsa-let-7c-5p	PAK1	AKT1	TP53
hsa-let-7c-5p	YWHAZ	AKT1	TP53
hsa-let-7c-5p	TUBB	ESR1	TP53
hsa-let-7c-5p	PAK1	ESR1	TP53
hsa-let-7c-5p	POLR2D	ESR1	TP53
hsa-let-7c-5p	TCERG1	FANCC	TP53
hsa-let-7c-5p	YWHAZ	SFN	TP53
hsa-let-7c-5p	MAPRE1	APC	TP53
hsa-let-7c-5p	KIF5B	APC	TP53
hsa-let-7c-5p	YWHAZ	APC	TP53
hsa-let-7c-5p	TCERG1	HSPA1A	TP53
hsa-let-7c-5p	TUBB	MDM2	TP53
hsa-let-7c-5p	CEBPG	ATF3	TP53
hsa-let-7c-5p	DDIT3	ATF3	TP53
hsa-let-7c-5p	TUBB	PLK1	TP53
hsa-let-7c-5p	YWHAE	PLK1	TP53
hsa-let-7c-5p	PAK1	MAPK1	TP53
hsa-let-7c-5p	TMPO	RB1	TP53
hsa-let-7c-5p	TUBB	BRCA1	TP53
hsa-let-7c-5p	KPNA1	BRCA1	TP53
hsa-let-7c-5p	PAK1	CASP1	TP53
hsa-let-7c-5p	PAK1	ARHGEF7	TP53
hsa-let-7c-5p	COIL	CCNE1	TP53
hsa-let-7d-5p	CALM1	AKAP9	c-Myc
hsa-let-7d-5p	WDR48	PSME3	c-Myc
hsa-let-7d-5p	RGS1	HAX1	c-Myc
hsa-let-7d-5p	SVIL	HAX1	c-Myc
hsa-let-7d-5p	STK24	CCT7	c-Myc
hsa-let-7d-5p	BACH1	ATF7	c-Myc
hsa-let-7d-5p	PTP4A2	ATF7	c-Myc
hsa-let-7d-5p	HIPK2	DAXX	c-Myc
hsa-let-7d-5p	STK24	DDX5	c-Myc
hsa-let-7d-5p	EIF4G2	EIF2S1	c-Myc
hsa-let-7d-5p	MOB4	ELK1	c-Myc
hsa-let-7d-5p	TCERG1	FANCA	c-Myc
hsa-let-7d-5p	STK24	CCT5	c-Myc
hsa-let-7d-5p	PBX2	NUP62	c-Myc
hsa-let-7d-5p	RANBP2	NUP62	c-Myc
hsa-let-7d-5p	SVIL	HMMR	c-Myc
hsa-let-7d-5p	KIF5B	APC	c-Myc
hsa-let-7d-5p	RANBP2	APC	c-Myc
hsa-let-7d-5p	TCERG1	HSPA8	c-Myc
hsa-let-7d-5p	TSC22D3	JUN	c-Myc
hsa-let-7d-5p	SVIL	LMNA	c-Myc
hsa-let-7d-5p	CALM1	ARRB2	c-Myc
hsa-let-7d-5p	RANBP2	MDM2	c-Myc
hsa-let-7d-5p	UBE2D1	MDM2	c-Myc
hsa-let-7d-5p	PBX2	MEIS1	c-Myc
hsa-let-7d-5p	CHD4	ATM	c-Myc
hsa-let-7d-5p	WDR48	PCNA	c-Myc
hsa-let-7d-5p	RHOB	PDE6D	c-Myc
hsa-let-7d-5p	UBE2D1	BARD1	c-Myc
hsa-let-7d-5p	CTNND1	ACTG1	c-Myc
hsa-let-7d-5p	WDR48	TP53	c-Myc
hsa-let-7d-5p	WDR48	USP1	c-Myc
hsa-let-7d-5p	UBE2D1	TRIM25	c-Myc
hsa-let-7d-5p	HIP1	CASP8	c-Myc
hsa-let-7d-5p	STK24	CASP8	c-Myc
hsa-let-7d-5p	HIP1	CASP9	c-Myc
hsa-let-7d-5p	MEF2C	CCNB1	c-Myc
hsa-let-7d-5p	PPP2R2A	CHEK2	TP53
hsa-let-7d-5p	TGFBR1	CHUK	TP53
hsa-let-7d-5p	EPS15	EGFR	TP53
hsa-let-7d-5p	SOCS7	EGFR	TP53
hsa-let-7d-5p	ATXN1	AKT1	TP53
hsa-let-7d-5p	NSD1	ESR1	TP53
hsa-let-7d-5p	SVIL	ESR1	TP53
hsa-let-7d-5p	TCERG1	FANCC	TP53
hsa-let-7d-5p	SKIL	FBLN1	TP53
hsa-let-7d-5p	MOB4	FBLN1	TP53
hsa-let-7d-5p	TSC22D3	FOS	TP53
hsa-let-7d-5p	MAPRE1	APC	TP53
hsa-let-7d-5p	KIF5B	APC	TP53
hsa-let-7d-5p	RANBP2	APC	TP53
hsa-let-7d-5p	UBE2D1	BIRC3	TP53
hsa-let-7d-5p	UBE2D3	BIRC3	TP53
hsa-let-7d-5p	TCERG1	HSPA1A	TP53
hsa-let-7d-5p	MOB4	MCM2	TP53
hsa-let-7d-5p	RANBP2	MDM2	TP53
hsa-let-7d-5p	UBE2D1	MDM2	TP53
hsa-let-7d-5p	UBE2D1	MDM4	TP53
hsa-let-7d-5p	WDR48	PCNA	TP53
hsa-let-7d-5p	RACGAP1	PLK1	TP53
hsa-let-7d-5p	SENP2	PML	TP53
hsa-let-7d-5p	CHD4	ATR	TP53
hsa-let-7d-5p	PPP2R2A	ATR	TP53
hsa-let-7d-5p	PPARA	MAPK1	TP53
hsa-let-7d-5p	SKIL	RB1	TP53
hsa-let-7d-5p	TMPO	RB1	TP53
hsa-let-7d-5p	TSC22D3	RELA	TP53
hsa-let-7d-5p	UBE2D1	SIAH1	TP53
hsa-let-7d-5p	UBE2D3	SIAH1	TP53
hsa-let-7d-5p	WDR48	BRCA1	TP53
hsa-let-7d-5p	UBE2D1	BRCA1	TP53
hsa-let-7d-5p	UBE2D3	BRCA1	TP53
hsa-let-7d-5p	WDR48	TP53	TP53
hsa-let-7d-5p	UBE2D1	TRIM26	TP53
hsa-let-7d-5p	EIF4G2	CASP3	TP53
hsa-let-7d-5p	HIP1	CASP3	TP53
hsa-let-7d-5p	STK24	CASP3	TP53
hsa-let-7d-5p	SVIL	MAD1L1	TP53
hsa-let-7d-5p	MEF2C	CCNB1	TP53
hsa-let-7g-5p	TUBB	AKAP9	c-Myc
hsa-let-7g-5p	PAFAH1B1	AKAP9	c-Myc
hsa-let-7g-5p	CALM1	AKAP9	c-Myc
hsa-let-7g-5p	SVIL	HAX1	c-Myc
hsa-let-7g-5p	PPP2CB	CCT7	c-Myc
hsa-let-7g-5p	STK24	CCT7	c-Myc
hsa-let-7g-5p	BACH1	ATF7	c-Myc
hsa-let-7g-5p	BACH2	ATF7	c-Myc
hsa-let-7g-5p	HIPK2	DAXX	c-Myc
hsa-let-7g-5p	STK24	DDX5	c-Myc
hsa-let-7g-5p	AGO1	DDX5	c-Myc
hsa-let-7g-5p	EIF4G2	EIF2S1	c-Myc
hsa-let-7g-5p	MOB4	ELK1	c-Myc
hsa-let-7g-5p	PPP2CB	CCT5	c-Myc
hsa-let-7g-5p	STK24	CCT5	c-Myc
hsa-let-7g-5p	SYNCRIP	SIRT1	c-Myc
hsa-let-7g-5p	PBX2	NUP62	c-Myc
hsa-let-7g-5p	KIAA1279	HBP1	c-Myc
hsa-let-7g-5p	SVIL	HMMR	c-Myc
hsa-let-7g-5p	KIF5B	APC	c-Myc
hsa-let-7g-5p	SYNCRIP	INSR	c-Myc
hsa-let-7g-5p	TUBB	JUN	c-Myc
hsa-let-7g-5p	TDG	JUN	c-Myc
hsa-let-7g-5p	LMNB1	LMNA	c-Myc
hsa-let-7g-5p	SVIL	LMNA	c-Myc
hsa-let-7g-5p	CALM1	ARRB2	c-Myc
hsa-let-7g-5p	SMC1A	MCM7	c-Myc
hsa-let-7g-5p	TUBB	MDM2	c-Myc
hsa-let-7g-5p	PBX2	MEIS1	c-Myc
hsa-let-7g-5p	SMC1A	MET	c-Myc
hsa-let-7g-5p	SMC1A	MSH2	c-Myc
hsa-let-7g-5p	CHD4	ATM	c-Myc
hsa-let-7g-5p	SMC1A	ATM	c-Myc
hsa-let-7g-5p	TUBB	NFKBIB	c-Myc
hsa-let-7g-5p	TDG	RARA	c-Myc
hsa-let-7g-5p	SNRPD1	SNRPB	c-Myc
hsa-let-7g-5p	KPNA1	HIST2H2BE	c-Myc
hsa-let-7g-5p	HIP1	CASP8	c-Myc
hsa-let-7g-5p	STK24	CASP8	c-Myc
hsa-let-7g-5p	HIP1	CASP9	c-Myc
hsa-let-7g-5p	MEF2C	CCNB1	c-Myc
hsa-let-7g-5p	USP32	TRIP13	c-Myc
hsa-let-7g-5p	TUBB	CHUK	TP53
hsa-let-7g-5p	TGFBR1	CHUK	TP53
hsa-let-7g-5p	SERPINB9	EEF1A1	TP53
hsa-let-7g-5p	AGO1	EEF1A1	TP53
hsa-let-7g-5p	AGO3	EEF1A1	TP53
hsa-let-7g-5p	SOCS7	EGFR	TP53
hsa-let-7g-5p	KPNA1	EGFR	TP53
hsa-let-7g-5p	ATXN1	AKT1	TP53
hsa-let-7g-5p	TUBB	ESR1	TP53
hsa-let-7g-5p	POLR2D	ESR1	TP53
hsa-let-7g-5p	SVIL	ESR1	TP53
hsa-let-7g-5p	TDG	ESR1	TP53
hsa-let-7g-5p	SKIL	FBLN1	TP53
hsa-let-7g-5p	MOB4	FBLN1	TP53
hsa-let-7g-5p	MAPRE1	APC	TP53
hsa-let-7g-5p	KIF5B	APC	TP53
hsa-let-7g-5p	MOB4	MCM2	TP53
hsa-let-7g-5p	SMC1A	MCM7	TP53
hsa-let-7g-5p	TUBB	MDM2	TP53
hsa-let-7g-5p	SMC1A	MSH2	TP53
hsa-let-7g-5p	TUBB	PLK1	TP53
hsa-let-7g-5p	SENP2	PML	TP53
hsa-let-7g-5p	TDG	PML	TP53
hsa-let-7g-5p	CHD4	ATR	TP53
hsa-let-7g-5p	SYNCRIP	PRKAB1	TP53
hsa-let-7g-5p	SKIL	RB1	TP53
hsa-let-7g-5p	SMC1A	BLM	TP53
hsa-let-7g-5p	TUBB	BRCA1	TP53
hsa-let-7g-5p	KPNA1	BRCA1	TP53
hsa-let-7g-5p	SMC1A	BRCA1	TP53
hsa-let-7g-5p	EIF4G2	CASP3	TP53
hsa-let-7g-5p	FUS	CASP3	TP53
hsa-let-7g-5p	HIP1	CASP3	TP53
hsa-let-7g-5p	LMNB1	CASP3	TP53
hsa-let-7g-5p	STK24	CASP3	TP53
hsa-let-7g-5p	SVIL	MAD1L1	TP53
hsa-let-7g-5p	MEF2C	CCNB1	TP53
hsa-let-7g-5p	COIL	CCNE1	TP53
hsa-let-7i-5p	PAFAH1B1	AKAP9	c-Myc
hsa-let-7i-5p	CALM1	AKAP9	c-Myc
hsa-let-7i-5p	WDR48	PSME3	c-Myc
hsa-let-7i-5p	SVIL	HAX1	c-Myc
hsa-let-7i-5p	PARP1	CEBPA	c-Myc
hsa-let-7i-5p	PPP2CB	CCT7	c-Myc
hsa-let-7i-5p	TCP1	CCT7	c-Myc
hsa-let-7i-5p	STK24	CCT7	c-Myc
hsa-let-7i-5p	MAPK9	ATF7	c-Myc
hsa-let-7i-5p	BACH2	ATF7	c-Myc
hsa-let-7i-5p	STK24	DDX5	c-Myc
hsa-let-7i-5p	PFN2	DDX11	c-Myc
hsa-let-7i-5p	PARP1	E2F1	c-Myc
hsa-let-7i-5p	EIF4G2	EIF2S1	c-Myc
hsa-let-7i-5p	MAPK9	ELK1	c-Myc
hsa-let-7i-5p	MOB4	ELK1	c-Myc
hsa-let-7i-5p	TCP1	FANCA	c-Myc
hsa-let-7i-5p	PPP2CB	CCT5	c-Myc
hsa-let-7i-5p	TCP1	CCT5	c-Myc
hsa-let-7i-5p	STK24	CCT5	c-Myc
hsa-let-7i-5p	PBX2	NUP62	c-Myc
hsa-let-7i-5p	RANBP2	NUP62	c-Myc
hsa-let-7i-5p	KIAA1279	HBP1	c-Myc
hsa-let-7i-5p	PPP1R2	GSK3B	c-Myc
hsa-let-7i-5p	PARP1	HIF1A	c-Myc
hsa-let-7i-5p	SVIL	HMMR	c-Myc
hsa-let-7i-5p	RANBP2	APC	c-Myc
hsa-let-7i-5p	TCP1	HSPA8	c-Myc
hsa-let-7i-5p	MAPK9	JUN	c-Myc
hsa-let-7i-5p	TDG	JUN	c-Myc
hsa-let-7i-5p	SVIL	LMNA	c-Myc
hsa-let-7i-5p	MAPK9	ARRB2	c-Myc
hsa-let-7i-5p	CALM1	ARRB2	c-Myc
hsa-let-7i-5p	SMC1A	MCM7	c-Myc
hsa-let-7i-5p	RANBP2	MDM2	c-Myc
hsa-let-7i-5p	PBX2	MEIS1	c-Myc
hsa-let-7i-5p	SMC1A	MET	c-Myc
hsa-let-7i-5p	SMC1A	MSH2	c-Myc
hsa-let-7i-5p	PARP1	MYBL2	c-Myc
hsa-let-7i-5p	PPP1R2	MYC	c-Myc
hsa-let-7i-5p	CHD4	ATM	c-Myc
hsa-let-7i-5p	SMC1A	ATM	c-Myc
hsa-let-7i-5p	PARP1	NPM1	c-Myc
hsa-let-7i-5p	WDR48	PCNA	c-Myc
hsa-let-7i-5p	TCP1	PPP2R4	c-Myc
hsa-let-7i-5p	TDG	RARA	c-Myc
hsa-let-7i-5p	ARID4B	ARID4A	c-Myc
hsa-let-7i-5p	PFN2	ACTG1	c-Myc
hsa-let-7i-5p	WDR48	TP53	c-Myc
hsa-let-7i-5p	WDR48	USP1	c-Myc
hsa-let-7i-5p	PARP1	LZTR1	c-Myc
hsa-let-7i-5p	HIP1	CASP8	c-Myc
hsa-let-7i-5p	STK24	CASP8	c-Myc
hsa-let-7i-5p	HIP1	CASP9	c-Myc
hsa-let-7i-5p	PAPOLA	HDAC3	c-Myc
hsa-let-7i-5p	PARP1	HDAC3	c-Myc
hsa-let-7i-5p	TCP1	HDAC3	c-Myc
hsa-let-7i-5p	MAPK9	BAZ1B	c-Myc
hsa-let-7i-5p	PARP1	CDKN1A	TP53
hsa-let-7i-5p	PARP1	CEBPA	TP53
hsa-let-7i-5p	PARP1	E2F1	TP53
hsa-let-7i-5p	PFN2	EEF1A1	TP53
hsa-let-7i-5p	SOCS7	EGFR	TP53
hsa-let-7i-5p	PAK1	EGFR	TP53
hsa-let-7i-5p	PAK1	AKT1	TP53
hsa-let-7i-5p	PARP1	ESR1	TP53
hsa-let-7i-5p	PAK1	ESR1	TP53
hsa-let-7i-5p	SVIL	ESR1	TP53
hsa-let-7i-5p	TDG	ESR1	TP53
hsa-let-7i-5p	MOB4	FBLN1	TP53
hsa-let-7i-5p	MAPRE1	APC	TP53
hsa-let-7i-5p	RANBP2	APC	TP53
hsa-let-7i-5p	MOB4	MCM2	TP53
hsa-let-7i-5p	SMC1A	MCM7	TP53
hsa-let-7i-5p	RANBP2	MDM2	TP53
hsa-let-7i-5p	SMC1A	MSH2	TP53
hsa-let-7i-5p	PPP1R2	MYC	TP53
hsa-let-7i-5p	WDR48	PCNA	TP53
hsa-let-7i-5p	SENP2	PML	TP53
hsa-let-7i-5p	TDG	PML	TP53
hsa-let-7i-5p	CHD4	ATR	TP53
hsa-let-7i-5p	TCP1	PPP2R4	TP53
hsa-let-7i-5p	PAK1	MAPK1	TP53
hsa-let-7i-5p	PPARA	MAPK1	TP53
hsa-let-7i-5p	SMC1A	BLM	TP53
hsa-let-7i-5p	WDR48	BRCA1	TP53
hsa-let-7i-5p	SMC1A	BRCA1	TP53
hsa-let-7i-5p	TBPL1	TBP	TP53
hsa-let-7i-5p	WDR48	TP53	TP53
hsa-let-7i-5p	PARP1	CASP1	TP53
hsa-let-7i-5p	PAK1	CASP1	TP53
hsa-let-7i-5p	PARP1	CASP3	TP53
hsa-let-7i-5p	EIF4G2	CASP3	TP53
hsa-let-7i-5p	HIP1	CASP3	TP53
hsa-let-7i-5p	STK24	CASP3	TP53
hsa-let-7i-5p	SVIL	MAD1L1	TP53
hsa-let-7i-5p	DAG1	CAV1	TP53
hsa-let-7i-5p	COIL	CCNE1	TP53
hsa-miR-1	CSNK1D	AKAP9	c-Myc
hsa-miR-1	CALM2	AKAP9	c-Myc
hsa-miR-1	YWHAQ	CDKN1B	c-Myc
hsa-miR-1	RAN	CDKN1B	c-Myc
hsa-miR-1	YWHAQ	HAX1	c-Myc
hsa-miR-1	DNMT1	DAXX	c-Myc
hsa-miR-1	EED	DDB1	c-Myc
hsa-miR-1	PFN2	DDX11	c-Myc
hsa-miR-1	YWHAQ	E2F1	c-Myc
hsa-miR-1	SMARCC1	FANCA	c-Myc
hsa-miR-1	SUZ12	SIRT1	c-Myc
hsa-miR-1	PTBP1	FUS	c-Myc
hsa-miR-1	YWHAZ	APC	c-Myc
hsa-miR-1	YWHAQ	HSPA8	c-Myc
hsa-miR-1	RAC1	IFNGR1	c-Myc
hsa-miR-1	YWHAQ	ING1	c-Myc
hsa-miR-1	SMARCC1	ING1	c-Myc
hsa-miR-1	TGIF1	JUN	c-Myc
hsa-miR-1	YWHAQ	ARRB2	c-Myc
hsa-miR-1	NCL	ARRB2	c-Myc
hsa-miR-1	SRC	ARRB2	c-Myc
hsa-miR-1	CALM2	ARRB2	c-Myc
hsa-miR-1	STC2	ARRB2	c-Myc
hsa-miR-1	YWHAQ	MDM2	c-Myc
hsa-miR-1	NCL	MDM2	c-Myc
hsa-miR-1	YY1	MDM2	c-Myc
hsa-miR-1	NCL	MYC	c-Myc
hsa-miR-1	SMARCC1	MYC	c-Myc
hsa-miR-1	YY1	MYC	c-Myc
hsa-miR-1	CDC6	ATM	c-Myc
hsa-miR-1	RAC1	NME1	c-Myc
hsa-miR-1	PTBP1	NPM1	c-Myc
hsa-miR-1	RAC1	PPP2R4	c-Myc
hsa-miR-1	YY1	PRKDC	c-Myc
hsa-miR-1	YWHAQ	TERT	c-Myc
hsa-miR-1	PFN2	ACTG1	c-Myc
hsa-miR-1	YY1	TP53	c-Myc
hsa-miR-1	YWHAQ	TPR	c-Myc
hsa-miR-1	YWHAQ	TSC2	c-Myc
hsa-miR-1	YWHAZ	CAD	c-Myc
hsa-miR-1	NCL	HIST2H2BE	c-Myc
hsa-miR-1	SMARCC1	BAZ1B	c-Myc
hsa-miR-1	YWHAQ	CDC25C	c-Myc
hsa-miR-1	YWHAQ	CSNK2A1	NFKB1
hsa-miR-1	HIF1A	CSNK2A1	NFKB1
hsa-miR-1	HSP90AA1	CSNK2A1	NFKB1
hsa-miR-1	NCL	CSNK2A1	NFKB1
hsa-miR-1	NCL	CSNK2A2	NFKB1
hsa-miR-1	HSP90AA1	AKT1	NFKB1
hsa-miR-1	RAC1	AKT1	NFKB1
hsa-miR-1	SMARCC1	AKT1	NFKB1
hsa-miR-1	VEGFA	AKT1	NFKB1
hsa-miR-1	NCL	ETS1	NFKB1
hsa-miR-1	NCL	FOS	NFKB1
hsa-miR-1	HNRNPK	FYN	NFKB1
hsa-miR-1	HSP90AA1	FYN	NFKB1
hsa-miR-1	PTGES3	NR3C1	NFKB1
hsa-miR-1	RAN	NR3C1	NFKB1
hsa-miR-1	SMARCC1	NR3C1	NFKB1
hsa-miR-1	YWHAQ	AR	NFKB1
hsa-miR-1	HIF1A	AR	NFKB1
hsa-miR-1	HSP90AA1	AR	NFKB1
hsa-miR-1	RAN	AR	NFKB1
hsa-miR-1	SMARCC1	AR	NFKB1
hsa-miR-1	TGIF1	AR	NFKB1
hsa-miR-1	NCL	MYC	NFKB1
hsa-miR-1	SMARCC1	MYC	NFKB1
hsa-miR-1	YY1	MYC	NFKB1
hsa-miR-1	LRIF1	ATF3	NFKB1
hsa-miR-1	RAC1	PPP2R4	NFKB1
hsa-miR-1	RAC1	PRKCA	NFKB1
hsa-miR-1	SMARCC1	RELB	NFKB1
hsa-miR-1	CDC6	CCL2	NFKB1
hsa-miR-1	YY1	BRCA1	NFKB1
hsa-miR-1	YY1	TP53	NFKB1
hsa-miR-1	HIST1H2BC	BCL10	NFKB1
hsa-miR-1	DNMT1	CHEK1	TP53
hsa-miR-1	HSP90AA1	CHEK1	TP53
hsa-miR-1	HSP90AA1	CHUK	TP53
hsa-miR-1	YWHAQ	E2F1	TP53
hsa-miR-1	LSM3	EEF1A1	TP53
hsa-miR-1	HSPE1	EEF1A1	TP53
hsa-miR-1	PFN2	EEF1A1	TP53
hsa-miR-1	TGIF1	EEF1A1	TP53
hsa-miR-1	HSP90AA1	AKT1	TP53
hsa-miR-1	RAC1	AKT1	TP53
hsa-miR-1	SMARCC1	AKT1	TP53
hsa-miR-1	VEGFA	AKT1	TP53
hsa-miR-1	PTGES3	ESR1	TP53
hsa-miR-1	YWHAQ	ESR1	TP53
hsa-miR-1	HSP90AA1	ESR1	TP53
hsa-miR-1	PTMA	ESR1	TP53
hsa-miR-1	NCL	ETS1	TP53
hsa-miR-1	SUZ12	EZH2	TP53
hsa-miR-1	YY1	EZH2	TP53
hsa-miR-1	NCL	FOS	TP53
hsa-miR-1	YWHAZ	APC	TP53
hsa-miR-1	PTGES3	HSPA1A	TP53
hsa-miR-1	YWHAQ	HSPA1A	TP53
hsa-miR-1	YWHAQ	ING1	TP53
hsa-miR-1	SMARCC1	ING1	TP53
hsa-miR-1	YWHAQ	MDM2	TP53
hsa-miR-1	NCL	MDM2	TP53
hsa-miR-1	YY1	MDM2	TP53
hsa-miR-1	YWHAQ	MDM4	TP53
hsa-miR-1	NCL	MYC	TP53
hsa-miR-1	SMARCC1	MYC	TP53
hsa-miR-1	YY1	MYC	TP53
hsa-miR-1	LRIF1	ATF3	TP53
hsa-miR-1	YWHAQ	NFATC4	TP53
hsa-miR-1	RAC1	NME1	TP53
hsa-miR-1	PSMA7	PLK1	TP53
hsa-miR-1	TGIF1	PML	TP53
hsa-miR-1	CDC6	ATR	TP53
hsa-miR-1	RAC1	PPP2R4	TP53
hsa-miR-1	TGIF1	MAPK1	TP53
hsa-miR-1	RAC1	PTK2	TP53
hsa-miR-1	YY1	RB1	TP53
hsa-miR-1	YY1	BRCA1	TP53
hsa-miR-1	TBPL1	TBP	TP53
hsa-miR-1	YWHAQ	TERT	TP53
hsa-miR-1	YY1	TP53	TP53
hsa-miR-1	HSPE1	CASP3	TP53
hsa-miR-1	PTBP1	CASP3	TP53
hsa-miR-1	RAC1	CASP3	TP53
hsa-miR-1	RAC1	CAV1	TP53
hsa-miR-1	RAC1	ARHGEF7	TP53
hsa-miR-1	SMARCC1	CCNE1	TP53
hsa-miR-1	YWHAQ	CDC25C	TP53
hsa-miR-101-3p	MOB4	ELK1	AR
hsa-miR-101-3p	EZH2	AKT1	AR
hsa-miR-101-3p	APLP2	AKT1	AR
hsa-miR-101-3p	WNK1	AKT1	AR
hsa-miR-101-3p	VEGFA	AKT1	AR
hsa-miR-101-3p	RBBP7	ESR1	AR
hsa-miR-101-3p	SMARCA4	ESR1	AR
hsa-miR-101-3p	SP2	ESR1	AR
hsa-miR-101-3p	STRN	ESR1	AR
hsa-miR-101-3p	TDG	ESR1	AR
hsa-miR-101-3p	PRNP	APOE	AR
hsa-miR-101-3p	RANBP9	AR	AR
hsa-miR-101-3p	PSPC1	AR	AR
hsa-miR-101-3p	RAN	AR	AR
hsa-miR-101-3p	TDG	AR	AR
hsa-miR-101-3p	SUMO3	JUN	AR
hsa-miR-101-3p	TDG	JUN	AR
hsa-miR-101-3p	PPP1R2	MYC	AR
hsa-miR-101-3p	YY1	MYC	AR
hsa-miR-101-3p	NMI	MYC	AR
hsa-miR-101-3p	UBE2D1	NFKBIA	AR
hsa-miR-101-3p	UBE2D2	NFKBIA	AR
hsa-miR-101-3p	TDG	PML	AR
hsa-miR-101-3p	RANBP9	PPARG	AR
hsa-miR-101-3p	PRNP	PPARG	AR
hsa-miR-101-3p	SMARCA4	PPARG	AR
hsa-miR-101-3p	RHOA	PRKCA	AR
hsa-miR-101-3p	TDG	RARA	AR
hsa-miR-101-3p	SMARCA4	SMARCA2	AR
hsa-miR-101-3p	TBL1XR1	NCOA1	AR
hsa-miR-101-3p	RBBP7	NCOR1	AR
hsa-miR-101-3p	TCF12	NCOR1	AR
hsa-miR-101-3p	PAFAH1B1	AKAP9	c-Myc
hsa-miR-101-3p	CALM2	AKAP9	c-Myc
hsa-miR-101-3p	CKS1B	CDKN1B	c-Myc
hsa-miR-101-3p	RHOA	CDKN1B	c-Myc
hsa-miR-101-3p	RAN	CDKN1B	c-Myc
hsa-miR-101-3p	UBE2D2	CDKN1B	c-Myc
hsa-miR-101-3p	STRN3	CCT7	c-Myc
hsa-miR-101-3p	STRN	CCT7	c-Myc
hsa-miR-101-3p	BACH1	ATF7	c-Myc
hsa-miR-101-3p	UBE2D1	UBE2C	c-Myc
hsa-miR-101-3p	SMARCA4	DDX5	c-Myc
hsa-miR-101-3p	SP2	E2F1	c-Myc
hsa-miR-101-3p	MOB4	ELK1	c-Myc
hsa-miR-101-3p	SMARCA4	FANCA	c-Myc
hsa-miR-101-3p	PAFAH1B1	MAPRE1	c-Myc
hsa-miR-101-3p	STRN3	CCT5	c-Myc
hsa-miR-101-3p	STRN	CCT5	c-Myc
hsa-miR-101-3p	SYNCRIP	SIRT1	c-Myc
hsa-miR-101-3p	RANBP9	APC	c-Myc
hsa-miR-101-3p	KIF5B	APC	c-Myc
hsa-miR-101-3p	MAD2L1	APC	c-Myc
hsa-miR-101-3p	DST	APC	c-Myc
hsa-miR-101-3p	BUB3	APC	c-Myc
hsa-miR-101-3p	RBBP7	ING1	c-Myc
hsa-miR-101-3p	SYNCRIP	INSR	c-Myc
hsa-miR-101-3p	VCAN	ITGB1	c-Myc
hsa-miR-101-3p	TDG	JUN	c-Myc
hsa-miR-101-3p	MAPK1	ARRB2	c-Myc
hsa-miR-101-3p	CALM2	ARRB2	c-Myc
hsa-miR-101-3p	STC2	ARRB2	c-Myc
hsa-miR-101-3p	RCN2	MDM2	c-Myc
hsa-miR-101-3p	UBE2D1	MDM2	c-Myc
hsa-miR-101-3p	RANBP9	MET	c-Myc
hsa-miR-101-3p	PPP1R2	MYC	c-Myc
hsa-miR-101-3p	YY1	MYC	c-Myc
hsa-miR-101-3p	NMI	MYC	c-Myc
hsa-miR-101-3p	STRN3	PPP2R4	c-Myc
hsa-miR-101-3p	RAN	PTMA	c-Myc
hsa-miR-101-3p	UBE2D1	BARD1	c-Myc
hsa-miR-101-3p	UBE2D2	BARD1	c-Myc
hsa-miR-101-3p	TDG	RARA	c-Myc
hsa-miR-101-3p	RBBP7	ARID4A	c-Myc
hsa-miR-101-3p	TNPO1	RPL5	c-Myc
hsa-miR-101-3p	UBE2D2	RPS27A	c-Myc
hsa-miR-101-3p	UBE2D1	TRIM25	c-Myc
hsa-miR-101-3p	UBE2D2	TRIM25	c-Myc
hsa-miR-101-3p	MAPK1	CAD	c-Myc
hsa-miR-101-3p	CASP3	CAD	c-Myc
hsa-miR-101-3p	TNPO1	HIST2H2BE	c-Myc
hsa-miR-101-3p	MAPK1	CASP9	c-Myc
hsa-miR-101-3p	SRF	CASP9	c-Myc
hsa-miR-101-3p	RBBP7	HDAC3	c-Myc
hsa-miR-101-3p	SMARCA5	BAZ1B	c-Myc
hsa-miR-101-3p	PAFAH1B1	CSNK2A1	NFKB1
hsa-miR-101-3p	PPP1R2	CSNK2A1	NFKB1
hsa-miR-101-3p	PPP1R2	CSNK2A2	NFKB1
hsa-miR-101-3p	APP	A2M	NFKB1
hsa-miR-101-3p	MOB4	ELK1	NFKB1
hsa-miR-101-3p	EZH2	AKT1	NFKB1
hsa-miR-101-3p	APLP2	AKT1	NFKB1
hsa-miR-101-3p	WNK1	AKT1	NFKB1
hsa-miR-101-3p	VEGFA	AKT1	NFKB1
hsa-miR-101-3p	NMI	FOS	NFKB1
hsa-miR-101-3p	RANBP9	NR3C1	NFKB1
hsa-miR-101-3p	RAN	NR3C1	NFKB1
hsa-miR-101-3p	SMARCA4	NR3C1	NFKB1
hsa-miR-101-3p	TDG	NR3C1	NFKB1
hsa-miR-101-3p	UBE2D1	BIRC2	NFKB1
hsa-miR-101-3p	UBE2D1	BIRC3	NFKB1
hsa-miR-101-3p	UBE2D2	BIRC3	NFKB1
hsa-miR-101-3p	PRNP	APOE	NFKB1
hsa-miR-101-3p	PDCD6	FAS	NFKB1
hsa-miR-101-3p	RANBP9	AR	NFKB1
hsa-miR-101-3p	PSPC1	AR	NFKB1
hsa-miR-101-3p	RAN	AR	NFKB1
hsa-miR-101-3p	TDG	AR	NFKB1
hsa-miR-101-3p	RANBP9	MET	NFKB1
hsa-miR-101-3p	PPP1R2	MYC	NFKB1
hsa-miR-101-3p	YY1	MYC	NFKB1
hsa-miR-101-3p	NMI	MYC	NFKB1
hsa-miR-101-3p	UBE2D1	NFKBIA	NFKB1
hsa-miR-101-3p	UBE2D2	NFKBIA	NFKB1
hsa-miR-101-3p	STRN3	PPP2R4	NFKB1
hsa-miR-101-3p	RHOA	PRKCA	NFKB1
hsa-miR-101-3p	VCAN	CCL2	NFKB1
hsa-miR-101-3p	RBBP7	BRCA1	NFKB1
hsa-miR-101-3p	UBE2D1	BRCA1	NFKB1
hsa-miR-101-3p	YY1	BRCA1	NFKB1
hsa-miR-101-3p	NMI	BRCA1	NFKB1
hsa-miR-101-3p	CKS1B	CDK2	SP1
hsa-miR-101-3p	CKS1B	CDKN1B	SP1
hsa-miR-101-3p	RHOA	CDKN1B	SP1
hsa-miR-101-3p	RAN	CDKN1B	SP1
hsa-miR-101-3p	UBE2D2	CDKN1B	SP1
hsa-miR-101-3p	BACH1	ATF2	SP1
hsa-miR-101-3p	YY1	ATF2	SP1
hsa-miR-101-3p	SP2	E2F1	SP1
hsa-miR-101-3p	NMI	FOS	SP1
hsa-miR-101-3p	RHOA	HSPA1A	SP1
hsa-miR-101-3p	APP	APOE	SP1
hsa-miR-101-3p	PRNP	APOE	SP1
hsa-miR-101-3p	PDCD6	FAS	SP1
hsa-miR-101-3p	SYNCRIP	INSR	SP1
hsa-miR-101-3p	SUMO3	JUN	SP1
hsa-miR-101-3p	TDG	JUN	SP1
hsa-miR-101-3p	NCOR2	JUN	SP1
hsa-miR-101-3p	PPP1R2	MYC	SP1
hsa-miR-101-3p	YY1	MYC	SP1
hsa-miR-101-3p	NMI	MYC	SP1
hsa-miR-101-3p	RHOA	PRKCA	SP1
hsa-miR-101-3p	CBL	ACTA1	SP1
hsa-miR-101-3p	TDG	RARA	SP1
hsa-miR-101-3p	RBBP7	RB1	SP1
hsa-miR-101-3p	SMARCA4	RB1	SP1
hsa-miR-101-3p	YY1	RB1	SP1
hsa-miR-101-3p	VCAN	CCL2	SP1
hsa-miR-101-3p	RBBP7	BRCA1	SP1
hsa-miR-101-3p	UBE2D1	BRCA1	SP1
hsa-miR-101-3p	YY1	BRCA1	SP1
hsa-miR-101-3p	NMI	BRCA1	SP1
hsa-miR-101-3p	DAG1	CAV1	SP1
hsa-miR-101-3p	STRN	CAV1	SP1
hsa-miR-101-3p	VCAN	CD44	SP1
hsa-miR-101-3p	CBL	ACTA1	SP1
hsa-miR-101-3p	UBE2D1	TOPORS	TP53
hsa-miR-101-3p	UBE2D2	TOPORS	TP53
hsa-miR-101-3p	TGFBR1	CHUK	TP53
hsa-miR-101-3p	SP2	E2F1	TP53
hsa-miR-101-3p	APLP2	AKT1	TP53
hsa-miR-101-3p	WNK1	AKT1	TP53
hsa-miR-101-3p	VEGFA	AKT1	TP53
hsa-miR-101-3p	RBBP7	ESR1	TP53
hsa-miR-101-3p	SMARCA4	ESR1	TP53
hsa-miR-101-3p	SP2	ESR1	TP53
hsa-miR-101-3p	STRN	ESR1	TP53
hsa-miR-101-3p	TDG	ESR1	TP53
hsa-miR-101-3p	VCAN	FBLN1	TP53
hsa-miR-101-3p	MOB4	FBLN1	TP53
hsa-miR-101-3p	VCAN	FBLN2	TP53
hsa-miR-101-3p	NMI	FOS	TP53
hsa-miR-101-3p	RANBP9	APC	TP53
hsa-miR-101-3p	KIF5B	APC	TP53
hsa-miR-101-3p	MAD2L1	APC	TP53
hsa-miR-101-3p	DST	APC	TP53
hsa-miR-101-3p	BUB3	APC	TP53
hsa-miR-101-3p	UBE2D1	BIRC2	TP53
hsa-miR-101-3p	UBE2D1	BIRC3	TP53
hsa-miR-101-3p	UBE2D2	BIRC3	TP53
hsa-miR-101-3p	PDCD6	FAS	TP53
hsa-miR-101-3p	RBBP7	ING1	TP53
hsa-miR-101-3p	MOB4	MCM2	TP53
hsa-miR-101-3p	RCN2	MDM2	TP53
hsa-miR-101-3p	UBE2D1	MDM2	TP53
hsa-miR-101-3p	UBE2D1	MDM4	TP53
hsa-miR-101-3p	PPP1R2	MYC	TP53
hsa-miR-101-3p	YY1	MYC	TP53
hsa-miR-101-3p	NMI	MYC	TP53
hsa-miR-101-3p	TDG	PML	TP53
hsa-miR-101-3p	STRN3	PPP2R4	TP53
hsa-miR-101-3p	SYNCRIP	PRKAB1	TP53
hsa-miR-101-3p	RAC1	PTK2	TP53
hsa-miR-101-3p	RBBP7	RB1	TP53
hsa-miR-101-3p	SMARCA4	RB1	TP53
hsa-miR-101-3p	YY1	RB1	TP53
hsa-miR-101-3p	UBE2D1	SIAH1	TP53
hsa-miR-101-3p	UBE2D2	SIAH1	TP53
hsa-miR-101-3p	RBBP7	BRCA1	TP53
hsa-miR-101-3p	UBE2D1	BRCA1	TP53
hsa-miR-101-3p	YY1	BRCA1	TP53
hsa-miR-101-3p	NMI	BRCA1	TP53
hsa-miR-101-3p	TCF12	TBP	TP53
hsa-miR-101-3p	UBE2D1	TRIM26	TP53
hsa-miR-101-3p	UBE2D2	TRIM26	TP53
hsa-miR-101-3p	DAG1	CAV1	TP53
hsa-miR-101-3p	STRN	CAV1	TP53
hsa-miR-101-3p	CBL	ARHGEF7	TP53
hsa-miR-103a-3p	RIF1	PQBP1	c-Myc
hsa-miR-103a-3p	STRN	CCT7	c-Myc
hsa-miR-103a-3p	RIF1	CLN3	c-Myc
hsa-miR-103a-3p	HIPK2	DAXX	c-Myc
hsa-miR-103a-3p	KAT7	DDX11	c-Myc
hsa-miR-103a-3p	RBL2	E2F1	c-Myc
hsa-miR-103a-3p	EIF4G2	EIF2S1	c-Myc
hsa-miR-103a-3p	MOB4	ELK1	c-Myc
hsa-miR-103a-3p	PIK3R1	FANCA	c-Myc
hsa-miR-103a-3p	STRN	CCT5	c-Myc
hsa-miR-103a-3p	TLE1	SIRT1	c-Myc
hsa-miR-103a-3p	RIF1	GC	c-Myc
hsa-miR-103a-3p	RBL2	HBP1	c-Myc
hsa-miR-103a-3p	SMURF2	GSK3B	c-Myc
hsa-miR-103a-3p	CSNK1A1	APC	c-Myc
hsa-miR-103a-3p	KIF5B	APC	c-Myc
hsa-miR-103a-3p	IQGAP1	APC	c-Myc
hsa-miR-103a-3p	RIF1	HSPE1	c-Myc
hsa-miR-103a-3p	TLE1	HSPE1	c-Myc
hsa-miR-103a-3p	NEDD9	ID2	c-Myc
hsa-miR-103a-3p	RIF1	ID2	c-Myc
hsa-miR-103a-3p	RBL2	ID2	c-Myc
hsa-miR-103a-3p	SMURF2	IRF3	c-Myc
hsa-miR-103a-3p	VCAN	ITGB1	c-Myc
hsa-miR-103a-3p	TSC22D3	JUN	c-Myc
hsa-miR-103a-3p	SNRK	JUN	c-Myc
hsa-miR-103a-3p	KAT7	JUN	c-Myc
hsa-miR-103a-3p	PDE4D	ARRB2	c-Myc
hsa-miR-103a-3p	MAPK1	ARRB2	c-Myc
hsa-miR-103a-3p	RBL2	MCM7	c-Myc
hsa-miR-103a-3p	RBL2	MDM2	c-Myc
hsa-miR-103a-3p	MYH9	MEN1	c-Myc
hsa-miR-103a-3p	KMT2A	MEN1	c-Myc
hsa-miR-103a-3p	PIK3R1	MET	c-Myc
hsa-miR-103a-3p	HUWE1	ATM	c-Myc
hsa-miR-103a-3p	SKP1	NFKBIB	c-Myc
hsa-miR-103a-3p	SMURF2	NRAS	c-Myc
hsa-miR-103a-3p	RBL2	PHB	c-Myc
hsa-miR-103a-3p	SMURF2	PPID	c-Myc
hsa-miR-103a-3p	RIF1	BARD1	c-Myc
hsa-miR-103a-3p	KAT7	BARD1	c-Myc
hsa-miR-103a-3p	RIF1	RARA	c-Myc
hsa-miR-103a-3p	RBL2	RBBP8	c-Myc
hsa-miR-103a-3p	UPF2	RPL5	c-Myc
hsa-miR-103a-3p	SMURF2	RPS27A	c-Myc
hsa-miR-103a-3p	VAMP8	VAMP2	c-Myc
hsa-miR-103a-3p	UBE3A	TSC2	c-Myc
hsa-miR-103a-3p	VCL	VASP	c-Myc
hsa-miR-103a-3p	ZYX	VASP	c-Myc
hsa-miR-103a-3p	MAPK1	CAD	c-Myc
hsa-miR-103a-3p	IQGAP1	CASP8	c-Myc
hsa-miR-103a-3p	CFLAR	CASP8	c-Myc
hsa-miR-103a-3p	MAPK1	CASP9	c-Myc
hsa-miR-103a-3p	SMURF2	ASH2L	c-Myc
hsa-miR-103a-3p	KMT2A	ASH2L	c-Myc
hsa-miR-103a-3p	RIF1	IMMT	HIF1A
hsa-miR-103a-3p	DDX17	CREBBP	HIF1A
hsa-miR-103a-3p	HIPK2	CREBBP	HIF1A
hsa-miR-103a-3p	IRF1	CREBBP	HIF1A
hsa-miR-103a-3p	KMT2A	CREBBP	HIF1A
hsa-miR-103a-3p	PIK3R1	EGFR	HIF1A
hsa-miR-103a-3p	SOCS5	EGFR	HIF1A
hsa-miR-103a-3p	ZFPM2	EP300	HIF1A
hsa-miR-103a-3p	HIPK2	EP300	HIF1A
hsa-miR-103a-3p	IRF1	EP300	HIF1A
hsa-miR-103a-3p	PIK3R1	EP300	HIF1A
hsa-miR-103a-3p	PPP2R5C	EP300	HIF1A
hsa-miR-103a-3p	NCOR2	EP300	HIF1A
hsa-miR-103a-3p	PIK3R1	ESR1	HIF1A
hsa-miR-103a-3p	RIF1	ESR1	HIF1A
hsa-miR-103a-3p	STRN	ESR1	HIF1A
hsa-miR-103a-3p	RIF1	NR3C1	HIF1A
hsa-miR-103a-3p	KAT7	HOOK2	HIF1A
hsa-miR-103a-3p	QKI	HNRNPK	HIF1A
hsa-miR-103a-3p	NEDD9	ID2	HIF1A
hsa-miR-103a-3p	RIF1	ID2	HIF1A
hsa-miR-103a-3p	RBL2	ID2	HIF1A
hsa-miR-103a-3p	SMURF2	ING2	HIF1A
hsa-miR-103a-3p	TSC22D3	JUN	HIF1A
hsa-miR-103a-3p	SNRK	JUN	HIF1A
hsa-miR-103a-3p	YWHAH	JUN	HIF1A
hsa-miR-103a-3p	NCOR2	JUN	HIF1A
hsa-miR-103a-3p	KAT7	JUN	HIF1A
hsa-miR-103a-3p	QKI	PCBP1	HIF1A
hsa-miR-103a-3p	SMURF2	PPID	HIF1A
hsa-miR-103a-3p	RAB11A	PSEN2	HIF1A
hsa-miR-103a-3p	RBL2	CCND1	HIF1A
hsa-miR-103a-3p	VCL	SORBS2	HIF1A
hsa-miR-103a-3p	KMT2A	CCNT1	HIF1A
hsa-miR-103a-3p	RBL2	CDK2	SP1
hsa-miR-103a-3p	ATF7	ATF2	SP1
hsa-miR-103a-3p	ATF3	ATF2	SP1
hsa-miR-103a-3p	BACH1	ATF2	SP1
hsa-miR-103a-3p	RBL2	E2F1	SP1
hsa-miR-103a-3p	PIK3R1	EGFR	SP1
hsa-miR-103a-3p	SOCS5	EGFR	SP1
hsa-miR-103a-3p	TSC22D3	FOS	SP1
hsa-miR-103a-3p	PIK3R1	HRAS	SP1
hsa-miR-103a-3p	SNRK	HSPA1A	SP1
hsa-miR-103a-3p	RIF1	HSPB1	SP1
hsa-miR-103a-3p	RIF1	FAS	SP1
hsa-miR-103a-3p	TSC22D3	JUN	SP1
hsa-miR-103a-3p	SNRK	JUN	SP1
hsa-miR-103a-3p	YWHAH	JUN	SP1
hsa-miR-103a-3p	NCOR2	JUN	SP1
hsa-miR-103a-3p	KAT7	JUN	SP1
hsa-miR-103a-3p	PIK3R1	KIT	SP1
hsa-miR-103a-3p	SOCS5	KIT	SP1
hsa-miR-103a-3p	VCL	PRKCA	SP1
hsa-miR-103a-3p	RAB11A	PSEN1	SP1
hsa-miR-103a-3p	SMURF2	ACTA1	SP1
hsa-miR-103a-3p	VCL	ACTA1	SP1
hsa-miR-103a-3p	IQGAP1	ACTA1	SP1
hsa-miR-103a-3p	RIF1	RARA	SP1
hsa-miR-103a-3p	RBL2	RB1	SP1
hsa-miR-103a-3p	RBL2	CCND1	SP1
hsa-miR-103a-3p	TSC22D3	RELA	SP1
hsa-miR-103a-3p	TLE1	RELA	SP1
hsa-miR-103a-3p	VCAN	CCL2	SP1
hsa-miR-103a-3p	VCL	SRC	SP1
hsa-miR-103a-3p	PIK3R1	BRCA1	SP1
hsa-miR-103a-3p	RBL2	BRCA1	SP1
hsa-miR-103a-3p	TLE1	TK1	SP1
hsa-miR-103a-3p	IQGAP1	CASP8	SP1
hsa-miR-103a-3p	CFLAR	CASP8	SP1
hsa-miR-103a-3p	STRN	CAV1	SP1
hsa-miR-103a-3p	RBL2	CCND3	SP1
hsa-miR-103a-3p	VCAN	CD44	SP1
hsa-miR-103a-3p	SMURF2	ACTA1	SP1
hsa-miR-103a-3p	VCL	ACTA1	SP1
hsa-miR-103a-3p	IQGAP1	ACTA1	SP1
hsa-miR-103a-3p	ATF7	ATF2	TFAP2A
hsa-miR-103a-3p	BACH1	ATF2	TFAP2A
hsa-miR-103a-3p	PIK3R1	EGFR	TFAP2A
hsa-miR-103a-3p	SOCS5	EGFR	TFAP2A
hsa-miR-103a-3p	PIK3R1	ERBB2	TFAP2A
hsa-miR-103a-3p	VCAN	FBLN1	TFAP2A
hsa-miR-103a-3p	MOB4	FBLN1	TFAP2A
hsa-miR-103a-3p	KAT7	HOOK2	TFAP2A
hsa-miR-103a-3p	PIK3R1	HCK	TFAP2A
hsa-miR-103a-3p	CSNK1A1	APC	TFAP2A
hsa-miR-103a-3p	KIF5B	APC	TFAP2A
hsa-miR-103a-3p	IQGAP1	APC	TFAP2A
hsa-miR-103a-3p	PIK3R1	HRAS	TFAP2A
hsa-miR-103a-3p	SNRK	HSPA1A	TFAP2A
hsa-miR-103a-3p	RIF1	HSPB1	TFAP2A
hsa-miR-103a-3p	PIK3R1	IGF1R	TFAP2A
hsa-miR-103a-3p	PIK3R1	IL2RB	TFAP2A
hsa-miR-103a-3p	PIK3R1	IL7R	TFAP2A
hsa-miR-103a-3p	VCAN	ITGB1	TFAP2A
hsa-miR-103a-3p	TSC22D3	JUN	TFAP2A
hsa-miR-103a-3p	SNRK	JUN	TFAP2A
hsa-miR-103a-3p	YWHAH	JUN	TFAP2A
hsa-miR-103a-3p	NCOR2	JUN	TFAP2A
hsa-miR-103a-3p	KAT7	JUN	TFAP2A
hsa-miR-103a-3p	PIK3R1	KIT	TFAP2A
hsa-miR-103a-3p	SOCS5	KIT	TFAP2A
hsa-miR-103a-3p	SMURF2	NRAS	TFAP2A
hsa-miR-103a-3p	PIK3R1	PECAM1	TFAP2A
hsa-miR-103a-3p	UPF2	POLD1	TFAP2A
hsa-miR-103a-3p	VCL	PRKCA	TFAP2A
hsa-miR-103a-3p	SDCBP	SDC4	TFAP2A
hsa-miR-103a-3p	VCL	SRC	TFAP2A
hsa-miR-103a-3p	TLE1	TK1	TFAP2A
hsa-miR-103a-3p	ITGA6	CD36	TFAP2A
hsa-miR-103a-3p	PPP2R5C	CHEK2	TP53
hsa-miR-103a-3p	RBL2	E2F1	TP53
hsa-miR-103a-3p	RBL2	E2F4	TP53
hsa-miR-103a-3p	KMT2A	E2F4	TP53
hsa-miR-103a-3p	PIK3R1	EGFR	TP53
hsa-miR-103a-3p	SOCS5	EGFR	TP53
hsa-miR-103a-3p	PIK3R1	AKT1	TP53
hsa-miR-103a-3p	PIK3R1	ESR1	TP53
hsa-miR-103a-3p	RIF1	ESR1	TP53
hsa-miR-103a-3p	STRN	ESR1	TP53
hsa-miR-103a-3p	UBE3A	ESR1	TP53
hsa-miR-103a-3p	RBL2	EZH2	TP53
hsa-miR-103a-3p	VCAN	FBLN1	TP53
hsa-miR-103a-3p	MOB4	FBLN1	TP53
hsa-miR-103a-3p	VCAN	FBLN2	TP53
hsa-miR-103a-3p	TSC22D3	FOS	TP53
hsa-miR-103a-3p	CSNK1A1	APC	TP53
hsa-miR-103a-3p	KIF5B	APC	TP53
hsa-miR-103a-3p	IQGAP1	APC	TP53
hsa-miR-103a-3p	PIK3R1	HRAS	TP53
hsa-miR-103a-3p	SNRK	HSPA1A	TP53
hsa-miR-103a-3p	PIK3R1	IGF1R	TP53
hsa-miR-103a-3p	RIF1	FAS	TP53
hsa-miR-103a-3p	PIK3R1	JAK2	TP53
hsa-miR-103a-3p	SMURF2	RHOA	TP53
hsa-miR-103a-3p	MOB4	MCM2	TP53
hsa-miR-103a-3p	KAT7	MCM2	TP53
hsa-miR-103a-3p	RBL2	MCM7	TP53
hsa-miR-103a-3p	RBL2	MDM2	TP53
hsa-miR-103a-3p	UPF2	POLD1	TP53
hsa-miR-103a-3p	PIK3R1	MAPK8	TP53
hsa-miR-103a-3p	SH3BP5	MAPK8	TP53
hsa-miR-103a-3p	SH3BP5	MAPK9	TP53
hsa-miR-103a-3p	VCL	PTK2	TP53
hsa-miR-103a-3p	RBL2	RB1	TP53
hsa-miR-103a-3p	TSC22D3	RELA	TP53
hsa-miR-103a-3p	TLE1	RELA	TP53
hsa-miR-103a-3p	CFLAR	BCL2L1	TP53
hsa-miR-103a-3p	PIK3R1	BRCA1	TP53
hsa-miR-103a-3p	RBL2	BRCA1	TP53
hsa-miR-103a-3p	TLE1	TK1	TP53
hsa-miR-103a-3p	EIF4G2	CASP3	TP53
hsa-miR-103a-3p	IQGAP1	CASP3	TP53
hsa-miR-103a-3p	CFLAR	CASP3	TP53
hsa-miR-103a-3p	STRN	CAV1	TP53
hsa-miR-103a-3p	RBL2	CCNE1	TP53
hsa-miR-106a-5p	SMURF1	PSME3	c-Myc
hsa-miR-106a-5p	TSC22D1	HAX1	c-Myc
hsa-miR-106a-5p	JAK1	CSF2RB	c-Myc
hsa-miR-106a-5p	HIPK3	DAXX	c-Myc
hsa-miR-106a-5p	TSC22D1	DDB1	c-Myc
hsa-miR-106a-5p	EIF4G2	EIF2S1	c-Myc
hsa-miR-106a-5p	MAP3K3	CCT5	c-Myc
hsa-miR-106a-5p	SPTBN1	APC	c-Myc
hsa-miR-106a-5p	JAK1	IFNGR1	c-Myc
hsa-miR-106a-5p	YWHAB	ITGB1	c-Myc
hsa-miR-106a-5p	SNRK	JUN	c-Myc
hsa-miR-106a-5p	HIPK3	ARRB2	c-Myc
hsa-miR-106a-5p	F2R	ARRB2	c-Myc
hsa-miR-106a-5p	MAPK1	ARRB2	c-Myc
hsa-miR-106a-5p	STC2	ARRB2	c-Myc
hsa-miR-106a-5p	TSC22D1	MCM3	c-Myc
hsa-miR-106a-5p	RYBP	MDM2	c-Myc
hsa-miR-106a-5p	KMT2A	MEN1	c-Myc
hsa-miR-106a-5p	CREB1	ATM	c-Myc
hsa-miR-106a-5p	BID	ATM	c-Myc
hsa-miR-106a-5p	TSC22D1	PCNA	c-Myc
hsa-miR-106a-5p	SMURF1	RPS27A	c-Myc
hsa-miR-106a-5p	YWHAB	TSC2	c-Myc
hsa-miR-106a-5p	TXNIP	TXN	c-Myc
hsa-miR-106a-5p	VCL	VASP	c-Myc
hsa-miR-106a-5p	JAK1	CXCR4	c-Myc
hsa-miR-106a-5p	MAP3K3	CAD	c-Myc
hsa-miR-106a-5p	MAPK1	CAD	c-Myc
hsa-miR-106a-5p	RYBP	CASP8	c-Myc
hsa-miR-106a-5p	TNFAIP3	CASP8	c-Myc
hsa-miR-106a-5p	DSP	CASP9	c-Myc
hsa-miR-106a-5p	MAPK1	CASP9	c-Myc
hsa-miR-106a-5p	SMURF1	ASH2L	c-Myc
hsa-miR-106a-5p	KMT2A	ASH2L	c-Myc
hsa-miR-106a-5p	TOLLIP	HERPUD1	c-Myc
hsa-miR-106b-5p	TSC22D1	HAX1	c-Myc
hsa-miR-106b-5p	MAPK9	ATF7	c-Myc
hsa-miR-106b-5p	PTP4A2	ATF7	c-Myc
hsa-miR-106b-5p	JAK1	CSF2RB	c-Myc
hsa-miR-106b-5p	HIPK3	DAXX	c-Myc
hsa-miR-106b-5p	TSC22D1	DDB1	c-Myc
hsa-miR-106b-5p	EIF4G2	EIF2S1	c-Myc
hsa-miR-106b-5p	MAPK9	ELK1	c-Myc
hsa-miR-106b-5p	MAP3K3	CCT5	c-Myc
hsa-miR-106b-5p	KIF5B	APC	c-Myc
hsa-miR-106b-5p	ERBB2IP	APC	c-Myc
hsa-miR-106b-5p	SPTBN1	APC	c-Myc
hsa-miR-106b-5p	JAK1	IFNGR1	c-Myc
hsa-miR-106b-5p	SNRK	JUN	c-Myc
hsa-miR-106b-5p	MAPK9	JUN	c-Myc
hsa-miR-106b-5p	HIPK3	ARRB2	c-Myc
hsa-miR-106b-5p	F2R	ARRB2	c-Myc
hsa-miR-106b-5p	MAPK1	ARRB2	c-Myc
hsa-miR-106b-5p	MAPK9	ARRB2	c-Myc
hsa-miR-106b-5p	TSC22D1	MCM3	c-Myc
hsa-miR-106b-5p	RYBP	MDM2	c-Myc
hsa-miR-106b-5p	KMT2A	MEN1	c-Myc
hsa-miR-106b-5p	TSC22D1	PCNA	c-Myc
hsa-miR-106b-5p	TXNIP	TXN	c-Myc
hsa-miR-106b-5p	VCL	VASP	c-Myc
hsa-miR-106b-5p	JAK1	CXCR4	c-Myc
hsa-miR-106b-5p	MAP3K3	CAD	c-Myc
hsa-miR-106b-5p	MAPK1	CAD	c-Myc
hsa-miR-106b-5p	RYBP	CASP8	c-Myc
hsa-miR-106b-5p	TNFAIP3	CASP8	c-Myc
hsa-miR-106b-5p	DSP	CASP9	c-Myc
hsa-miR-106b-5p	MAPK1	CASP9	c-Myc
hsa-miR-106b-5p	TBX3	HDAC3	c-Myc
hsa-miR-106b-5p	MAPK9	BAZ1B	c-Myc
hsa-miR-106b-5p	SMARCA5	BAZ1B	c-Myc
hsa-miR-106b-5p	KMT2A	ASH2L	c-Myc
hsa-miR-106b-5p	USP32	TRIP13	c-Myc
hsa-miR-106b-5p	TOLLIP	HERPUD1	c-Myc
hsa-miR-106b-5p	FBXW11	CDC25A	c-Myc
hsa-miR-107	SMARCE1	NCOA2	AR
hsa-miR-107	SAT1	KAT5	AR
hsa-miR-107	PIK3R1	EGFR	AR
hsa-miR-107	SOCS5	EGFR	AR
hsa-miR-107	MOB4	ELK1	AR
hsa-miR-107	FOXO3	AKT1	AR
hsa-miR-107	PIK3R1	AKT1	AR
hsa-miR-107	YWHAQ	ESR1	AR
hsa-miR-107	FOXO3	ESR1	AR
hsa-miR-107	PIK3R1	ESR1	AR
hsa-miR-107	SMARCE1	ESR1	AR
hsa-miR-107	SMARCE1	ESR2	AR
hsa-miR-107	PIK3R1	FGFR1	AR
hsa-miR-107	SMURF2	FHL2	AR
hsa-miR-107	PIK3R1	IL6ST	AR
hsa-miR-107	TLE1	IL6ST	AR
hsa-miR-107	YWHAQ	AR	AR
hsa-miR-107	SMARCE1	AR	AR
hsa-miR-107	KAT7	AR	AR
hsa-miR-107	TSC22D3	JUN	AR
hsa-miR-107	SNRK	JUN	AR
hsa-miR-107	KAT7	JUN	AR
hsa-miR-107	ZYX	NEDD9	AR
hsa-miR-107	UBE2E3	NFKBIA	AR
hsa-miR-107	PIK3R1	NFKBIA	AR
hsa-miR-107	SKP1	NFKBIA	AR
hsa-miR-107	VCL	PKD1	AR
hsa-miR-107	VCL	PRKCA	AR
hsa-miR-107	SMARCE1	RARA	AR
hsa-miR-107	RBL2	CCND1	AR
hsa-miR-107	TSC22D3	RELA	AR
hsa-miR-107	TLE1	RELA	AR
hsa-miR-107	SMARCE1	SMARCA2	AR
hsa-miR-107	YWHAQ	NCOA3	AR
hsa-miR-107	SMARCE1	NCOA3	AR
hsa-miR-107	IQGAP1	CASP3	AR
hsa-miR-107	CFLAR	CASP3	AR
hsa-miR-107	YWHAQ	NCOA1	AR
hsa-miR-107	SMARCE1	NCOA1	AR
hsa-miR-107	ITGA6	CD36	AR
hsa-miR-107	YWHAQ	CDKN1B	c-Myc
hsa-miR-107	HIPK2	DAXX	c-Myc
hsa-miR-107	KAT7	DDX11	c-Myc
hsa-miR-107	YWHAQ	E2F1	c-Myc
hsa-miR-107	RBL2	E2F1	c-Myc
hsa-miR-107	MOB4	ELK1	c-Myc
hsa-miR-107	PIK3R1	FANCA	c-Myc
hsa-miR-107	TLE1	SIRT1	c-Myc
hsa-miR-107	RBL2	HBP1	c-Myc
hsa-miR-107	SMURF2	GSK3B	c-Myc
hsa-miR-107	CSNK1A1	APC	c-Myc
hsa-miR-107	IQGAP1	APC	c-Myc
hsa-miR-107	YWHAQ	HSPA8	c-Myc
hsa-miR-107	SAT1	HSPE1	c-Myc
hsa-miR-107	TLE1	HSPE1	c-Myc
hsa-miR-107	RBL2	ID2	c-Myc
hsa-miR-107	SMURF2	IRF3	c-Myc
hsa-miR-107	VCAN	ITGB1	c-Myc
hsa-miR-107	TSC22D3	JUN	c-Myc
hsa-miR-107	SNRK	JUN	c-Myc
hsa-miR-107	KAT7	JUN	c-Myc
hsa-miR-107	YWHAQ	ARRB2	c-Myc
hsa-miR-107	PDE4D	ARRB2	c-Myc
hsa-miR-107	MAPK1	ARRB2	c-Myc
hsa-miR-107	RBL2	MCM7	c-Myc
hsa-miR-107	YWHAQ	MDM2	c-Myc
hsa-miR-107	RBL2	MDM2	c-Myc
hsa-miR-107	MYH9	MEN1	c-Myc
hsa-miR-107	KMT2A	MEN1	c-Myc
hsa-miR-107	PIK3R1	MET	c-Myc
hsa-miR-107	SKP1	NFKBIB	c-Myc
hsa-miR-107	SMURF2	NRAS	c-Myc
hsa-miR-107	RBL2	PHB	c-Myc
hsa-miR-107	SMURF2	PPID	c-Myc
hsa-miR-107	KAT7	BARD1	c-Myc
hsa-miR-107	SMARCE1	RARA	c-Myc
hsa-miR-107	RBL2	RBBP8	c-Myc
hsa-miR-107	UBE2E3	RPS27A	c-Myc
hsa-miR-107	SMURF2	RPS27A	c-Myc
hsa-miR-107	VAMP8	VAMP2	c-Myc
hsa-miR-107	YWHAQ	TSC2	c-Myc
hsa-miR-107	UBE3A	TSC2	c-Myc
hsa-miR-107	VCL	VASP	c-Myc
hsa-miR-107	ZYX	VASP	c-Myc
hsa-miR-107	MAPK1	CAD	c-Myc
hsa-miR-107	IQGAP1	CASP8	c-Myc
hsa-miR-107	CFLAR	CASP8	c-Myc
hsa-miR-107	MAPK1	CASP9	c-Myc
hsa-miR-107	SMARCE1	BAZ1B	c-Myc
hsa-miR-107	SMURF2	ASH2L	c-Myc
hsa-miR-107	KMT2A	ASH2L	c-Myc
hsa-miR-107	YWHAQ	CDC25C	c-Myc
hsa-miR-107	YWHAQ	CDKN1B	HIF1A
hsa-miR-107	HIPK2	CREBBP	HIF1A
hsa-miR-107	IRF1	CREBBP	HIF1A
hsa-miR-107	PCMT1	CREBBP	HIF1A
hsa-miR-107	KMT2A	CREBBP	HIF1A
hsa-miR-107	PIK3R1	EGFR	HIF1A
hsa-miR-107	SOCS5	EGFR	HIF1A
hsa-miR-107	FOXO3	EP300	HIF1A
hsa-miR-107	ZFPM2	EP300	HIF1A
hsa-miR-107	HIPK2	EP300	HIF1A
hsa-miR-107	IRF1	EP300	HIF1A
hsa-miR-107	PIK3R1	EP300	HIF1A
hsa-miR-107	PPP2R5C	EP300	HIF1A
hsa-miR-107	NCOR2	EP300	HIF1A
hsa-miR-107	YWHAQ	ESR1	HIF1A
hsa-miR-107	FOXO3	ESR1	HIF1A
hsa-miR-107	PIK3R1	ESR1	HIF1A
hsa-miR-107	SMARCE1	ESR1	HIF1A
hsa-miR-107	SMARCE1	NR3C1	HIF1A
hsa-miR-107	KAT7	HOOK2	HIF1A
hsa-miR-107	SMARCE1	NR4A1	HIF1A
hsa-miR-107	QKI	HNRNPK	HIF1A
hsa-miR-107	RBL2	ID2	HIF1A
hsa-miR-107	SMURF2	ING2	HIF1A
hsa-miR-107	TSC22D3	JUN	HIF1A
hsa-miR-107	SNRK	JUN	HIF1A
hsa-miR-107	YWHAH	JUN	HIF1A
hsa-miR-107	NCOR2	JUN	HIF1A
hsa-miR-107	KAT7	JUN	HIF1A
hsa-miR-107	QKI	PCBP1	HIF1A
hsa-miR-107	SMURF2	PPID	HIF1A
hsa-miR-107	RBL2	CCND1	HIF1A
hsa-miR-107	VCL	SORBS2	HIF1A
hsa-miR-107	KMT2A	CCNT1	HIF1A
hsa-miR-107	YWHAQ	CSNK2A1	NFKB1
hsa-miR-107	RPL5	CSNK2A1	NFKB1
hsa-miR-107	SAT1	CSNK2A1	NFKB1
hsa-miR-107	RNF7	CSNK2A1	NFKB1
hsa-miR-107	SAT1	CSNK2A2	NFKB1
hsa-miR-107	MOB4	ELK1	NFKB1
hsa-miR-107	FOXO3	AKT1	NFKB1
hsa-miR-107	PIK3R1	AKT1	NFKB1
hsa-miR-107	TSC22D3	FOS	NFKB1
hsa-miR-107	PDE4D	FYN	NFKB1
hsa-miR-107	PIK3R1	FYN	NFKB1
hsa-miR-107	SNX3	FYN	NFKB1
hsa-miR-107	SMARCE1	NR3C1	NFKB1
hsa-miR-107	YWHAQ	AR	NFKB1
hsa-miR-107	SMARCE1	AR	NFKB1
hsa-miR-107	KAT7	AR	NFKB1
hsa-miR-107	PDE4D	LYN	NFKB1
hsa-miR-107	PIK3R1	MET	NFKB1
hsa-miR-107	TSC22D3	MYOD1	NFKB1
hsa-miR-107	TSC22D3	NFKB1	NFKB1
hsa-miR-107	UBE2E3	NFKBIA	NFKB1
hsa-miR-107	PIK3R1	NFKBIA	NFKB1
hsa-miR-107	SKP1	NFKBIA	NFKB1
hsa-miR-107	VCL	PRKCA	NFKB1
hsa-miR-107	RBL2	CCND1	NFKB1
hsa-miR-107	SMARCE1	RELB	NFKB1
hsa-miR-107	CFLAR	BCL2L1	NFKB1
hsa-miR-107	VCAN	CCL2	NFKB1
hsa-miR-107	SDCBP	SDC4	NFKB1
hsa-miR-107	PIK3R1	BRCA1	NFKB1
hsa-miR-107	RBL2	BRCA1	NFKB1
hsa-miR-107	ZYX	VAV1	NFKB1
hsa-miR-107	CSNK1A1	BCL10	NFKB1
hsa-miR-107	YWHAQ	CDKN1B	RARB
hsa-miR-107	HIPK2	CREBBP	RARB
hsa-miR-107	IRF1	CREBBP	RARB
hsa-miR-107	PCMT1	CREBBP	RARB
hsa-miR-107	KMT2A	CREBBP	RARB
hsa-miR-107	FOXO3	EP300	RARB
hsa-miR-107	ZFPM2	EP300	RARB
hsa-miR-107	HIPK2	EP300	RARB
hsa-miR-107	IRF1	EP300	RARB
hsa-miR-107	PIK3R1	EP300	RARB
hsa-miR-107	PPP2R5C	EP300	RARB
hsa-miR-107	RORA	EP300	RARB
hsa-miR-107	NCOR2	EP300	RARB
hsa-miR-107	PIK3R1	FGFR1	RARB
hsa-miR-107	TSC22D3	HDAC1	RARB
hsa-miR-107	ZFPM2	HDAC1	RARB
hsa-miR-107	RBL2	HDAC1	RARB
hsa-miR-107	SMARCE1	HDAC1	RARB
hsa-miR-107	TLE1	HDAC1	RARB
hsa-miR-107	RUNX1	HDAC1	RARB
hsa-miR-107	NCOR2	HDAC1	RARB
hsa-miR-107	KMT2A	HDAC1	RARB
hsa-miR-107	TSC22D3	JUN	RARB
hsa-miR-107	SNRK	JUN	RARB
hsa-miR-107	KAT7	JUN	RARB
hsa-miR-107	YWHAQ	KRT1	RARB
hsa-miR-107	RBL2	CCND1	RARB
hsa-miR-107	SMARCE1	SMARCA2	RARB
hsa-miR-107	YWHAQ	NCOA3	RARB
hsa-miR-107	SMARCE1	NCOA3	RARB
hsa-miR-107	YWHAQ	NCOA1	RARB
hsa-miR-107	SMARCE1	NCOA1	RARB
hsa-miR-107	RBL2	CDK2	SP1
hsa-miR-107	YWHAQ	CDKN1B	SP1
hsa-miR-107	ATF7	ATF2	SP1
hsa-miR-107	ATF3	ATF2	SP1
hsa-miR-107	BACH1	ATF2	SP1
hsa-miR-107	YWHAQ	E2F1	SP1
hsa-miR-107	RBL2	E2F1	SP1
hsa-miR-107	PIK3R1	EGFR	SP1
hsa-miR-107	SOCS5	EGFR	SP1
hsa-miR-107	TSC22D3	FOS	SP1
hsa-miR-107	PIK3R1	HRAS	SP1
hsa-miR-107	YWHAQ	HSPA1A	SP1
hsa-miR-107	SNRK	HSPA1A	SP1
hsa-miR-107	TSC22D3	JUN	SP1
hsa-miR-107	SNRK	JUN	SP1
hsa-miR-107	YWHAH	JUN	SP1
hsa-miR-107	NCOR2	JUN	SP1
hsa-miR-107	KAT7	JUN	SP1
hsa-miR-107	PIK3R1	KIT	SP1
hsa-miR-107	SOCS5	KIT	SP1
hsa-miR-107	VCL	PRKCA	SP1
hsa-miR-107	SMURF2	ACTA1	SP1
hsa-miR-107	VCL	ACTA1	SP1
hsa-miR-107	IQGAP1	ACTA1	SP1
hsa-miR-107	SMARCE1	RARA	SP1
hsa-miR-107	RBL2	RB1	SP1
hsa-miR-107	RBL2	CCND1	SP1
hsa-miR-107	TSC22D3	RELA	SP1
hsa-miR-107	TLE1	RELA	SP1
hsa-miR-107	VCAN	CCL2	SP1
hsa-miR-107	VCL	SRC	SP1
hsa-miR-107	PIK3R1	BRCA1	SP1
hsa-miR-107	RBL2	BRCA1	SP1
hsa-miR-107	TLE1	TK1	SP1
hsa-miR-107	IQGAP1	CASP8	SP1
hsa-miR-107	CFLAR	CASP8	SP1
hsa-miR-107	RBL2	CCND3	SP1
hsa-miR-107	VCAN	CD44	SP1
hsa-miR-107	YWHAQ	CDC25C	SP1
hsa-miR-107	SMURF2	ACTA1	SP1
hsa-miR-107	VCL	ACTA1	SP1
hsa-miR-107	IQGAP1	ACTA1	SP1
hsa-miR-107	ATF7	ATF2	TFAP2A
hsa-miR-107	BACH1	ATF2	TFAP2A
hsa-miR-107	PIK3R1	EGFR	TFAP2A
hsa-miR-107	SOCS5	EGFR	TFAP2A
hsa-miR-107	PIK3R1	ERBB2	TFAP2A
hsa-miR-107	VCAN	FBLN1	TFAP2A
hsa-miR-107	MOB4	FBLN1	TFAP2A
hsa-miR-107	KAT7	HOOK2	TFAP2A
hsa-miR-107	PIK3R1	HCK	TFAP2A
hsa-miR-107	CSNK1A1	APC	TFAP2A
hsa-miR-107	IQGAP1	APC	TFAP2A
hsa-miR-107	PIK3R1	HRAS	TFAP2A
hsa-miR-107	YWHAQ	HSPA1A	TFAP2A
hsa-miR-107	SNRK	HSPA1A	TFAP2A
hsa-miR-107	YWHAQ	HSPA8	TFAP2A
hsa-miR-107	PIK3R1	IGF1R	TFAP2A
hsa-miR-107	PIK3R1	IL2RB	TFAP2A
hsa-miR-107	PIK3R1	IL7R	TFAP2A
hsa-miR-107	VCAN	ITGB1	TFAP2A
hsa-miR-107	TSC22D3	JUN	TFAP2A
hsa-miR-107	SNRK	JUN	TFAP2A
hsa-miR-107	YWHAH	JUN	TFAP2A
hsa-miR-107	NCOR2	JUN	TFAP2A
hsa-miR-107	KAT7	JUN	TFAP2A
hsa-miR-107	PIK3R1	KIT	TFAP2A
hsa-miR-107	SOCS5	KIT	TFAP2A
hsa-miR-107	YWHAQ	KRT1	TFAP2A
hsa-miR-107	SMURF2	NRAS	TFAP2A
hsa-miR-107	PIK3R1	PECAM1	TFAP2A
hsa-miR-107	VCL	PRKCA	TFAP2A
hsa-miR-107	SDCBP	SDC4	TFAP2A
hsa-miR-107	VCL	SRC	TFAP2A
hsa-miR-107	TLE1	TK1	TFAP2A
hsa-miR-107	ITGA6	CD36	TFAP2A
hsa-miR-107	SAT1	KAT5	TP53
hsa-miR-107	PPP2R5C	CHEK2	TP53
hsa-miR-107	UBE2E3	CHUK	TP53
hsa-miR-107	FOXO3	CHUK	TP53
hsa-miR-107	YWHAQ	E2F1	TP53
hsa-miR-107	RBL2	E2F1	TP53
hsa-miR-107	RBL2	E2F4	TP53
hsa-miR-107	KMT2A	E2F4	TP53
hsa-miR-107	UBE2E3	EEF1A1	TP53
hsa-miR-107	PIK3R1	EGFR	TP53
hsa-miR-107	SOCS5	EGFR	TP53
hsa-miR-107	FOXO3	AKT1	TP53
hsa-miR-107	PIK3R1	AKT1	TP53
hsa-miR-107	YWHAQ	ESR1	TP53
hsa-miR-107	FOXO3	ESR1	TP53
hsa-miR-107	PIK3R1	ESR1	TP53
hsa-miR-107	SMARCE1	ESR1	TP53
hsa-miR-107	UBE3A	ESR1	TP53
hsa-miR-107	RBL2	EZH2	TP53
hsa-miR-107	VCAN	FBLN1	TP53
hsa-miR-107	MOB4	FBLN1	TP53
hsa-miR-107	VCAN	FBLN2	TP53
hsa-miR-107	TSC22D3	FOS	TP53
hsa-miR-107	CSNK1A1	APC	TP53
hsa-miR-107	IQGAP1	APC	TP53
hsa-miR-107	PIK3R1	HRAS	TP53
hsa-miR-107	YWHAQ	HSPA1A	TP53
hsa-miR-107	SNRK	HSPA1A	TP53
hsa-miR-107	PIK3R1	IGF1R	TP53
hsa-miR-107	PIK3R1	JAK2	TP53
hsa-miR-107	SMURF2	RHOA	TP53
hsa-miR-107	MOB4	MCM2	TP53
hsa-miR-107	KAT7	MCM2	TP53
hsa-miR-107	RBL2	MCM7	TP53
hsa-miR-107	YWHAQ	MDM2	TP53
hsa-miR-107	RBL2	MDM2	TP53
hsa-miR-107	RPL5	MDM2	TP53
hsa-miR-107	YWHAQ	MDM4	TP53
hsa-miR-107	PIK3R1	MAPK8	TP53
hsa-miR-107	SH3BP5	MAPK8	TP53
hsa-miR-107	SH3BP5	MAPK9	TP53
hsa-miR-107	VCL	PTK2	TP53
hsa-miR-107	RBL2	RB1	TP53
hsa-miR-107	TSC22D3	RELA	TP53
hsa-miR-107	TLE1	RELA	TP53
hsa-miR-107	CFLAR	BCL2L1	TP53
hsa-miR-107	PIK3R1	BRCA1	TP53
hsa-miR-107	RBL2	BRCA1	TP53
hsa-miR-107	TLE1	TK1	TP53
hsa-miR-107	IQGAP1	CASP3	TP53
hsa-miR-107	CFLAR	CASP3	TP53
hsa-miR-107	RBL2	CCNE1	TP53
hsa-miR-107	YWHAQ	CDC25C	TP53
hsa-miR-128-3p	WDR48	PSME3	c-Myc
hsa-miR-128-3p	TSC22D1	HAX1	c-Myc
hsa-miR-128-3p	STK24	CCT7	c-Myc
hsa-miR-128-3p	TANK	MAP4K5	c-Myc
hsa-miR-128-3p	HIPK2	DAXX	c-Myc
hsa-miR-128-3p	TSC22D1	DDB1	c-Myc
hsa-miR-128-3p	STK24	DDX5	c-Myc
hsa-miR-128-3p	KAT7	DDX11	c-Myc
hsa-miR-128-3p	PABPC1	EIF4B	c-Myc
hsa-miR-128-3p	PABPC1	ETF1	c-Myc
hsa-miR-128-3p	STK24	CCT5	c-Myc
hsa-miR-128-3p	KIAA1279	HBP1	c-Myc
hsa-miR-128-3p	CSNK1A1	APC	c-Myc
hsa-miR-128-3p	MYH10	APC	c-Myc
hsa-miR-128-3p	TANK	HSPA8	c-Myc
hsa-miR-128-3p	PABPC1	HSPA8	c-Myc
hsa-miR-128-3p	PDPK1	ILK	c-Myc
hsa-miR-128-3p	TANK	IRF3	c-Myc
hsa-miR-128-3p	VCAN	ITGB1	c-Myc
hsa-miR-128-3p	TSC22D3	JUN	c-Myc
hsa-miR-128-3p	SMAD2	JUN	c-Myc
hsa-miR-128-3p	TGIF1	JUN	c-Myc
hsa-miR-128-3p	KAT7	JUN	c-Myc
hsa-miR-128-3p	ITCH	ARRB2	c-Myc
hsa-miR-128-3p	TSC22D1	MCM3	c-Myc
hsa-miR-128-3p	RYBP	MDM2	c-Myc
hsa-miR-128-3p	UBE2D1	MDM2	c-Myc
hsa-miR-128-3p	KMT2A	MEN1	c-Myc
hsa-miR-128-3p	SMAD2	MYC	c-Myc
hsa-miR-128-3p	TANK	NAP1L1	c-Myc
hsa-miR-128-3p	RHEB	ATM	c-Myc
hsa-miR-128-3p	WDR48	PCNA	c-Myc
hsa-miR-128-3p	TSC22D1	PCNA	c-Myc
hsa-miR-128-3p	RHEB	PDE6D	c-Myc
hsa-miR-128-3p	RHEB	PSEN2	c-Myc
hsa-miR-128-3p	KAT7	BARD1	c-Myc
hsa-miR-128-3p	ARID4B	ARID4A	c-Myc
hsa-miR-128-3p	TNPO1	RPL5	c-Myc
hsa-miR-128-3p	SMAD2	RPS27A	c-Myc
hsa-miR-128-3p	SMAD2	BRCA2	c-Myc
hsa-miR-128-3p	SERPINH1	BRCA2	c-Myc
hsa-miR-128-3p	WDR48	TP53	c-Myc
hsa-miR-128-3p	TXNIP	TXN	c-Myc
hsa-miR-128-3p	WDR48	USP1	c-Myc
hsa-miR-128-3p	GNA13	CXCR4	c-Myc
hsa-miR-128-3p	ITCH	CXCR4	c-Myc
hsa-miR-128-3p	SMAD2	CAD	c-Myc
hsa-miR-128-3p	TNPO1	HIST2H2BE	c-Myc
hsa-miR-128-3p	RYBP	CASP8	c-Myc
hsa-miR-128-3p	STK24	CASP8	c-Myc
hsa-miR-128-3p	KMT2A	ASH2L	c-Myc
hsa-miR-128-3p	PABPC1	CDK2	E2F-4
hsa-miR-128-3p	ID2	CDK2	E2F-4
hsa-miR-128-3p	SMAD2	CDK2	E2F-4
hsa-miR-128-3p	TSC22D1	CDK2	E2F-4
hsa-miR-128-3p	SMAD2	KHDRBS1	E2F-4
hsa-miR-128-3p	TGIF1	HMGB1	E2F-4
hsa-miR-128-3p	SMAD2	HNF4A	E2F-4
hsa-miR-128-3p	TSC22D3	JUN	E2F-4
hsa-miR-128-3p	SMAD2	JUN	E2F-4
hsa-miR-128-3p	TGIF1	JUN	E2F-4
hsa-miR-128-3p	KAT7	JUN	E2F-4
hsa-miR-128-3p	TSC22D1	MCM3	E2F-4
hsa-miR-128-3p	SMAD2	MYC	E2F-4
hsa-miR-128-3p	RHEB	ATM	E2F-4
hsa-miR-128-3p	WDR48	PCNA	E2F-4
hsa-miR-128-3p	TSC22D1	PCNA	E2F-4
hsa-miR-128-3p	TANK	PLK1	E2F-4
hsa-miR-128-3p	CDH2	ACTA1	E2F-4
hsa-miR-128-3p	BCL3	BARD1	E2F-4
hsa-miR-128-3p	KAT7	BARD1	E2F-4
hsa-miR-128-3p	SMAD2	BRCA1	E2F-4
hsa-miR-128-3p	PPP1CC	BRCA1	E2F-4
hsa-miR-128-3p	WDR48	BRCA1	E2F-4
hsa-miR-128-3p	UBE2D1	BRCA1	E2F-4
hsa-miR-128-3p	UBE2D3	BRCA1	E2F-4
hsa-miR-128-3p	WDR48	TP53	E2F-4
hsa-miR-128-3p	TANK	CALM1	E2F-4
hsa-miR-128-3p	NR3C1	CALM1	E2F-4
hsa-miR-128-3p	FAS	CALM1	E2F-4
hsa-miR-128-3p	SMAD2	CALM1	E2F-4
hsa-miR-128-3p	TANK	CALM2	E2F-4
hsa-miR-128-3p	TANK	CALM3	E2F-4
hsa-miR-128-3p	SMAD2	CALM3	E2F-4
hsa-miR-128-3p	TNPO1	HIST2H2BE	E2F-4
hsa-miR-128-3p	WDR48	CSNK2A1	NFKB1
hsa-miR-128-3p	WDR48	CSNK2A2	NFKB1
hsa-miR-128-3p	APP	A2M	NFKB1
hsa-miR-128-3p	RHEB	A2M	NFKB1
hsa-miR-128-3p	ID2	ELK1	NFKB1
hsa-miR-128-3p	DNAJB1	AKT1	NFKB1
hsa-miR-128-3p	SMAD2	AKT1	NFKB1
hsa-miR-128-3p	PDPK1	AKT1	NFKB1
hsa-miR-128-3p	WNK1	AKT1	NFKB1
hsa-miR-128-3p	LTBP1	FN1	NFKB1
hsa-miR-128-3p	TSC22D3	FOS	NFKB1
hsa-miR-128-3p	ITCH	FYN	NFKB1
hsa-miR-128-3p	UBE2D3	BIRC3	NFKB1
hsa-miR-128-3p	TGIF1	AR	NFKB1
hsa-miR-128-3p	CAV1	AR	NFKB1
hsa-miR-128-3p	KAT7	AR	NFKB1
hsa-miR-128-3p	SMAD2	MYC	NFKB1
hsa-miR-128-3p	TSC22D3	MYOD1	NFKB1
hsa-miR-128-3p	TSC22D3	NFKB1	NFKB1
hsa-miR-128-3p	UBE2D3	NFKB1	NFKB1
hsa-miR-128-3p	UBE2D1	NFKBIA	NFKB1
hsa-miR-128-3p	UBE2D3	NFKBIA	NFKB1
hsa-miR-128-3p	VCAN	CCL2	NFKB1
hsa-miR-128-3p	SMAD2	BRCA1	NFKB1
hsa-miR-128-3p	PPP1CC	BRCA1	NFKB1
hsa-miR-128-3p	WDR48	BRCA1	NFKB1
hsa-miR-128-3p	UBE2D1	BRCA1	NFKB1
hsa-miR-128-3p	UBE2D3	BRCA1	NFKB1
hsa-miR-128-3p	SMAD2	BRCA2	NFKB1
hsa-miR-128-3p	SERPINH1	BRCA2	NFKB1
hsa-miR-128-3p	WDR48	TP53	NFKB1
hsa-miR-128-3p	CSNK1A1	BCL10	NFKB1
hsa-miR-128-3p	BCL3	BCL10	NFKB1
hsa-miR-128-3p	DDX17	CREBBP	RARB
hsa-miR-128-3p	HIPK2	CREBBP	RARB
hsa-miR-128-3p	SMAD2	CREBBP	RARB
hsa-miR-128-3p	KMT2A	CREBBP	RARB
hsa-miR-128-3p	FHL2	EP300	RARB
hsa-miR-128-3p	GATA6	EP300	RARB
hsa-miR-128-3p	HIPK2	EP300	RARB
hsa-miR-128-3p	NR3C1	EP300	RARB
hsa-miR-128-3p	SMAD2	EP300	RARB
hsa-miR-128-3p	RORA	EP300	RARB
hsa-miR-128-3p	TGFBR1	EP300	RARB
hsa-miR-128-3p	ZNF148	EP300	RARB
hsa-miR-128-3p	TXNIP	HDAC1	RARB
hsa-miR-128-3p	TSC22D3	HDAC1	RARB
hsa-miR-128-3p	NR3C1	HDAC1	RARB
hsa-miR-128-3p	SMAD2	HDAC1	RARB
hsa-miR-128-3p	PPP1CC	HDAC1	RARB
hsa-miR-128-3p	SP1	HDAC1	RARB
hsa-miR-128-3p	TGIF1	HDAC1	RARB
hsa-miR-128-3p	ZNF148	HDAC1	RARB
hsa-miR-128-3p	RUNX1	HDAC1	RARB
hsa-miR-128-3p	KMT2A	HDAC1	RARB
hsa-miR-128-3p	TSC22D3	JUN	RARB
hsa-miR-128-3p	SMAD2	JUN	RARB
hsa-miR-128-3p	TGIF1	JUN	RARB
hsa-miR-128-3p	KAT7	JUN	RARB
hsa-miR-128-3p	TANK	KRT1	RARB
hsa-miR-128-3p	SMAD2	MYC	RARB
hsa-miR-128-3p	NR3C1	MAPK1	RARB
hsa-miR-128-3p	SMAD2	MAPK1	RARB
hsa-miR-128-3p	MCL1	MAPK1	RARB
hsa-miR-128-3p	TGIF1	MAPK1	RARB
hsa-miR-128-3p	SMAD2	NCOA3	RARB
hsa-miR-128-3p	PPP1CC	NCOR1	RARB
hsa-miR-128-3p	APP	A2M	RELA
hsa-miR-128-3p	RHEB	A2M	RELA
hsa-miR-128-3p	DNAJB1	AKT1	RELA
hsa-miR-128-3p	SMAD2	AKT1	RELA
hsa-miR-128-3p	PDPK1	AKT1	RELA
hsa-miR-128-3p	WNK1	AKT1	RELA
hsa-miR-128-3p	LTBP1	FN1	RELA
hsa-miR-128-3p	TXNIP	HDAC1	RELA
hsa-miR-128-3p	TSC22D3	HDAC1	RELA
hsa-miR-128-3p	NR3C1	HDAC1	RELA
hsa-miR-128-3p	SMAD2	HDAC1	RELA
hsa-miR-128-3p	PPP1CC	HDAC1	RELA
hsa-miR-128-3p	SP1	HDAC1	RELA
hsa-miR-128-3p	TGIF1	HDAC1	RELA
hsa-miR-128-3p	ZNF148	HDAC1	RELA
hsa-miR-128-3p	RUNX1	HDAC1	RELA
hsa-miR-128-3p	KMT2A	HDAC1	RELA
hsa-miR-128-3p	UBE2D3	BIRC3	RELA
hsa-miR-128-3p	TGIF1	AR	RELA
hsa-miR-128-3p	CAV1	AR	RELA
hsa-miR-128-3p	KAT7	AR	RELA
hsa-miR-128-3p	SMAD2	MYC	RELA
hsa-miR-128-3p	TSC22D3	NFKB2	RELA
hsa-miR-128-3p	PABPC1	NFKB2	RELA
hsa-miR-128-3p	RPS24	NFKB2	RELA
hsa-miR-128-3p	UBE2D1	NFKBIA	RELA
hsa-miR-128-3p	UBE2D3	NFKBIA	RELA
hsa-miR-128-3p	VCAN	CCL2	RELA
hsa-miR-128-3p	SMAD2	BRCA2	RELA
hsa-miR-128-3p	SERPINH1	BRCA2	RELA
hsa-miR-128-3p	WDR48	TP53	RELA
hsa-miR-128-3p	RYBP	CASP8	RELA
hsa-miR-128-3p	STK24	CASP8	RELA
hsa-miR-128-3p	PABPC1	CDK2	SP1
hsa-miR-128-3p	ID2	CDK2	SP1
hsa-miR-128-3p	SMAD2	CDK2	SP1
hsa-miR-128-3p	TSC22D1	CDK2	SP1
hsa-miR-128-3p	MDM4	CDKN1A	SP1
hsa-miR-128-3p	LTBP1	FN1	SP1
hsa-miR-128-3p	TSC22D3	FOS	SP1
hsa-miR-128-3p	SMAD2	SLC25A5	SP1
hsa-miR-128-3p	SMAD2	HNF4A	SP1
hsa-miR-128-3p	RHEB	HRAS	SP1
hsa-miR-128-3p	ITSN1	HRAS	SP1
hsa-miR-128-3p	SMAD2	HSPA1A	SP1
hsa-miR-128-3p	PABPC1	HSPB1	SP1
hsa-miR-128-3p	TSC22D1	HSPB1	SP1
hsa-miR-128-3p	APP	APOE	SP1
hsa-miR-128-3p	TSC22D3	JUN	SP1
hsa-miR-128-3p	SMAD2	JUN	SP1
hsa-miR-128-3p	TGIF1	JUN	SP1
hsa-miR-128-3p	KAT7	JUN	SP1
hsa-miR-128-3p	SMAD2	MYC	SP1
hsa-miR-128-3p	CDH2	ACTA1	SP1
hsa-miR-128-3p	USP25	ACTA1	SP1
hsa-miR-128-3p	TSC22D3	RELA	SP1
hsa-miR-128-3p	VCAN	CCL2	SP1
hsa-miR-128-3p	SMAD2	BRCA1	SP1
hsa-miR-128-3p	PPP1CC	BRCA1	SP1
hsa-miR-128-3p	WDR48	BRCA1	SP1
hsa-miR-128-3p	UBE2D1	BRCA1	SP1
hsa-miR-128-3p	UBE2D3	BRCA1	SP1
hsa-miR-128-3p	WDR48	TP53	SP1
hsa-miR-128-3p	RYBP	CASP8	SP1
hsa-miR-128-3p	STK24	CASP8	SP1
hsa-miR-128-3p	VCAN	CD44	SP1
hsa-miR-128-3p	TSC22D1	RB1CC1	SP1
hsa-miR-128-3p	CDH2	ACTA1	SP1
hsa-miR-128-3p	USP25	ACTA1	SP1
hsa-miR-128-3p	TANK	CHUK	TP53
hsa-miR-128-3p	SMAD2	CHUK	TP53
hsa-miR-128-3p	MYH10	CHUK	TP53
hsa-miR-128-3p	TGFBR1	CHUK	TP53
hsa-miR-128-3p	RYBP	E2F3	TP53
hsa-miR-128-3p	WNK1	E2F3	TP53
hsa-miR-128-3p	KMT2A	E2F4	TP53
hsa-miR-128-3p	SMAD2	EEF1A1	TP53
hsa-miR-128-3p	RAB27A	EEF1A1	TP53
hsa-miR-128-3p	ITSN1	EEF1A1	TP53
hsa-miR-128-3p	TGIF1	EEF1A1	TP53
hsa-miR-128-3p	DNAJB1	AKT1	TP53
hsa-miR-128-3p	SMAD2	AKT1	TP53
hsa-miR-128-3p	PDPK1	AKT1	TP53
hsa-miR-128-3p	WNK1	AKT1	TP53
hsa-miR-128-3p	FHL2	ESR1	TP53
hsa-miR-128-3p	SMAD2	ESR1	TP53
hsa-miR-128-3p	PPP1CC	ESR1	TP53
hsa-miR-128-3p	VCAN	FBLN1	TP53
hsa-miR-128-3p	VCAN	FBLN2	TP53
hsa-miR-128-3p	TSC22D3	FOS	TP53
hsa-miR-128-3p	CSNK1A1	APC	TP53
hsa-miR-128-3p	MYH10	APC	TP53
hsa-miR-128-3p	RHEB	HRAS	TP53
hsa-miR-128-3p	ITSN1	HRAS	TP53
hsa-miR-128-3p	UBE2D3	BIRC3	TP53
hsa-miR-128-3p	SMAD2	HSPA1A	TP53
hsa-miR-128-3p	LTBP1	IGFBP3	TP53
hsa-miR-128-3p	SMAD2	RHOA	TP53
hsa-miR-128-3p	KAT7	MCM2	TP53
hsa-miR-128-3p	RYBP	MDM2	TP53
hsa-miR-128-3p	UBE2D1	MDM2	TP53
hsa-miR-128-3p	SMAD2	MYC	TP53
hsa-miR-128-3p	WDR48	PCNA	TP53
hsa-miR-128-3p	TSC22D1	PCNA	TP53
hsa-miR-128-3p	TANK	PLK1	TP53
hsa-miR-128-3p	SMAD2	PML	TP53
hsa-miR-128-3p	TGIF1	PML	TP53
hsa-miR-128-3p	RHEB	ATR	TP53
hsa-miR-128-3p	NR3C1	MAPK1	TP53
hsa-miR-128-3p	SMAD2	MAPK1	TP53
hsa-miR-128-3p	MCL1	MAPK1	TP53
hsa-miR-128-3p	TGIF1	MAPK1	TP53
hsa-miR-128-3p	SMAD2	MAPK8	TP53
hsa-miR-128-3p	PDPK1	MAPK8	TP53
hsa-miR-128-3p	TSC22D3	RELA	TP53
hsa-miR-128-3p	UBE2D3	SIAH1	TP53
hsa-miR-128-3p	SMAD2	BRCA1	TP53
hsa-miR-128-3p	PPP1CC	BRCA1	TP53
hsa-miR-128-3p	WDR48	BRCA1	TP53
hsa-miR-128-3p	UBE2D1	BRCA1	TP53
hsa-miR-128-3p	UBE2D3	BRCA1	TP53
hsa-miR-128-3p	SMAD2	BRCA2	TP53
hsa-miR-128-3p	SERPINH1	BRCA2	TP53
hsa-miR-128-3p	WDR48	TP53	TP53
hsa-miR-128-3p	STK24	CASP3	TP53
hsa-miR-128-3p	TSC22D1	RB1CC1	TP53
hsa-miR-130a-3p	PAFAH1B1	AKAP9	c-Myc
hsa-miR-130a-3p	CEBPG	CEBPA	c-Myc
hsa-miR-130a-3p	STRN3	CCT7	c-Myc
hsa-miR-130a-3p	CEBPG	ATF7	c-Myc
hsa-miR-130a-3p	HIPK3	DAXX	c-Myc
hsa-miR-130a-3p	EIF4G2	EIF2S1	c-Myc
hsa-miR-130a-3p	PAFAH1B1	MAPRE1	c-Myc
hsa-miR-130a-3p	STRN3	CCT5	c-Myc
hsa-miR-130a-3p	SUZ12	SIRT1	c-Myc
hsa-miR-130a-3p	ERBB2IP	APC	c-Myc
hsa-miR-130a-3p	RANBP2	APC	c-Myc
hsa-miR-130a-3p	RAC1	IFNGR1	c-Myc
hsa-miR-130a-3p	RAB5A	ITGB1	c-Myc
hsa-miR-130a-3p	YWHAB	ITGB1	c-Myc
hsa-miR-130a-3p	LMNB1	LMNA	c-Myc
hsa-miR-130a-3p	HIPK3	ARRB2	c-Myc
hsa-miR-130a-3p	CLTC	ARRB2	c-Myc
hsa-miR-130a-3p	USP33	ARRB2	c-Myc
hsa-miR-130a-3p	MAPK1	ARRB2	c-Myc
hsa-miR-130a-3p	TSC22D1	MCM3	c-Myc
hsa-miR-130a-3p	RANBP2	MDM2	c-Myc
hsa-miR-130a-3p	NUP133	MYC	c-Myc
hsa-miR-130a-3p	CEBPG	ATF4	c-Myc
hsa-miR-130a-3p	SKP1	NFKBIB	c-Myc
hsa-miR-130a-3p	RAC1	NME1	c-Myc
hsa-miR-130a-3p	RACGAP1	NRAS	c-Myc
hsa-miR-130a-3p	TSC22D1	PCNA	c-Myc
hsa-miR-130a-3p	RHOB	PDE6D	c-Myc
hsa-miR-130a-3p	RAP1A	PDE6D	c-Myc
hsa-miR-130a-3p	STRN3	PPP2R4	c-Myc
hsa-miR-130a-3p	RAC1	PPP2R4	c-Myc
hsa-miR-130a-3p	TRIM23	PSMA1	c-Myc
hsa-miR-130a-3p	RAD23B	PSMC5	c-Myc
hsa-miR-130a-3p	TNPO1	RPL5	c-Myc
hsa-miR-130a-3p	UBE3A	TSC2	c-Myc
hsa-miR-130a-3p	YWHAB	TSC2	c-Myc
hsa-miR-130a-3p	TXNIP	TXN	c-Myc
hsa-miR-130a-3p	MAPK1	CAD	c-Myc
hsa-miR-130a-3p	TNPO1	HIST2H2BE	c-Myc
hsa-miR-130a-3p	CUL3	CASP8	c-Myc
hsa-miR-130a-3p	MAPK1	CASP9	c-Myc
hsa-miR-130a-3p	PBK	CCNB1	c-Myc
hsa-miR-130a-3p	USP32	TRIP13	c-Myc
hsa-miR-130a-3p	TSC22D1	CDK2	E2F-4
hsa-miR-130a-3p	RASA1	KHDRBS1	E2F-4
hsa-miR-130a-3p	PAFAH1B1	MAPRE1	E2F-4
hsa-miR-130a-3p	NRBF2	HNF4A	E2F-4
hsa-miR-130a-3p	RASA1	BIRC5	E2F-4
hsa-miR-130a-3p	MAF	JUN	E2F-4
hsa-miR-130a-3p	USP32	KRT19	E2F-4
hsa-miR-130a-3p	TSC22D1	MCM3	E2F-4
hsa-miR-130a-3p	TRIM23	MLH1	E2F-4
hsa-miR-130a-3p	PPP2R2A	MLH1	E2F-4
hsa-miR-130a-3p	RAD23B	MLH1	E2F-4
hsa-miR-130a-3p	NUP133	MYC	E2F-4
hsa-miR-130a-3p	RHOB	NEK2	E2F-4
hsa-miR-130a-3p	PAFAH1B1	NEK2	E2F-4
hsa-miR-130a-3p	TSC22D1	PCNA	E2F-4
hsa-miR-130a-3p	RASA1	PLCG1	E2F-4
hsa-miR-130a-3p	SNX17	PLCG1	E2F-4
hsa-miR-130a-3p	RACGAP1	PLK1	E2F-4
hsa-miR-130a-3p	RAC1	ACTA1	E2F-4
hsa-miR-130a-3p	CUL3	CCND1	E2F-4
hsa-miR-130a-3p	ZMYND11	SMARCA4	E2F-4
hsa-miR-130a-3p	RAD23B	BRCA1	E2F-4
hsa-miR-130a-3p	RBBP8	BRCA1	E2F-4
hsa-miR-130a-3p	TRIM37	TRAF2	E2F-4
hsa-miR-130a-3p	NR3C1	CALM1	E2F-4
hsa-miR-130a-3p	STRN3	CALM1	E2F-4
hsa-miR-130a-3p	TCF4	CALM1	E2F-4
hsa-miR-130a-3p	CCNA2	CALM1	E2F-4
hsa-miR-130a-3p	TNPO1	HIST2H2BE	E2F-4
hsa-miR-130a-3p	DAG1	CAV1	E2F-4
hsa-miR-130a-3p	RAC1	CAV1	E2F-4
hsa-miR-130a-3p	RACGAP1	AURKB	E2F-4
hsa-miR-130a-3p	CDKN1A	CDK1	E2F-4
hsa-miR-130a-3p	LMNB1	CDK1	E2F-4
hsa-miR-130a-3p	PBK	CDK1	E2F-4
hsa-miR-130a-3p	RAB5B	CDK1	E2F-4
hsa-miR-130a-3p	CEBPG	CEBPA	TP53
hsa-miR-130a-3p	PPP2R2A	CHEK2	TP53
hsa-miR-130a-3p	CLTC	CHUK	TP53
hsa-miR-130a-3p	RAD23B	EEF1A1	TP53
hsa-miR-130a-3p	EPS15	EGFR	TP53
hsa-miR-130a-3p	RASA1	EGFR	TP53
hsa-miR-130a-3p	RAC1	AKT1	TP53
hsa-miR-130a-3p	ATXN1	AKT1	TP53
hsa-miR-130a-3p	UBE3A	ESR1	TP53
hsa-miR-130a-3p	RAD23B	ETS1	TP53
hsa-miR-130a-3p	SUZ12	EZH2	TP53
hsa-miR-130a-3p	RASA1	PTK2B	TP53
hsa-miR-130a-3p	ERBB2IP	APC	TP53
hsa-miR-130a-3p	RANBP2	APC	TP53
hsa-miR-130a-3p	RASA1	HRAS	TP53
hsa-miR-130a-3p	RAP1A	HSPA1A	TP53
hsa-miR-130a-3p	RASA1	BIRC5	TP53
hsa-miR-130a-3p	RASA1	IGF1R	TP53
hsa-miR-130a-3p	HIPK3	FAS	TP53
hsa-miR-130a-3p	RAP1A	FAS	TP53
hsa-miR-130a-3p	KIT	JAK2	TP53
hsa-miR-130a-3p	RANBP2	MDM2	TP53
hsa-miR-130a-3p	NUP133	MYC	TP53
hsa-miR-130a-3p	CEBPG	ATF3	TP53
hsa-miR-130a-3p	RAC1	NME1	TP53
hsa-miR-130a-3p	RBBP8	PCNA	TP53
hsa-miR-130a-3p	TSC22D1	PCNA	TP53
hsa-miR-130a-3p	RACGAP1	PLK1	TP53
hsa-miR-130a-3p	PPP2R2A	ATR	TP53
hsa-miR-130a-3p	STRN3	PPP2R4	TP53
hsa-miR-130a-3p	RAC1	PPP2R4	TP53
hsa-miR-130a-3p	RAC1	PTK2	TP53
hsa-miR-130a-3p	RBBP8	RB1	TP53
hsa-miR-130a-3p	RAD23B	BRCA1	TP53
hsa-miR-130a-3p	RBBP8	BRCA1	TP53
hsa-miR-130a-3p	CCNA2	BRCA1	TP53
hsa-miR-130a-3p	EIF4G2	CASP3	TP53
hsa-miR-130a-3p	LMNB1	CASP3	TP53
hsa-miR-130a-3p	RAC1	CASP3	TP53
hsa-miR-130a-3p	RASA1	CASP3	TP53
hsa-miR-130a-3p	DAG1	CAV1	TP53
hsa-miR-130a-3p	RAC1	CAV1	TP53
[truncated: 9,814 more rows]

## Sheet: joint
miRNAs	Genes	Genes	TFs
hsa-miR-106a-5p	RB1	CDKN1A	AR
hsa-miR-106a-5p	STAT3	CDKN1A	AR
hsa-miR-106a-5p	RORA	NCOA2	AR
hsa-miR-106a-5p	STAT3	KAT5	AR
hsa-miR-106a-5p	UBC	PPARGC1A	AR
hsa-miR-106a-5p	RORA	PNRC1	AR
hsa-miR-106a-5p	MAPK1	EGFR	AR
hsa-miR-106a-5p	STAT3	EGFR	AR
hsa-miR-106a-5p	UBC	EGFR	AR
hsa-miR-106a-5p	EP300	ELK1	AR
hsa-miR-106a-5p	MAPK1	ELK1	AR
hsa-miR-106a-5p	EP300	AKT1	AR
hsa-miR-106a-5p	UBC	AKT1	AR
hsa-miR-106a-5p	MAPK1	ESR1	AR
hsa-miR-106a-5p	SP1	ESR1	AR
hsa-miR-106a-5p	STAT3	ESR1	AR
hsa-miR-106a-5p	MAPK1	ESR2	AR
hsa-miR-106a-5p	SP1	ESR2	AR
hsa-miR-106a-5p	UBC	ESR2	AR
hsa-miR-106a-5p	MAPK1	ETS1	AR
hsa-miR-106a-5p	SP1	ETS1	AR
hsa-miR-106a-5p	UBC	ETS1	AR
hsa-miR-106a-5p	RUNX1	ETS1	AR
hsa-miR-106a-5p	STAT3	FGFR1	AR
hsa-miR-106a-5p	MAPK1	FHL2	AR
hsa-miR-106a-5p	STAT3	FHL2	AR
hsa-miR-106a-5p	UBC	FHL2	AR
hsa-miR-106a-5p	RUNX1	FHL2	AR
hsa-miR-106a-5p	UBC	APOE	AR
hsa-miR-106a-5p	STAT3	IL6ST	AR
hsa-miR-106a-5p	UBC	IL6ST	AR
hsa-miR-106a-5p	EP300	AR	AR
hsa-miR-106a-5p	MAPK1	AR	AR
hsa-miR-106a-5p	RB1	AR	AR
hsa-miR-106a-5p	SP1	AR	AR
hsa-miR-106a-5p	STAT3	AR	AR
hsa-miR-106a-5p	RUNX1	AR	AR
hsa-miR-106a-5p	MAPK1	JUN	AR
hsa-miR-106a-5p	RB1	JUN	AR
hsa-miR-106a-5p	SKI	JUN	AR
hsa-miR-106a-5p	SP1	JUN	AR
hsa-miR-106a-5p	STAT3	JUN	AR
hsa-miR-106a-5p	RUNX1	JUN	AR
hsa-miR-106a-5p	RB1	MYC	AR
hsa-miR-106a-5p	SP1	MYC	AR
hsa-miR-106a-5p	UBC	MYC	AR
hsa-miR-106a-5p	UBC	NEDD9	AR
hsa-miR-106a-5p	UBC	ATP2A2	AR
hsa-miR-106a-5p	UBC	PKD1	AR
hsa-miR-106a-5p	VIM	PKD1	AR
hsa-miR-106a-5p	RB1	PML	AR
hsa-miR-106a-5p	SKI	PML	AR
hsa-miR-106a-5p	SP1	PML	AR
hsa-miR-106a-5p	STAT3	PML	AR
hsa-miR-106a-5p	TGFBR2	PML	AR
hsa-miR-106a-5p	UBC	PML	AR
hsa-miR-106a-5p	RUNX1	PML	AR
hsa-miR-106a-5p	SP1	POU2F1	AR
hsa-miR-106a-5p	RB1	PPARG	AR
hsa-miR-106a-5p	SP1	PPARG	AR
hsa-miR-106a-5p	SKI	RARA	AR
hsa-miR-106a-5p	SP1	RARA	AR
hsa-miR-106a-5p	UBC	RARA	AR
hsa-miR-106a-5p	RUNX1	RARA	AR
hsa-miR-106a-5p	CDKN1A	CCND1	AR
hsa-miR-106a-5p	EP300	CCND1	AR
hsa-miR-106a-5p	HSPA8	CCND1	AR
hsa-miR-106a-5p	MAPK1	CCND1	AR
hsa-miR-106a-5p	RB1	CCND1	AR
hsa-miR-106a-5p	SP1	CCND1	AR
hsa-miR-106a-5p	STAT3	CCND1	AR
hsa-miR-106a-5p	UBC	CCND1	AR
hsa-miR-106a-5p	RUNX1	CCND1	AR
hsa-miR-106a-5p	SP1	RELA	AR
hsa-miR-106a-5p	STAT3	RELA	AR
hsa-miR-106a-5p	UBC	RELA	AR
hsa-miR-106a-5p	UBC	SOS1	AR
hsa-miR-106a-5p	UBC	STAT3	AR
hsa-miR-106a-5p	ZNF148	STAT3	AR
hsa-miR-106a-5p	UBC	KLF5	AR
hsa-miR-106a-5p	TGFBR2	TGFB1	AR
hsa-miR-106a-5p	UBC	TNFRSF1B	AR
hsa-miR-106a-5p	UBC	NCOA3	AR
hsa-miR-106a-5p	MCL1	CASP3	AR
hsa-miR-106a-5p	RB1	CASP3	AR
hsa-miR-106a-5p	SP1	CASP3	AR
hsa-miR-106a-5p	RORA	NCOA1	AR
hsa-miR-106a-5p	STAT3	NCOA1	AR
hsa-miR-106a-5p	SKI	NCOR1	AR
hsa-miR-106a-5p	SP1	NCOR1	AR
hsa-miR-106a-5p	UBC	NCOR1	AR
hsa-miR-106a-5p	RUNX1	NCOR1	AR
hsa-miR-106a-5p	SP1	NCOR2	AR
hsa-miR-106a-5p	RUNX1	NCOR2	AR
hsa-miR-106a-5p	CDKN1A	CDK2	CEBPA
hsa-miR-106a-5p	EP300	CDK2	CEBPA
hsa-miR-106a-5p	RB1	CDK2	CEBPA
hsa-miR-106a-5p	SP1	CDK2	CEBPA
hsa-miR-106a-5p	RB1	CDKN1A	CEBPA
hsa-miR-106a-5p	STAT3	CDKN1A	CEBPA
hsa-miR-106a-5p	STAT3	CSF3R	CEBPA
hsa-miR-106a-5p	UBC	CSF3R	CEBPA
hsa-miR-106a-5p	RB1	E2F1	CEBPA
hsa-miR-106a-5p	SP1	E2F1	CEBPA
hsa-miR-106a-5p	UBC	E2F1	CEBPA
hsa-miR-106a-5p	EP300	ELK1	CEBPA
hsa-miR-106a-5p	MAPK1	ELK1	CEBPA
hsa-miR-106a-5p	SP1	NR5A1	CEBPA
hsa-miR-106a-5p	MCL1	GSK3A	CEBPA
hsa-miR-106a-5p	MCL1	GSK3B	CEBPA
hsa-miR-106a-5p	MAPK1	GSK3B	CEBPA
hsa-miR-106a-5p	UBC	GSK3B	CEBPA
hsa-miR-106a-5p	RB1	HMGB1	CEBPA
hsa-miR-106a-5p	UBC	HMGB1	CEBPA
hsa-miR-106a-5p	MAPK1	HNF4A	CEBPA
hsa-miR-106a-5p	RB1	HNF4A	CEBPA
hsa-miR-106a-5p	SP1	HNF4A	CEBPA
hsa-miR-106a-5p	PIK3R1	IRS1	CEBPA
hsa-miR-106a-5p	MAPK1	IRS1	CEBPA
hsa-miR-106a-5p	UBC	IRS1	CEBPA
hsa-miR-106a-5p	UBC	ITGA5	CEBPA
hsa-miR-106a-5p	VIM	RERE	CEBPA
hsa-miR-106a-5p	SP1	NFYB	CEBPA
hsa-miR-106a-5p	SP1	NFYC	CEBPA
hsa-miR-106a-5p	UBC	PCNA	CEBPA
hsa-miR-106a-5p	RB1	PPARG	CEBPA
hsa-miR-106a-5p	SP1	PPARG	CEBPA
hsa-miR-106a-5p	SP1	PRKCZ	CEBPA
hsa-miR-106a-5p	STAT3	PRKCZ	CEBPA
hsa-miR-106a-5p	SKI	RB1	CEBPA
hsa-miR-106a-5p	SP1	RB1	CEBPA
hsa-miR-106a-5p	STAT3	RB1	CEBPA
hsa-miR-106a-5p	CDKN1A	CCND1	CEBPA
hsa-miR-106a-5p	EP300	CCND1	CEBPA
hsa-miR-106a-5p	HSPA8	CCND1	CEBPA
hsa-miR-106a-5p	MAPK1	CCND1	CEBPA
hsa-miR-106a-5p	RB1	CCND1	CEBPA
hsa-miR-106a-5p	SP1	CCND1	CEBPA
hsa-miR-106a-5p	STAT3	CCND1	CEBPA
hsa-miR-106a-5p	UBC	CCND1	CEBPA
hsa-miR-106a-5p	RUNX1	CCND1	CEBPA
hsa-miR-106a-5p	UBC	SKI	CEBPA
hsa-miR-106a-5p	STAT3	SP1	CEBPA
hsa-miR-106a-5p	UBC	SP1	CEBPA
hsa-miR-106a-5p	UBC	TFAP2A	CEBPA
hsa-miR-106a-5p	TGFBR2	TGFB1	CEBPA
hsa-miR-106a-5p	UBC	TNFRSF1B	CEBPA
hsa-miR-106a-5p	UBC	TOP2A	CEBPA
hsa-miR-106a-5p	UBC	TP53	CEBPA
hsa-miR-106a-5p	ZNF148	TP53	CEBPA
hsa-miR-106a-5p	UBC	TP73	CEBPA
hsa-miR-106a-5p	UBC	TRIM26	CEBPA
hsa-miR-106a-5p	TGFBR2	CCNB1	CEBPA
hsa-miR-106a-5p	MAPK1	CD19	CEBPA
hsa-miR-106a-5p	UBC	PSME3	c-Myc
hsa-miR-106a-5p	UBC	PSMD14	c-Myc
hsa-miR-106a-5p	UBC	HAX1	c-Myc
hsa-miR-106a-5p	EP300	CEBPA	c-Myc
hsa-miR-106a-5p	RB1	CEBPA	c-Myc
hsa-miR-106a-5p	UBC	CEBPA	c-Myc
hsa-miR-106a-5p	RUNX1	CEBPA	c-Myc
hsa-miR-106a-5p	UBC	CCT7	c-Myc
hsa-miR-106a-5p	COL4A2	COL4A1	c-Myc
hsa-miR-106a-5p	STAT3	CSF2RB	c-Myc
hsa-miR-106a-5p	STAT3	DAXX	c-Myc
hsa-miR-106a-5p	TCF4	DAXX	c-Myc
hsa-miR-106a-5p	TGFBR2	DAXX	c-Myc
hsa-miR-106a-5p	UBC	DAXX	c-Myc
hsa-miR-106a-5p	UBC	DDB1	c-Myc
hsa-miR-106a-5p	EP300	DDX5	c-Myc
hsa-miR-106a-5p	SP1	DDX5	c-Myc
hsa-miR-106a-5p	RB1	E2F1	c-Myc
hsa-miR-106a-5p	SP1	E2F1	c-Myc
hsa-miR-106a-5p	UBC	E2F1	c-Myc
hsa-miR-106a-5p	EP300	ELK1	c-Myc
hsa-miR-106a-5p	MAPK1	ELK1	c-Myc
hsa-miR-106a-5p	STAT3	FGFR4	c-Myc
hsa-miR-106a-5p	UBC	FGFR4	c-Myc
hsa-miR-106a-5p	UBC	CCT5	c-Myc
hsa-miR-106a-5p	PIK3R1	CD2AP	c-Myc
hsa-miR-106a-5p	RB1	HBP1	c-Myc
hsa-miR-106a-5p	TCF4	HBP1	c-Myc
hsa-miR-106a-5p	MCL1	GSK3B	c-Myc
hsa-miR-106a-5p	MAPK1	GSK3B	c-Myc
hsa-miR-106a-5p	UBC	GSK3B	c-Myc
hsa-miR-106a-5p	RB1	HIF1A	c-Myc
hsa-miR-106a-5p	SP1	HIF1A	c-Myc
hsa-miR-106a-5p	STAT3	HIF1A	c-Myc
hsa-miR-106a-5p	UBC	HIF1A	c-Myc
hsa-miR-106a-5p	MAPK1	HMMR	c-Myc
hsa-miR-106a-5p	RB1	HSPA8	c-Myc
hsa-miR-106a-5p	SP1	HSPA8	c-Myc
hsa-miR-106a-5p	UBC	HSPA8	c-Myc
hsa-miR-106a-5p	PRNP	HSPD1	c-Myc
hsa-miR-106a-5p	UBC	HSPD1	c-Myc
hsa-miR-106a-5p	MAPK1	ID2	c-Myc
hsa-miR-106a-5p	RB1	ID2	c-Myc
hsa-miR-106a-5p	TCF4	ID2	c-Myc
hsa-miR-106a-5p	TCF4	ID3	c-Myc
hsa-miR-106a-5p	COL4A2	APP	c-Myc
hsa-miR-106a-5p	PRNP	APP	c-Myc
hsa-miR-106a-5p	UBC	APP	c-Myc
hsa-miR-106a-5p	UBC	ING1	c-Myc
hsa-miR-106a-5p	KAT2B	ING1	c-Myc
hsa-miR-106a-5p	PIK3R1	INSR	c-Myc
hsa-miR-106a-5p	MAPK1	INSR	c-Myc
hsa-miR-106a-5p	UBC	INSR	c-Myc
hsa-miR-106a-5p	UBC	IRF3	c-Myc
hsa-miR-106a-5p	MAPK1	JUN	c-Myc
hsa-miR-106a-5p	RB1	JUN	c-Myc
hsa-miR-106a-5p	SKI	JUN	c-Myc
hsa-miR-106a-5p	SP1	JUN	c-Myc
hsa-miR-106a-5p	STAT3	JUN	c-Myc
hsa-miR-106a-5p	RUNX1	JUN	c-Myc
hsa-miR-106a-5p	RB1	LMNA	c-Myc
hsa-miR-106a-5p	UBC	MARS	c-Myc
hsa-miR-106a-5p	UBC	MCL1	c-Myc
hsa-miR-106a-5p	UBC	MCM5	c-Myc
hsa-miR-106a-5p	RB1	MCM7	c-Myc
hsa-miR-106a-5p	UBC	MCM7	c-Myc
hsa-miR-106a-5p	RB1	MDM2	c-Myc
hsa-miR-106a-5p	UBC	MDM2	c-Myc
hsa-miR-106a-5p	VIM	MDM2	c-Myc
hsa-miR-106a-5p	STAT3	MET	c-Myc
hsa-miR-106a-5p	UBC	MSH2	c-Myc
hsa-miR-106a-5p	UBC	MTHFD1	c-Myc
hsa-miR-106a-5p	RB1	MYC	c-Myc
hsa-miR-106a-5p	SP1	MYC	c-Myc
hsa-miR-106a-5p	UBC	MYC	c-Myc
hsa-miR-106a-5p	SP1	NAP1L1	c-Myc
hsa-miR-106a-5p	UBC	NAP1L1	c-Myc
hsa-miR-106a-5p	EP300	ATF4	c-Myc
hsa-miR-106a-5p	UBC	ATF4	c-Myc
hsa-miR-106a-5p	RORA	NME1	c-Myc
hsa-miR-106a-5p	UBC	NME1	c-Myc
hsa-miR-106a-5p	PIK3R1	NPM1	c-Myc
hsa-miR-106a-5p	UBC	NPM1	c-Myc
hsa-miR-106a-5p	UBC	PCMT1	c-Myc
hsa-miR-106a-5p	UBC	PCNA	c-Myc
hsa-miR-106a-5p	RB1	PHB	c-Myc
hsa-miR-106a-5p	UBC	PHB	c-Myc
hsa-miR-106a-5p	UBC	PMS1	c-Myc
hsa-miR-106a-5p	SP1	PRKDC	c-Myc
hsa-miR-106a-5p	UBC	PRKDC	c-Myc
hsa-miR-106a-5p	UBC	PSEN2	c-Myc
hsa-miR-106a-5p	UBC	PSMA1	c-Myc
hsa-miR-106a-5p	VIM	PSMA1	c-Myc
hsa-miR-106a-5p	UBC	PSMA5	c-Myc
hsa-miR-106a-5p	UBC	PSMB7	c-Myc
hsa-miR-106a-5p	RB1	PSMC4	c-Myc
hsa-miR-106a-5p	UBC	PSMC4	c-Myc
hsa-miR-106a-5p	RORA	PSMC5	c-Myc
hsa-miR-106a-5p	SP1	PSMC5	c-Myc
hsa-miR-106a-5p	UBC	PSMC5	c-Myc
hsa-miR-106a-5p	VIM	PSMC5	c-Myc
hsa-miR-106a-5p	UBC	PSMD7	c-Myc
hsa-miR-106a-5p	VIM	PSMD7	c-Myc
hsa-miR-106a-5p	RB1	PSMD10	c-Myc
hsa-miR-106a-5p	UBC	PSMD10	c-Myc
hsa-miR-106a-5p	STAT3	PTMA	c-Myc
hsa-miR-106a-5p	UBC	BARD1	c-Myc
hsa-miR-106a-5p	SP1	RAD51	c-Myc
hsa-miR-106a-5p	SKI	RARA	c-Myc
hsa-miR-106a-5p	SP1	RARA	c-Myc
hsa-miR-106a-5p	UBC	RARA	c-Myc
hsa-miR-106a-5p	RUNX1	RARA	c-Myc
hsa-miR-106a-5p	RB1	ARID4A	c-Myc
hsa-miR-106a-5p	UBC	RBBP8	c-Myc
hsa-miR-106a-5p	UBC	RFC2	c-Myc
hsa-miR-106a-5p	EP300	BCL3	c-Myc
hsa-miR-106a-5p	STAT3	BCL3	c-Myc
hsa-miR-106a-5p	UBC	BCL3	c-Myc
hsa-miR-106a-5p	UBC	RPL5	c-Myc
hsa-miR-106a-5p	UBC	RPL31	c-Myc
hsa-miR-106a-5p	UBC	RPS27A	c-Myc
hsa-miR-106a-5p	SP1	BRCA2	c-Myc
hsa-miR-106a-5p	UBC	BRCA2	c-Myc
hsa-miR-106a-5p	KAT2B	BRCA2	c-Myc
hsa-miR-106a-5p	UBC	BSG	c-Myc
hsa-miR-106a-5p	CAV1	BSG	c-Myc
hsa-miR-106a-5p	UBC	SYK	c-Myc
hsa-miR-106a-5p	UBC	TERT	c-Myc
hsa-miR-106a-5p	TGFBR2	TGFB1	c-Myc
hsa-miR-106a-5p	UBC	TMPO	c-Myc
hsa-miR-106a-5p	UBC	TP53	c-Myc
hsa-miR-106a-5p	ZNF148	TP53	c-Myc
hsa-miR-106a-5p	UBC	TUBG1	c-Myc
hsa-miR-106a-5p	VIM	TXN	c-Myc
hsa-miR-106a-5p	UBC	TRIM25	c-Myc
hsa-miR-106a-5p	STAT3	CXCR4	c-Myc
hsa-miR-106a-5p	UBC	FOSL1	c-Myc
hsa-miR-106a-5p	UBC	HIST2H2BE	c-Myc
hsa-miR-106a-5p	MAPK1	CASP8	c-Myc
hsa-miR-106a-5p	RB1	CASP8	c-Myc
hsa-miR-106a-5p	VIM	CASP8	c-Myc
hsa-miR-106a-5p	RB1	CASP9	c-Myc
hsa-miR-106a-5p	HIF1A	HDAC3	c-Myc
hsa-miR-106a-5p	HSPA8	HDAC3	c-Myc
hsa-miR-106a-5p	RB1	HDAC3	c-Myc
hsa-miR-106a-5p	SKI	HDAC3	c-Myc
hsa-miR-106a-5p	SP1	HDAC3	c-Myc
hsa-miR-106a-5p	STAT3	HDAC3	c-Myc
hsa-miR-106a-5p	UBC	HDAC3	c-Myc
hsa-miR-106a-5p	ZNF148	HDAC3	c-Myc
hsa-miR-106a-5p	RUNX1	HDAC3	c-Myc
hsa-miR-106a-5p	UBC	SQSTM1	c-Myc
hsa-miR-106a-5p	VIM	SQSTM1	c-Myc
hsa-miR-106a-5p	TGFBR2	CCNB1	c-Myc
hsa-miR-106a-5p	SP1	ASH2L	c-Myc
hsa-miR-106a-5p	UBC	HERPUD1	c-Myc
hsa-miR-106a-5p	UBC	CDC25A	c-Myc
hsa-miR-106a-5p	MAPK1	CDC25C	c-Myc
hsa-miR-106a-5p	UBC	CDC25C	c-Myc
hsa-miR-106a-5p	VIM	CDH5	E2F-1
hsa-miR-106a-5p	UBC	ACTR2	E2F-1
hsa-miR-106a-5p	UBC	RUVBL2	E2F-1
hsa-miR-106a-5p	UBC	CLTC	E2F-1
hsa-miR-106a-5p	UBC	AP1B1	E2F-1
hsa-miR-106a-5p	RB1	E2F1	E2F-1
hsa-miR-106a-5p	SP1	E2F1	E2F-1
hsa-miR-106a-5p	UBC	E2F1	E2F-1
hsa-miR-106a-5p	RB1	E2F3	E2F-1
hsa-miR-106a-5p	SP1	E2F3	E2F-1
hsa-miR-106a-5p	UBC	ABCA1	E2F-1
hsa-miR-106a-5p	MAPK1	EGFR	E2F-1
hsa-miR-106a-5p	STAT3	EGFR	E2F-1
hsa-miR-106a-5p	UBC	EGFR	E2F-1
hsa-miR-106a-5p	PRNP	HSPD1	E2F-1
hsa-miR-106a-5p	UBC	HSPD1	E2F-1
hsa-miR-106a-5p	TCF4	ID3	E2F-1
hsa-miR-106a-5p	COL4A2	APP	E2F-1
hsa-miR-106a-5p	PRNP	APP	E2F-1
hsa-miR-106a-5p	UBC	APP	E2F-1
hsa-miR-106a-5p	UBC	MCM5	E2F-1
hsa-miR-106a-5p	UBC	MLH1	E2F-1
hsa-miR-106a-5p	PRNP	MPG	E2F-1
hsa-miR-106a-5p	UBC	MSH2	E2F-1
hsa-miR-106a-5p	UBC	MTHFD1	E2F-1
hsa-miR-106a-5p	SQSTM1	SH3GLB1	E2F-1
hsa-miR-106a-5p	UBC	PCNA	E2F-1
hsa-miR-106a-5p	UBC	POLR2C	E2F-1
hsa-miR-106a-5p	UBC	PRKAR1A	E2F-1
hsa-miR-106a-5p	SP1	PRKDC	E2F-1
hsa-miR-106a-5p	UBC	PRKDC	E2F-1
hsa-miR-106a-5p	SP1	RAD51	E2F-1
hsa-miR-106a-5p	SP1	RB1	E2F-1
hsa-miR-106a-5p	STAT3	RB1	E2F-1
hsa-miR-106a-5p	CDKN1A	CCND1	E2F-1
hsa-miR-106a-5p	EP300	CCND1	E2F-1
hsa-miR-106a-5p	HSPA8	CCND1	E2F-1
hsa-miR-106a-5p	MAPK1	CCND1	E2F-1
hsa-miR-106a-5p	RB1	CCND1	E2F-1
hsa-miR-106a-5p	SP1	CCND1	E2F-1
hsa-miR-106a-5p	STAT3	CCND1	E2F-1
hsa-miR-106a-5p	UBC	CCND1	E2F-1
hsa-miR-106a-5p	RUNX1	CCND1	E2F-1
hsa-miR-106a-5p	KAT2B	CCND1	E2F-1
hsa-miR-106a-5p	UBC	RFC2	E2F-1
hsa-miR-106a-5p	UBC	RPL31	E2F-1
hsa-miR-106a-5p	UBC	RPS6KB1	E2F-1
hsa-miR-106a-5p	MCL1	BIK	E2F-1
hsa-miR-106a-5p	UBC	SLC3A2	E2F-1
hsa-miR-106a-5p	MAPK1	BRAF	E2F-1
hsa-miR-106a-5p	UBC	TOP2A	E2F-1
hsa-miR-106a-5p	UBC	TP73	E2F-1
hsa-miR-106a-5p	STAT3	CXCR4	E2F-1
hsa-miR-106a-5p	TCF4	CALM2	E2F-1
hsa-miR-106a-5p	TCF4	CALM3	E2F-1
hsa-miR-106a-5p	UBC	BCL10	E2F-1
hsa-miR-106a-5p	UBC	N4BP1	E2F-1
hsa-miR-106a-5p	UBC	HERPUD1	E2F-1
hsa-miR-106a-5p	RB1	CDK1	E2F-1
hsa-miR-106a-5p	UBC	CDC25A	E2F-1
hsa-miR-106a-5p	SKI	RB1	E2F-1
hsa-miR-106a-5p	SP1	RB1	E2F-1
hsa-miR-106a-5p	STAT3	RB1	E2F-1
hsa-miR-106a-5p	CDKN1A	CDK2	E2F-4
hsa-miR-106a-5p	EP300	CDK2	E2F-4
hsa-miR-106a-5p	RB1	CDK2	E2F-4
hsa-miR-106a-5p	SP1	CDK2	E2F-4
hsa-miR-106a-5p	MAPK1	KHDRBS1	E2F-4
hsa-miR-106a-5p	STAT3	KHDRBS1	E2F-4
hsa-miR-106a-5p	RB1	CHEK1	E2F-4
hsa-miR-106a-5p	UBC	CHEK1	E2F-4
hsa-miR-106a-5p	COL4A2	COL4A1	E2F-4
hsa-miR-106a-5p	UBC	ABCA1	E2F-4
hsa-miR-106a-5p	HSPA8	FANCC	E2F-4
hsa-miR-106a-5p	VIM	SRRM2	E2F-4
hsa-miR-106a-5p	RB1	HMGB1	E2F-4
hsa-miR-106a-5p	UBC	HMGB1	E2F-4
hsa-miR-106a-5p	MAPK1	HMMR	E2F-4
hsa-miR-106a-5p	MAPK1	HNF4A	E2F-4
hsa-miR-106a-5p	RB1	HNF4A	E2F-4
hsa-miR-106a-5p	SP1	HNF4A	E2F-4
hsa-miR-106a-5p	PRNP	HSPD1	E2F-4
hsa-miR-106a-5p	UBC	HSPD1	E2F-4
hsa-miR-106a-5p	UBC	INSIG1	E2F-4
hsa-miR-106a-5p	MAPK1	JUN	E2F-4
hsa-miR-106a-5p	RB1	JUN	E2F-4
hsa-miR-106a-5p	SKI	JUN	E2F-4
hsa-miR-106a-5p	SP1	JUN	E2F-4
hsa-miR-106a-5p	STAT3	JUN	E2F-4
hsa-miR-106a-5p	RUNX1	JUN	E2F-4
hsa-miR-106a-5p	UBC	MCM5	E2F-4
hsa-miR-106a-5p	UBC	MLH1	E2F-4
hsa-miR-106a-5p	UBC	MSH2	E2F-4
hsa-miR-106a-5p	UBC	MTHFD1	E2F-4
hsa-miR-106a-5p	RB1	MYC	E2F-4
hsa-miR-106a-5p	SP1	MYC	E2F-4
hsa-miR-106a-5p	UBC	MYC	E2F-4
hsa-miR-106a-5p	UBC	PCNA	E2F-4
hsa-miR-106a-5p	UBC	PLCG1	E2F-4
hsa-miR-106a-5p	UBC	POLD1	E2F-4
hsa-miR-106a-5p	SP1	PRKDC	E2F-4
hsa-miR-106a-5p	UBC	PRKDC	E2F-4
hsa-miR-106a-5p	VIM	ACTA1	E2F-4
hsa-miR-106a-5p	UBC	BARD1	E2F-4
hsa-miR-106a-5p	SP1	RAD51	E2F-4
hsa-miR-106a-5p	CDKN1A	CCND1	E2F-4
hsa-miR-106a-5p	EP300	CCND1	E2F-4
hsa-miR-106a-5p	HSPA8	CCND1	E2F-4
hsa-miR-106a-5p	MAPK1	CCND1	E2F-4
hsa-miR-106a-5p	RB1	CCND1	E2F-4
hsa-miR-106a-5p	SP1	CCND1	E2F-4
hsa-miR-106a-5p	STAT3	CCND1	E2F-4
hsa-miR-106a-5p	UBC	CCND1	E2F-4
hsa-miR-106a-5p	RUNX1	CCND1	E2F-4
hsa-miR-106a-5p	UBC	RFC2	E2F-4
hsa-miR-106a-5p	UBC	RPS8	E2F-4
hsa-miR-106a-5p	SP1	SFPQ	E2F-4
hsa-miR-106a-5p	UBC	SFPQ	E2F-4
hsa-miR-106a-5p	SP1	SMARCA4	E2F-4
hsa-miR-106a-5p	STAT3	SMARCA4	E2F-4
hsa-miR-106a-5p	STAT3	SP1	E2F-4
hsa-miR-106a-5p	UBC	SP1	E2F-4
hsa-miR-106a-5p	EP300	BRCA1	E2F-4
hsa-miR-106a-5p	RB1	BRCA1	E2F-4
hsa-miR-106a-5p	SP1	BRCA1	E2F-4
hsa-miR-106a-5p	STAT3	BRCA1	E2F-4
hsa-miR-106a-5p	UBC	TERT	E2F-4
hsa-miR-106a-5p	UBC	TMPO	E2F-4
hsa-miR-106a-5p	UBC	TOP2A	E2F-4
hsa-miR-106a-5p	UBC	TP53	E2F-4
hsa-miR-106a-5p	ZNF148	TP53	E2F-4
hsa-miR-106a-5p	UBC	TP73	E2F-4
hsa-miR-106a-5p	TCF4	CALM2	E2F-4
hsa-miR-106a-5p	TCF4	CALM3	E2F-4
hsa-miR-106a-5p	UBC	HIST2H2BE	E2F-4
hsa-miR-106a-5p	MAPK1	CAV1	E2F-4
hsa-miR-106a-5p	PRNP	CAV1	E2F-4
hsa-miR-106a-5p	UBC	RIPK2	E2F-4
hsa-miR-106a-5p	VIM	RIPK2	E2F-4
hsa-miR-106a-5p	RB1	AURKB	E2F-4
hsa-miR-106a-5p	UBC	PTTG1	E2F-4
hsa-miR-106a-5p	RB1	CDK1	E2F-4
hsa-miR-106a-5p	UBC	CDC25A	E2F-4
hsa-miR-106a-5p	EP300	CEBPB	EGR1
hsa-miR-106a-5p	MAPK1	CEBPB	EGR1
hsa-miR-106a-5p	RB1	CEBPB	EGR1
hsa-miR-106a-5p	RORA	CEBPB	EGR1
hsa-miR-106a-5p	SP1	CEBPB	EGR1
hsa-miR-106a-5p	STAT3	CEBPB	EGR1
hsa-miR-106a-5p	UBC	CEBPB	EGR1
hsa-miR-106a-5p	RUNX1	CEBPB	EGR1
hsa-miR-106a-5p	MAPK1	EGFR	EGR1
hsa-miR-106a-5p	STAT3	EGFR	EGR1
hsa-miR-106a-5p	UBC	EGFR	EGR1
hsa-miR-106a-5p	EP300	ELK1	EGR1
hsa-miR-106a-5p	MAPK1	ELK1	EGR1
hsa-miR-106a-5p	EP300	ABL1	EGR1
hsa-miR-106a-5p	PIK3R1	ABL1	EGR1
hsa-miR-106a-5p	RB1	ABL1	EGR1
hsa-miR-106a-5p	SP1	ABL1	EGR1
hsa-miR-106a-5p	PIK3R1	FASLG	EGR1
hsa-miR-106a-5p	UBC	FASLG	EGR1
hsa-miR-106a-5p	STAT3	IL2RB	EGR1
hsa-miR-106a-5p	UBC	IL2RB	EGR1
hsa-miR-106a-5p	EP300	AR	EGR1
hsa-miR-106a-5p	MAPK1	AR	EGR1
hsa-miR-106a-5p	RB1	AR	EGR1
hsa-miR-106a-5p	SP1	AR	EGR1
hsa-miR-106a-5p	STAT3	AR	EGR1
hsa-miR-106a-5p	RUNX1	AR	EGR1
hsa-miR-106a-5p	MAPK1	JUN	EGR1
hsa-miR-106a-5p	RB1	JUN	EGR1
hsa-miR-106a-5p	SKI	JUN	EGR1
hsa-miR-106a-5p	SP1	JUN	EGR1
hsa-miR-106a-5p	STAT3	JUN	EGR1
hsa-miR-106a-5p	RUNX1	JUN	EGR1
hsa-miR-106a-5p	UBC	ATP2A2	EGR1
hsa-miR-106a-5p	RB1	PPARG	EGR1
hsa-miR-106a-5p	SP1	PPARG	EGR1
hsa-miR-106a-5p	RB1	MAPK1	EGR1
hsa-miR-106a-5p	SP1	MAPK1	EGR1
hsa-miR-106a-5p	STAT3	MAPK1	EGR1
hsa-miR-106a-5p	UBC	PSEN2	EGR1
hsa-miR-106a-5p	UBC	PSMD13	EGR1
hsa-miR-106a-5p	SP1	RB1	EGR1
hsa-miR-106a-5p	STAT3	RB1	EGR1
hsa-miR-106a-5p	CDKN1A	CCND1	EGR1
hsa-miR-106a-5p	EP300	CCND1	EGR1
hsa-miR-106a-5p	HSPA8	CCND1	EGR1
hsa-miR-106a-5p	MAPK1	CCND1	EGR1
hsa-miR-106a-5p	RB1	CCND1	EGR1
hsa-miR-106a-5p	SP1	CCND1	EGR1
hsa-miR-106a-5p	STAT3	CCND1	EGR1
hsa-miR-106a-5p	UBC	CCND1	EGR1
hsa-miR-106a-5p	RUNX1	CCND1	EGR1
hsa-miR-106a-5p	SP1	RELA	EGR1
hsa-miR-106a-5p	STAT3	RELA	EGR1
hsa-miR-106a-5p	UBC	RELA	EGR1
hsa-miR-106a-5p	STAT3	RET	EGR1
hsa-miR-106a-5p	RB1	BCR	EGR1
hsa-miR-106a-5p	UBC	SUMO3	EGR1
hsa-miR-106a-5p	VIM	SUMO3	EGR1
hsa-miR-106a-5p	UBC	SOS1	EGR1
hsa-miR-106a-5p	VIM	SYN1	EGR1
hsa-miR-106a-5p	TGFBR2	TGFB1	EGR1
hsa-miR-106a-5p	UBC	TGFBR2	EGR1
hsa-miR-106a-5p	UBC	TP53	EGR1
hsa-miR-106a-5p	ZNF148	TP53	EGR1
hsa-miR-106a-5p	UBC	TP73	EGR1
hsa-miR-106a-5p	UBC	FOSL1	EGR1
hsa-miR-106a-5p	MAPK1	CD19	EGR1
hsa-miR-106a-5p	PIK3R1	CD28	EGR1
hsa-miR-106a-5p	TGFBR2	CD44	EGR1
hsa-miR-106a-5p	EP300	CDKN1A	ESR1
hsa-miR-106a-5p	RB1	CDKN1A	ESR1
hsa-miR-106a-5p	STAT3	CDKN1A	ESR1
hsa-miR-106a-5p	RORA	NCOA2	ESR1
hsa-miR-106a-5p	RORA	PNRC1	ESR1
hsa-miR-106a-5p	RB1	E2F1	ESR1
hsa-miR-106a-5p	SP1	E2F1	ESR1
hsa-miR-106a-5p	UBC	E2F1	ESR1
hsa-miR-106a-5p	MAPK1	EGFR	ESR1
hsa-miR-106a-5p	STAT3	EGFR	ESR1
hsa-miR-106a-5p	UBC	EGFR	ESR1
hsa-miR-106a-5p	EP300	AKT1	ESR1
hsa-miR-106a-5p	UBC	AKT1	ESR1
hsa-miR-106a-5p	MAPK1	FOS	ESR1
hsa-miR-106a-5p	RB1	FOS	ESR1
hsa-miR-106a-5p	UBC	FOS	ESR1
hsa-miR-106a-5p	RUNX1	FOS	ESR1
hsa-miR-106a-5p	UBC	APOE	ESR1
hsa-miR-106a-5p	MAPK1	JUN	ESR1
hsa-miR-106a-5p	RB1	JUN	ESR1
hsa-miR-106a-5p	SKI	JUN	ESR1
hsa-miR-106a-5p	SP1	JUN	ESR1
hsa-miR-106a-5p	STAT3	JUN	ESR1
hsa-miR-106a-5p	RUNX1	JUN	ESR1
hsa-miR-106a-5p	RB1	MDM2	ESR1
hsa-miR-106a-5p	UBC	MDM2	ESR1
hsa-miR-106a-5p	VIM	MDM2	ESR1
hsa-miR-106a-5p	RB1	MYC	ESR1
hsa-miR-106a-5p	SP1	MYC	ESR1
hsa-miR-106a-5p	UBC	MYC	ESR1
hsa-miR-106a-5p	RB1	PPARG	ESR1
hsa-miR-106a-5p	SP1	PPARG	ESR1
hsa-miR-106a-5p	STAT3	PTMA	ESR1
hsa-miR-106a-5p	SKI	RARA	ESR1
hsa-miR-106a-5p	SP1	RARA	ESR1
hsa-miR-106a-5p	UBC	RARA	ESR1
hsa-miR-106a-5p	RUNX1	RARA	ESR1
hsa-miR-106a-5p	CDKN1A	CCND1	ESR1
hsa-miR-106a-5p	EP300	CCND1	ESR1
hsa-miR-106a-5p	HSPA8	CCND1	ESR1
hsa-miR-106a-5p	MAPK1	CCND1	ESR1
hsa-miR-106a-5p	RB1	CCND1	ESR1
hsa-miR-106a-5p	SP1	CCND1	ESR1
hsa-miR-106a-5p	STAT3	CCND1	ESR1
hsa-miR-106a-5p	UBC	CCND1	ESR1
hsa-miR-106a-5p	RUNX1	CCND1	ESR1
hsa-miR-106a-5p	KAT2B	CCND1	ESR1
hsa-miR-106a-5p	SP1	SHC1	ESR1
hsa-miR-106a-5p	STAT3	SP1	ESR1
hsa-miR-106a-5p	UBC	SP1	ESR1
hsa-miR-106a-5p	STAT3	SRC	ESR1
hsa-miR-106a-5p	UBC	TERT	ESR1
hsa-miR-106a-5p	UBC	NCOA3	ESR1
hsa-miR-106a-5p	MAPK1	CAV1	ESR1
hsa-miR-106a-5p	PRNP	CAV1	ESR1
hsa-miR-106a-5p	UBC	RUNX2	ESR1
hsa-miR-106a-5p	RORA	NCOA1	ESR1
hsa-miR-106a-5p	STAT3	NCOA1	ESR1
hsa-miR-106a-5p	SKI	NCOR1	ESR1
hsa-miR-106a-5p	SP1	NCOR1	ESR1
hsa-miR-106a-5p	UBC	NCOR1	ESR1
hsa-miR-106a-5p	RUNX1	NCOR1	ESR1
hsa-miR-106a-5p	EP300	CDH1	ESR1
hsa-miR-106a-5p	EP300	CDKN1A	ETS1
hsa-miR-106a-5p	RB1	CDKN1A	ETS1
hsa-miR-106a-5p	STAT3	CDKN1A	ETS1
hsa-miR-106a-5p	UBC	CDC37	ETS1
hsa-miR-106a-5p	STAT3	CSF3R	ETS1
hsa-miR-106a-5p	UBC	CSF3R	ETS1
hsa-miR-106a-5p	SP1	CSNK2A1	ETS1
hsa-miR-106a-5p	UBC	CSNK2A1	ETS1
hsa-miR-106a-5p	PRNP	CSNK2A2	ETS1
hsa-miR-106a-5p	UBC	CSNK2A2	ETS1
hsa-miR-106a-5p	PRNP	CSNK2B	ETS1
hsa-miR-106a-5p	PIK3R1	EPHA2	ETS1
hsa-miR-106a-5p	HSPA8	EIF4G1	ETS1
hsa-miR-106a-5p	TGFBR2	ENG	ETS1
hsa-miR-106a-5p	STAT3	ERBB2	ETS1
hsa-miR-106a-5p	MAPK1	ETS1	ETS1
hsa-miR-106a-5p	SP1	ETS1	ETS1
hsa-miR-106a-5p	UBC	ETS1	ETS1
hsa-miR-106a-5p	RUNX1	ETS1	ETS1
hsa-miR-106a-5p	MAPK1	FOS	ETS1
hsa-miR-106a-5p	RB1	FOS	ETS1
hsa-miR-106a-5p	UBC	FOS	ETS1
hsa-miR-106a-5p	RUNX1	FOS	ETS1
hsa-miR-106a-5p	MAPK1	GATA1	ETS1
hsa-miR-106a-5p	RB1	GATA1	ETS1
hsa-miR-106a-5p	SKI	GATA1	ETS1
hsa-miR-106a-5p	SP1	GATA1	ETS1
hsa-miR-106a-5p	STAT3	GATA1	ETS1
hsa-miR-106a-5p	UBC	BIRC2	ETS1
hsa-miR-106a-5p	STAT3	IL2RB	ETS1
hsa-miR-106a-5p	UBC	IL2RB	ETS1
hsa-miR-106a-5p	UBC	ITGA5	ETS1
hsa-miR-106a-5p	UBC	KDR	ETS1
hsa-miR-106a-5p	UBC	KIT	ETS1
hsa-miR-106a-5p	UBC	KRT18	ETS1
hsa-miR-106a-5p	MAPK1	LCK	ETS1
hsa-miR-106a-5p	STAT3	LCK	ETS1
hsa-miR-106a-5p	UBC	LCK	ETS1
hsa-miR-106a-5p	RB1	MDM2	ETS1
hsa-miR-106a-5p	UBC	MDM2	ETS1
hsa-miR-106a-5p	VIM	MDM2	ETS1
hsa-miR-106a-5p	STAT3	MET	ETS1
hsa-miR-106a-5p	RB1	MYC	ETS1
hsa-miR-106a-5p	SP1	MYC	ETS1
hsa-miR-106a-5p	UBC	MYC	ETS1
hsa-miR-106a-5p	VIM	RERE	ETS1
hsa-miR-106a-5p	SP1	NFKB1	ETS1
hsa-miR-106a-5p	STAT3	NFKB1	ETS1
hsa-miR-106a-5p	RORA	NME1	ETS1
hsa-miR-106a-5p	UBC	NME1	ETS1
hsa-miR-106a-5p	UBC	NOS1	ETS1
hsa-miR-106a-5p	UBC	ATP5B	ETS1
hsa-miR-106a-5p	PIK3R1	PDGFRB	ETS1
hsa-miR-106a-5p	STAT3	PDGFRB	ETS1
hsa-miR-106a-5p	UBC	PDGFRB	ETS1
hsa-miR-106a-5p	SP1	EXOSC10	ETS1
hsa-miR-106a-5p	UBC	POLD1	ETS1
hsa-miR-106a-5p	SP1	PRKCZ	ETS1
hsa-miR-106a-5p	STAT3	PRKCZ	ETS1
hsa-miR-106a-5p	MCL1	BID	ETS1
hsa-miR-106a-5p	UBC	BID	ETS1
hsa-miR-106a-5p	UBC	SKI	ETS1
hsa-miR-106a-5p	SP1	BRCA2	ETS1
hsa-miR-106a-5p	UBC	BRCA2	ETS1
hsa-miR-106a-5p	KAT2B	BRCA2	ETS1
hsa-miR-106a-5p	UBC	TFAP2A	ETS1
hsa-miR-106a-5p	UBC	TGFBR2	ETS1
hsa-miR-106a-5p	UBC	TNFRSF1B	ETS1
hsa-miR-106a-5p	UBC	TP53	ETS1
hsa-miR-106a-5p	ZNF148	TP53	ETS1
hsa-miR-106a-5p	UBC	FOSL1	ETS1
hsa-miR-106a-5p	MAPK1	CASP8	ETS1
hsa-miR-106a-5p	RB1	CASP8	ETS1
hsa-miR-106a-5p	VIM	CASP8	ETS1
hsa-miR-106a-5p	RB1	CASP9	ETS1
hsa-miR-106a-5p	UBC	RUNX1	ETS1
hsa-miR-106a-5p	UBC	SOCS1	ETS1
hsa-miR-106a-5p	VIM	TNFRSF14	ETS1
hsa-miR-106a-5p	UBC	CD4	ETS1
hsa-miR-106a-5p	EP300	CDKN1A	HIF1A
hsa-miR-106a-5p	RB1	CDKN1A	HIF1A
hsa-miR-106a-5p	STAT3	CDKN1A	HIF1A
hsa-miR-106a-5p	RORA	PNRC1	HIF1A
hsa-miR-106a-5p	EP300	CREBBP	HIF1A
hsa-miR-106a-5p	SP1	CREBBP	HIF1A
hsa-miR-106a-5p	STAT3	CREBBP	HIF1A
hsa-miR-106a-5p	UBC	CREBBP	HIF1A
hsa-miR-106a-5p	RUNX1	CREBBP	HIF1A
hsa-miR-106a-5p	KAT2B	CREBBP	HIF1A
hsa-miR-106a-5p	MAPK1	EGFR	HIF1A
hsa-miR-106a-5p	STAT3	EGFR	HIF1A
hsa-miR-106a-5p	UBC	EGFR	HIF1A
hsa-miR-106a-5p	MAPK1	EP300	HIF1A
hsa-miR-106a-5p	RB1	EP300	HIF1A
hsa-miR-106a-5p	RORA	EP300	HIF1A
hsa-miR-106a-5p	SP1	EP300	HIF1A
hsa-miR-106a-5p	STAT3	EP300	HIF1A
hsa-miR-106a-5p	ZNF148	EP300	HIF1A
hsa-miR-106a-5p	RUNX1	EP300	HIF1A
hsa-miR-106a-5p	RUNX3	EP300	HIF1A
hsa-miR-106a-5p	MAPK1	ESR1	HIF1A
hsa-miR-106a-5p	SP1	ESR1	HIF1A
hsa-miR-106a-5p	STAT3	ESR1	HIF1A
hsa-miR-106a-5p	UBC	ALDOA	HIF1A
hsa-miR-106a-5p	MAPK1	GRB10	HIF1A
hsa-miR-106a-5p	STAT3	NR3C1	HIF1A
hsa-miR-106a-5p	MAPK1	HMMR	HIF1A
hsa-miR-106a-5p	MAPK1	ID2	HIF1A
hsa-miR-106a-5p	RB1	ID2	HIF1A
hsa-miR-106a-5p	TCF4	ID2	HIF1A
hsa-miR-106a-5p	UBC	INSIG1	HIF1A
hsa-miR-106a-5p	MAPK1	JUN	HIF1A
hsa-miR-106a-5p	RB1	JUN	HIF1A
hsa-miR-106a-5p	SKI	JUN	HIF1A
hsa-miR-106a-5p	SP1	JUN	HIF1A
hsa-miR-106a-5p	STAT3	JUN	HIF1A
hsa-miR-106a-5p	RUNX1	JUN	HIF1A
hsa-miR-106a-5p	MAPK1	JUND	HIF1A
hsa-miR-106a-5p	UBC	JUND	HIF1A
hsa-miR-106a-5p	UBC	KDR	HIF1A
hsa-miR-106a-5p	VIM	RERE	HIF1A
hsa-miR-106a-5p	UBC	NOS1	HIF1A
hsa-miR-106a-5p	UBC	POLR2H	HIF1A
hsa-miR-106a-5p	SP1	POU2F1	HIF1A
hsa-miR-106a-5p	UBC	PSEN2	HIF1A
hsa-miR-106a-5p	UBC	RAD23B	HIF1A
hsa-miR-106a-5p	VIM	RAD23B	HIF1A
hsa-miR-106a-5p	CDKN1A	CCND1	HIF1A
hsa-miR-106a-5p	EP300	CCND1	HIF1A
hsa-miR-106a-5p	HSPA8	CCND1	HIF1A
hsa-miR-106a-5p	MAPK1	CCND1	HIF1A
hsa-miR-106a-5p	RB1	CCND1	HIF1A
hsa-miR-106a-5p	SP1	CCND1	HIF1A
hsa-miR-106a-5p	STAT3	CCND1	HIF1A
hsa-miR-106a-5p	UBC	CCND1	HIF1A
hsa-miR-106a-5p	RUNX1	CCND1	HIF1A
hsa-miR-106a-5p	KAT2B	CCND1	HIF1A
hsa-miR-106a-5p	UBC	RPS8	HIF1A
hsa-miR-106a-5p	UBC	SOS1	HIF1A
hsa-miR-106a-5p	UBC	SPTBN1	HIF1A
hsa-miR-106a-5p	UBC	TERT	HIF1A
hsa-miR-106a-5p	UBC	TP53	HIF1A
hsa-miR-106a-5p	ZNF148	TP53	HIF1A
hsa-miR-106a-5p	UBC	SOCS1	HIF1A
hsa-miR-106a-5p	UBC	PJA2	HIF1A
hsa-miR-106a-5p	RB1	CDKN1A	JUN
hsa-miR-106a-5p	STAT3	CDKN1A	JUN
hsa-miR-106a-5p	PRNP	CLU	JUN
hsa-miR-106a-5p	TGFBR2	CLU	JUN
hsa-miR-106a-5p	UBC	CLU	JUN
hsa-miR-106a-5p	UBC	ABCA1	JUN
hsa-miR-106a-5p	MAPK1	ESR1	JUN
hsa-miR-106a-5p	SP1	ESR1	JUN
hsa-miR-106a-5p	STAT3	ESR1	JUN
hsa-miR-106a-5p	MAPK1	ETS1	JUN
hsa-miR-106a-5p	SP1	ETS1	JUN
hsa-miR-106a-5p	UBC	ETS1	JUN
hsa-miR-106a-5p	RUNX1	ETS1	JUN
hsa-miR-106a-5p	UBC	ALDOA	JUN
hsa-miR-106a-5p	MAPK1	FOS	JUN
hsa-miR-106a-5p	RB1	FOS	JUN
hsa-miR-106a-5p	UBC	FOS	JUN
hsa-miR-106a-5p	RUNX1	FOS	JUN
hsa-miR-106a-5p	MAPK1	GJA1	JUN
hsa-miR-106a-5p	UBC	GJA1	JUN
hsa-miR-106a-5p	UBC	APOE	JUN
hsa-miR-106a-5p	PRNP	APP	JUN
hsa-miR-106a-5p	UBC	APP	JUN
hsa-miR-106a-5p	STAT3	IL2RB	JUN
hsa-miR-106a-5p	UBC	IL2RB	JUN
hsa-miR-106a-5p	STAT3	IL7R	JUN
hsa-miR-106a-5p	MAPK1	JUN	JUN
hsa-miR-106a-5p	RB1	JUN	JUN
hsa-miR-106a-5p	SKI	JUN	JUN
hsa-miR-106a-5p	SP1	JUN	JUN
hsa-miR-106a-5p	STAT3	JUN	JUN
hsa-miR-106a-5p	RUNX1	JUN	JUN
hsa-miR-106a-5p	UBC	KRT18	JUN
hsa-miR-106a-5p	RB1	MDM2	JUN
hsa-miR-106a-5p	UBC	MDM2	JUN
hsa-miR-106a-5p	VIM	MDM2	JUN
hsa-miR-106a-5p	STAT3	MET	JUN
hsa-miR-106a-5p	UBC	MSH2	JUN
hsa-miR-106a-5p	RB1	MYC	JUN
hsa-miR-106a-5p	SP1	MYC	JUN
hsa-miR-106a-5p	UBC	MYC	JUN
hsa-miR-106a-5p	UBC	ATP2A2	JUN
hsa-miR-106a-5p	PIK3R1	PDGFRB	JUN
hsa-miR-106a-5p	STAT3	PDGFRB	JUN
hsa-miR-106a-5p	UBC	PDGFRB	JUN
hsa-miR-106a-5p	RB1	PRKCB	JUN
hsa-miR-106a-5p	VIM	ACTA1	JUN
hsa-miR-106a-5p	CDKN1A	CCND1	JUN
hsa-miR-106a-5p	EP300	CCND1	JUN
hsa-miR-106a-5p	HSPA8	CCND1	JUN
hsa-miR-106a-5p	MAPK1	CCND1	JUN
hsa-miR-106a-5p	RB1	CCND1	JUN
hsa-miR-106a-5p	SP1	CCND1	JUN
hsa-miR-106a-5p	STAT3	CCND1	JUN
hsa-miR-106a-5p	UBC	CCND1	JUN
hsa-miR-106a-5p	RUNX1	CCND1	JUN
hsa-miR-106a-5p	UBC	RELB	JUN
hsa-miR-106a-5p	UBC	SLC3A2	JUN
hsa-miR-106a-5p	EP300	BRCA1	JUN
hsa-miR-106a-5p	RB1	BRCA1	JUN
hsa-miR-106a-5p	SP1	BRCA1	JUN
hsa-miR-106a-5p	STAT3	BRCA1	JUN
hsa-miR-106a-5p	STAT3	STAT1	JUN
hsa-miR-106a-5p	UBC	TERT	JUN
hsa-miR-106a-5p	TGFBR2	TGFB1	JUN
hsa-miR-106a-5p	UBC	TP53	JUN
hsa-miR-106a-5p	ZNF148	TP53	JUN
hsa-miR-106a-5p	VIM	TXN	JUN
hsa-miR-106a-5p	UBC	FOSL1	JUN
hsa-miR-106a-5p	UBC	RUNX2	JUN
hsa-miR-106a-5p	HSPA8	DNAJA3	JUN
hsa-miR-106a-5p	UBC	DNAJA3	JUN
hsa-miR-106a-5p	TGFBR2	CD44	JUN
hsa-miR-106a-5p	UBC	PSMD14	MYB
hsa-miR-106a-5p	RB1	CDK9	MYB
hsa-miR-106a-5p	STAT3	CDK9	MYB
hsa-miR-106a-5p	EP300	CEBPA	MYB
hsa-miR-106a-5p	RB1	CEBPA	MYB
hsa-miR-106a-5p	UBC	CEBPA	MYB
hsa-miR-106a-5p	RUNX1	CEBPA	MYB
hsa-miR-106a-5p	UBC	MYBBP1A	MYB
hsa-miR-106a-5p	PRNP	CLU	MYB
hsa-miR-106a-5p	TGFBR2	CLU	MYB
hsa-miR-106a-5p	UBC	CLU	MYB
hsa-miR-106a-5p	EP300	CREBBP	MYB
hsa-miR-106a-5p	SP1	CREBBP	MYB
hsa-miR-106a-5p	STAT3	CREBBP	MYB
hsa-miR-106a-5p	UBC	CREBBP	MYB
hsa-miR-106a-5p	RUNX1	CREBBP	MYB
hsa-miR-106a-5p	KAT2B	CREBBP	MYB
hsa-miR-106a-5p	UBC	EEF1B2	MYB
hsa-miR-106a-5p	MAPK1	EGFR	MYB
hsa-miR-106a-5p	STAT3	EGFR	MYB
hsa-miR-106a-5p	UBC	EGFR	MYB
hsa-miR-106a-5p	EP300	ELK1	MYB
hsa-miR-106a-5p	MAPK1	ELK1	MYB
hsa-miR-106a-5p	STAT3	ERBB2	MYB
hsa-miR-106a-5p	RUNX3	EZH2	MYB
hsa-miR-106a-5p	UBC	CCT5	MYB
hsa-miR-106a-5p	MAPK1	GATA1	MYB
hsa-miR-106a-5p	RB1	GATA1	MYB
hsa-miR-106a-5p	SKI	GATA1	MYB
hsa-miR-106a-5p	SP1	GATA1	MYB
hsa-miR-106a-5p	STAT3	GATA1	MYB
hsa-miR-106a-5p	UBC	RBMX	MYB
hsa-miR-106a-5p	RB1	HMGB1	MYB
hsa-miR-106a-5p	UBC	HMGB1	MYB
hsa-miR-106a-5p	MAPK1	HMMR	MYB
hsa-miR-106a-5p	PRNP	HSPD1	MYB
hsa-miR-106a-5p	UBC	HSPD1	MYB
hsa-miR-106a-5p	STAT3	IGF1R	MYB
hsa-miR-106a-5p	UBC	IGF1R	MYB
hsa-miR-106a-5p	UBC	KIT	MYB
hsa-miR-106a-5p	MAPK1	LCK	MYB
hsa-miR-106a-5p	STAT3	LCK	MYB
hsa-miR-106a-5p	UBC	LCK	MYB
hsa-miR-106a-5p	RB1	MCM7	MYB
hsa-miR-106a-5p	UBC	MCM7	MYB
hsa-miR-106a-5p	SKI	MYB	MYB
hsa-miR-106a-5p	UBC	MYB	MYB
hsa-miR-106a-5p	RB1	MYC	MYB
hsa-miR-106a-5p	SP1	MYC	MYB
hsa-miR-106a-5p	UBC	MYC	MYB
hsa-miR-106a-5p	SP1	NFYC	MYB
hsa-miR-106a-5p	RORA	NME1	MYB
hsa-miR-106a-5p	UBC	NME1	MYB
hsa-miR-106a-5p	PIK3R1	NPM1	MYB
hsa-miR-106a-5p	UBC	NPM1	MYB
hsa-miR-106a-5p	UBC	PCNA	MYB
hsa-miR-106a-5p	SP1	RAD51	MYB
hsa-miR-106a-5p	MCL1	BCL2L1	MYB
hsa-miR-106a-5p	EP300	BCL6	MYB
hsa-miR-106a-5p	MAPK1	BCL6	MYB
hsa-miR-106a-5p	SP1	BCL6	MYB
hsa-miR-106a-5p	STAT3	SP1	MYB
hsa-miR-106a-5p	UBC	SP1	MYB
hsa-miR-106a-5p	UBC	TERF1	MYB
hsa-miR-106a-5p	MAPK1	C1QBP	MYB
hsa-miR-106a-5p	UBC	C1QBP	MYB
hsa-miR-106a-5p	UBC	TOP2A	MYB
hsa-miR-106a-5p	EP300	DEK	MYB
hsa-miR-106a-5p	CDKN1A	CDC7	MYB
hsa-miR-106a-5p	UBC	RUNX1	MYB
hsa-miR-106a-5p	UBC	CD4	MYB
hsa-miR-106a-5p	RB1	CDK1	MYB
hsa-miR-106a-5p	CDKN1A	CDC5L	MYB
hsa-miR-106a-5p	HSPA8	CDC5L	MYB
hsa-miR-106a-5p	SP1	CSNK2A1	NFKB1
hsa-miR-106a-5p	UBC	CSNK2A1	NFKB1
hsa-miR-106a-5p	PRNP	CSNK2A2	NFKB1
hsa-miR-106a-5p	UBC	CSNK2A2	NFKB1
hsa-miR-106a-5p	EP300	ELK1	NFKB1
hsa-miR-106a-5p	MAPK1	ELK1	NFKB1
hsa-miR-106a-5p	TGFBR2	ENG	NFKB1
hsa-miR-106a-5p	EP300	AKT1	NFKB1
hsa-miR-106a-5p	UBC	AKT1	NFKB1
hsa-miR-106a-5p	MAPK1	ETS1	NFKB1
hsa-miR-106a-5p	SP1	ETS1	NFKB1
hsa-miR-106a-5p	UBC	ETS1	NFKB1
hsa-miR-106a-5p	RUNX1	ETS1	NFKB1
hsa-miR-106a-5p	STAT3	PTK2B	NFKB1
hsa-miR-106a-5p	HSPA8	FBP1	NFKB1
hsa-miR-106a-5p	UBC	FBP1	NFKB1
hsa-miR-106a-5p	MAPK1	FOS	NFKB1
hsa-miR-106a-5p	RB1	FOS	NFKB1
hsa-miR-106a-5p	UBC	FOS	NFKB1
hsa-miR-106a-5p	RUNX1	FOS	NFKB1
hsa-miR-106a-5p	SP1	FYN	NFKB1
hsa-miR-106a-5p	STAT3	NR3C1	NFKB1
hsa-miR-106a-5p	UBC	BIRC2	NFKB1
hsa-miR-106a-5p	UBC	BIRC3	NFKB1
hsa-miR-106a-5p	UBC	APOE	NFKB1
hsa-miR-106a-5p	UBC	IRF1	NFKB1
hsa-miR-106a-5p	EP300	AR	NFKB1
hsa-miR-106a-5p	MAPK1	AR	NFKB1
hsa-miR-106a-5p	RB1	AR	NFKB1
hsa-miR-106a-5p	SP1	AR	NFKB1
hsa-miR-106a-5p	STAT3	AR	NFKB1
hsa-miR-106a-5p	TCF4	AR	NFKB1
hsa-miR-106a-5p	RUNX1	AR	NFKB1
hsa-miR-106a-5p	UBC	LYN	NFKB1
hsa-miR-106a-5p	STAT3	MET	NFKB1
hsa-miR-106a-5p	RB1	MYC	NFKB1
hsa-miR-106a-5p	SP1	MYC	NFKB1
hsa-miR-106a-5p	UBC	MYC	NFKB1
hsa-miR-106a-5p	RB1	MYOD1	NFKB1
hsa-miR-106a-5p	RORA	MYOD1	NFKB1
hsa-miR-106a-5p	SP1	MYOD1	NFKB1
hsa-miR-106a-5p	STAT3	MYOD1	NFKB1
hsa-miR-106a-5p	TCF4	MYOD1	NFKB1
hsa-miR-106a-5p	UBC	MYOD1	NFKB1
hsa-miR-106a-5p	RUNX1	MYOD1	NFKB1
hsa-miR-106a-5p	SP1	NFKB1	NFKB1
hsa-miR-106a-5p	STAT3	NFKB1	NFKB1
hsa-miR-106a-5p	UBC	NOS1	NFKB1
hsa-miR-106a-5p	CDKN1A	CCND1	NFKB1
hsa-miR-106a-5p	EP300	CCND1	NFKB1
hsa-miR-106a-5p	HSPA8	CCND1	NFKB1
hsa-miR-106a-5p	MAPK1	CCND1	NFKB1
hsa-miR-106a-5p	RB1	CCND1	NFKB1
hsa-miR-106a-5p	SP1	CCND1	NFKB1
hsa-miR-106a-5p	STAT3	CCND1	NFKB1
hsa-miR-106a-5p	UBC	CCND1	NFKB1
hsa-miR-106a-5p	RUNX1	CCND1	NFKB1
hsa-miR-106a-5p	SP1	REL	NFKB1
hsa-miR-106a-5p	UBC	RELB	NFKB1
hsa-miR-106a-5p	MCL1	BCL2L1	NFKB1
hsa-miR-106a-5p	EP300	BRCA1	NFKB1
hsa-miR-106a-5p	RB1	BRCA1	NFKB1
hsa-miR-106a-5p	SP1	BRCA1	NFKB1
hsa-miR-106a-5p	STAT3	BRCA1	NFKB1
hsa-miR-106a-5p	SP1	BRCA2	NFKB1
hsa-miR-106a-5p	UBC	BRCA2	NFKB1
hsa-miR-106a-5p	KAT2B	BRCA2	NFKB1
hsa-miR-106a-5p	UBC	TP53	NFKB1
hsa-miR-106a-5p	ZNF148	TP53	NFKB1
hsa-miR-106a-5p	UBC	TRAF1	NFKB1
hsa-miR-106a-5p	UBC	RIPK1	NFKB1
hsa-miR-106a-5p	UBC	RIPK2	NFKB1
hsa-miR-106a-5p	VIM	RIPK2	NFKB1
hsa-miR-106a-5p	UBC	BCL10	NFKB1
hsa-miR-106a-5p	HSPA8	DNAJA3	NFKB1
hsa-miR-106a-5p	UBC	DNAJA3	NFKB1
hsa-miR-106a-5p	EP300	CDKN1A	RARA
hsa-miR-106a-5p	RB1	CDKN1A	RARA
hsa-miR-106a-5p	STAT3	CDKN1A	RARA
hsa-miR-106a-5p	RORA	NCOA2	RARA
hsa-miR-106a-5p	RORA	PNRC1	RARA
hsa-miR-106a-5p	MAPK1	ESR1	RARA
hsa-miR-106a-5p	SP1	ESR1	RARA
hsa-miR-106a-5p	STAT3	ESR1	RARA
hsa-miR-106a-5p	MAPK1	ETS1	RARA
hsa-miR-106a-5p	SP1	ETS1	RARA
hsa-miR-106a-5p	UBC	ETS1	RARA
hsa-miR-106a-5p	RUNX1	ETS1	RARA
hsa-miR-106a-5p	STAT3	FGFR1	RARA
hsa-miR-106a-5p	MAPK1	HNF4A	RARA
hsa-miR-106a-5p	RB1	HNF4A	RARA
hsa-miR-106a-5p	SP1	HNF4A	RARA
hsa-miR-106a-5p	EP300	AR	RARA
hsa-miR-106a-5p	MAPK1	AR	RARA
hsa-miR-106a-5p	RB1	AR	RARA
hsa-miR-106a-5p	SP1	AR	RARA
hsa-miR-106a-5p	STAT3	AR	RARA
hsa-miR-106a-5p	RUNX1	AR	RARA
hsa-miR-106a-5p	MAPK1	JUN	RARA
hsa-miR-106a-5p	RB1	JUN	RARA
hsa-miR-106a-5p	SKI	JUN	RARA
hsa-miR-106a-5p	SP1	JUN	RARA
hsa-miR-106a-5p	STAT3	JUN	RARA
hsa-miR-106a-5p	RUNX1	JUN	RARA
hsa-miR-106a-5p	UBC	NEDD9	RARA
hsa-miR-106a-5p	RB1	PML	RARA
hsa-miR-106a-5p	SKI	PML	RARA
hsa-miR-106a-5p	SP1	PML	RARA
hsa-miR-106a-5p	STAT3	PML	RARA
hsa-miR-106a-5p	TGFBR2	PML	RARA
hsa-miR-106a-5p	UBC	PML	RARA
hsa-miR-106a-5p	RUNX1	PML	RARA
hsa-miR-106a-5p	RB1	PPARG	RARA
hsa-miR-106a-5p	SP1	PPARG	RARA
hsa-miR-106a-5p	SKI	RARA	RARA
hsa-miR-106a-5p	SP1	RARA	RARA
hsa-miR-106a-5p	UBC	RARA	RARA
hsa-miR-106a-5p	RUNX1	RARA	RARA
hsa-miR-106a-5p	UBC	SOS1	RARA
hsa-miR-106a-5p	UBC	STAT3	RARA
hsa-miR-106a-5p	ZNF148	STAT3	RARA
hsa-miR-106a-5p	UBC	KLF5	RARA
hsa-miR-106a-5p	TGFBR2	TGFB1	RARA
hsa-miR-106a-5p	UBC	TNFRSF1B	RARA
hsa-miR-106a-5p	UBC	NCOA3	RARA
hsa-miR-106a-5p	RB1	CASP9	RARA
hsa-miR-106a-5p	RORA	NCOA1	RARA
hsa-miR-106a-5p	STAT3	NCOA1	RARA
hsa-miR-106a-5p	SKI	NCOR1	RARA
hsa-miR-106a-5p	SP1	NCOR1	RARA
hsa-miR-106a-5p	UBC	NCOR1	RARA
hsa-miR-106a-5p	RUNX1	NCOR1	RARA
hsa-miR-106a-5p	SP1	NCOR2	RARA
hsa-miR-106a-5p	RUNX1	NCOR2	RARA
hsa-miR-106a-5p	EP300	CDKN1A	REST
hsa-miR-106a-5p	RB1	CDKN1A	REST
hsa-miR-106a-5p	STAT3	CDKN1A	REST
hsa-miR-106a-5p	STAT3	DAXX	REST
hsa-miR-106a-5p	TCF4	DAXX	REST
hsa-miR-106a-5p	TGFBR2	DAXX	REST
hsa-miR-106a-5p	UBC	DAXX	REST
hsa-miR-106a-5p	MAPK1	EGFR	REST
hsa-miR-106a-5p	STAT3	EGFR	REST
hsa-miR-106a-5p	UBC	EGFR	REST
hsa-miR-106a-5p	MAPK1	EP300	REST
hsa-miR-106a-5p	RB1	EP300	REST
hsa-miR-106a-5p	RORA	EP300	REST
hsa-miR-106a-5p	SP1	EP300	REST
hsa-miR-106a-5p	STAT3	EP300	REST
hsa-miR-106a-5p	ZNF148	EP300	REST
hsa-miR-106a-5p	RUNX1	EP300	REST
hsa-miR-106a-5p	RUNX3	EP300	REST
hsa-miR-106a-5p	MAPK1	ESR1	REST
hsa-miR-106a-5p	SP1	ESR1	REST
hsa-miR-106a-5p	STAT3	ESR1	REST
hsa-miR-106a-5p	STAT3	PTK2B	REST
hsa-miR-106a-5p	UBC	ALDOA	REST
hsa-miR-106a-5p	MAPK1	ALK	REST
hsa-miR-106a-5p	STAT3	ALK	REST
hsa-miR-106a-5p	UBC	GLP1R	REST
hsa-miR-106a-5p	MAPK1	GRB2	REST
hsa-miR-106a-5p	SP1	GRB2	REST
hsa-miR-106a-5p	UBC	GRB2	REST
hsa-miR-106a-5p	UBC	SLC25A5	REST
hsa-miR-106a-5p	MAPK1	HNF4A	REST
hsa-miR-106a-5p	RB1	HNF4A	REST
hsa-miR-106a-5p	SP1	HNF4A	REST
hsa-miR-106a-5p	PRNP	APBB1	REST
hsa-miR-106a-5p	PIK3R1	INSR	REST
hsa-miR-106a-5p	MAPK1	INSR	REST
hsa-miR-106a-5p	UBC	INSR	REST
hsa-miR-106a-5p	PIK3R1	IRS1	REST
hsa-miR-106a-5p	MAPK1	IRS1	REST
hsa-miR-106a-5p	UBC	IRS1	REST
hsa-miR-106a-5p	UBC	MAP3K4	REST
hsa-miR-106a-5p	RB1	PRKCB	REST
hsa-miR-106a-5p	UBC	PSMB7	REST
hsa-miR-106a-5p	VIM	ACTA1	REST
hsa-miR-106a-5p	SKI	RB1	REST
hsa-miR-106a-5p	SP1	RB1	REST
hsa-miR-106a-5p	STAT3	RB1	REST
hsa-miR-106a-5p	VIM	SYN1	REST
hsa-miR-106a-5p	UBC	TP53	REST
hsa-miR-106a-5p	ZNF148	TP53	REST
hsa-miR-106a-5p	UBC	TRAF1	REST
hsa-miR-106a-5p	UBC	IRS2	REST
hsa-miR-106a-5p	HSPA8	DNAJA3	REST
hsa-miR-106a-5p	UBC	DNAJA3	REST
hsa-miR-106a-5p	RUNX1	CBFA2T2	REST
hsa-miR-106a-5p	CDKN1A	CDK2	SP1
hsa-miR-106a-5p	EP300	CDK2	SP1
hsa-miR-106a-5p	RB1	CDK2	SP1
hsa-miR-106a-5p	SP1	CDK2	SP1
hsa-miR-106a-5p	RB1	CDKN1A	SP1
hsa-miR-106a-5p	COL4A2	COL4A1	SP1
hsa-miR-106a-5p	MAPK1	ATF2	SP1
hsa-miR-106a-5p	RB1	ATF2	SP1
hsa-miR-106a-5p	MAPK1	CTSD	SP1
hsa-miR-106a-5p	RB1	E2F1	SP1
hsa-miR-106a-5p	SP1	E2F1	SP1
hsa-miR-106a-5p	UBC	E2F1	SP1
hsa-miR-106a-5p	MAPK1	EGFR	SP1
hsa-miR-106a-5p	STAT3	EGFR	SP1
hsa-miR-106a-5p	UBC	EGFR	SP1
hsa-miR-106a-5p	TGFBR2	ENG	SP1
hsa-miR-106a-5p	PIK3R1	EPOR	SP1
hsa-miR-106a-5p	MAPK1	EPOR	SP1
hsa-miR-106a-5p	UBC	EPOR	SP1
hsa-miR-106a-5p	UBC	ALDOA	SP1
hsa-miR-106a-5p	STAT3	FGFR4	SP1
hsa-miR-106a-5p	UBC	FGFR4	SP1
hsa-miR-106a-5p	MAPK1	FOS	SP1
hsa-miR-106a-5p	RB1	FOS	SP1
hsa-miR-106a-5p	UBC	FOS	SP1
hsa-miR-106a-5p	RUNX1	FOS	SP1
hsa-miR-106a-5p	MAPK1	GJA1	SP1
hsa-miR-106a-5p	UBC	GJA1	SP1
hsa-miR-106a-5p	UBC	SLC25A5	SP1
hsa-miR-106a-5p	SP1	HTT	SP1
hsa-miR-106a-5p	MAPK1	HNF4A	SP1
hsa-miR-106a-5p	RB1	HNF4A	SP1
hsa-miR-106a-5p	SP1	HNF4A	SP1
hsa-miR-106a-5p	HSPA8	HSPA1A	SP1
hsa-miR-106a-5p	UBC	HSPA1A	SP1
hsa-miR-106a-5p	UBC	APOE	SP1
hsa-miR-106a-5p	PIK3R1	INSR	SP1
hsa-miR-106a-5p	MAPK1	INSR	SP1
hsa-miR-106a-5p	UBC	INSR	SP1
hsa-miR-106a-5p	MAPK1	JUN	SP1
hsa-miR-106a-5p	RB1	JUN	SP1
hsa-miR-106a-5p	SKI	JUN	SP1
hsa-miR-106a-5p	SP1	JUN	SP1
hsa-miR-106a-5p	STAT3	JUN	SP1
hsa-miR-106a-5p	RUNX1	JUN	SP1
hsa-miR-106a-5p	UBC	KIT	SP1
hsa-miR-106a-5p	UBC	KRT18	SP1
hsa-miR-106a-5p	RB1	MYC	SP1
hsa-miR-106a-5p	SP1	MYC	SP1
hsa-miR-106a-5p	UBC	MYC	SP1
hsa-miR-106a-5p	PRNP	NCAM1	SP1
hsa-miR-106a-5p	UBC	NOS1	SP1
hsa-miR-106a-5p	VIM	ACTA1	SP1
hsa-miR-106a-5p	SKI	RARA	SP1
hsa-miR-106a-5p	SP1	RARA	SP1
hsa-miR-106a-5p	UBC	RARA	SP1
hsa-miR-106a-5p	RUNX1	RARA	SP1
hsa-miR-106a-5p	SP1	RB1	SP1
hsa-miR-106a-5p	STAT3	RB1	SP1
hsa-miR-106a-5p	CDKN1A	CCND1	SP1
hsa-miR-106a-5p	EP300	CCND1	SP1
hsa-miR-106a-5p	HSPA8	CCND1	SP1
hsa-miR-106a-5p	MAPK1	CCND1	SP1
hsa-miR-106a-5p	RB1	CCND1	SP1
hsa-miR-106a-5p	SP1	CCND1	SP1
hsa-miR-106a-5p	STAT3	CCND1	SP1
hsa-miR-106a-5p	UBC	CCND1	SP1
hsa-miR-106a-5p	RUNX1	CCND1	SP1
hsa-miR-106a-5p	SP1	REL	SP1
hsa-miR-106a-5p	SP1	RELA	SP1
hsa-miR-106a-5p	STAT3	RELA	SP1
hsa-miR-106a-5p	UBC	RELA	SP1
hsa-miR-106a-5p	STAT3	RET	SP1
hsa-miR-106a-5p	UBC	S100A10	SP1
hsa-miR-106a-5p	STAT3	SP1	SP1
hsa-miR-106a-5p	UBC	SP1	SP1
hsa-miR-106a-5p	STAT3	SRC	SP1
hsa-miR-106a-5p	EP300	BRCA1	SP1
hsa-miR-106a-5p	RB1	BRCA1	SP1
hsa-miR-106a-5p	SP1	BRCA1	SP1
hsa-miR-106a-5p	STAT3	BRCA1	SP1
hsa-miR-106a-5p	STAT3	STAT1	SP1
hsa-miR-106a-5p	UBC	BSG	SP1
hsa-miR-106a-5p	CAV1	BSG	SP1
hsa-miR-106a-5p	UBC	KLF5	SP1
hsa-miR-106a-5p	UBC	TERT	SP1
hsa-miR-106a-5p	TGFBR2	TGFB1	SP1
hsa-miR-106a-5p	TGFBR2	TGFBR1	SP1
hsa-miR-106a-5p	UBC	TGFBR1	SP1
hsa-miR-106a-5p	UBC	TGFBR2	SP1
hsa-miR-106a-5p	UBC	TP53	SP1
hsa-miR-106a-5p	ZNF148	TP53	SP1
hsa-miR-106a-5p	UBC	TPI1	SP1
hsa-miR-106a-5p	UBC	FOSL1	SP1
hsa-miR-106a-5p	MAPK1	CASP8	SP1
hsa-miR-106a-5p	RB1	CASP8	SP1
hsa-miR-106a-5p	VIM	CASP8	SP1
hsa-miR-106a-5p	MAPK1	CAV1	SP1
hsa-miR-106a-5p	PRNP	CAV1	SP1
hsa-miR-106a-5p	CDKN1A	CCND3	SP1
hsa-miR-106a-5p	RB1	CCND3	SP1
hsa-miR-106a-5p	RUNX1	CCND3	SP1
hsa-miR-106a-5p	UBC	PTTG1	SP1
hsa-miR-106a-5p	TGFBR2	CD44	SP1
hsa-miR-106a-5p	MAPK1	CDC25C	SP1
hsa-miR-106a-5p	UBC	CDC25C	SP1
hsa-miR-106a-5p	VIM	ACTA1	SP1
hsa-miR-106a-5p	RB1	CDKN1A	STAT1
hsa-miR-106a-5p	STAT3	CDKN1A	STAT1
hsa-miR-106a-5p	EP300	CEBPB	STAT1
hsa-miR-106a-5p	MAPK1	CEBPB	STAT1
hsa-miR-106a-5p	RB1	CEBPB	STAT1
hsa-miR-106a-5p	RORA	CEBPB	STAT1
hsa-miR-106a-5p	SP1	CEBPB	STAT1
hsa-miR-106a-5p	STAT3	CEBPB	STAT1
hsa-miR-106a-5p	UBC	CEBPB	STAT1
hsa-miR-106a-5p	RUNX1	CEBPB	STAT1
hsa-miR-106a-5p	UBC	ABCA1	STAT1
hsa-miR-106a-5p	MAPK1	EGFR	STAT1
hsa-miR-106a-5p	STAT3	EGFR	STAT1
hsa-miR-106a-5p	UBC	EGFR	STAT1
hsa-miR-106a-5p	TGFBR2	ENG	STAT1
hsa-miR-106a-5p	MAPK1	FOS	STAT1
hsa-miR-106a-5p	RB1	FOS	STAT1
hsa-miR-106a-5p	UBC	FOS	STAT1
hsa-miR-106a-5p	RUNX1	FOS	STAT1
hsa-miR-106a-5p	UBC	APOE	STAT1
hsa-miR-106a-5p	STAT3	IL6ST	STAT1
hsa-miR-106a-5p	UBC	IL6ST	STAT1
hsa-miR-106a-5p	UBC	IRF1	STAT1
hsa-miR-106a-5p	UBC	IRF7	STAT1
hsa-miR-106a-5p	KAT2B	IRF7	STAT1
hsa-miR-106a-5p	MAPK1	JUN	STAT1
hsa-miR-106a-5p	RB1	JUN	STAT1
hsa-miR-106a-5p	SKI	JUN	STAT1
hsa-miR-106a-5p	SP1	JUN	STAT1
hsa-miR-106a-5p	STAT3	JUN	STAT1
hsa-miR-106a-5p	RUNX1	JUN	STAT1
hsa-miR-106a-5p	MAPK1	KRT8	STAT1
hsa-miR-106a-5p	UBC	KRT8	STAT1
hsa-miR-106a-5p	SPTBN1	SMAD9	STAT1
hsa-miR-106a-5p	STAT3	MET	STAT1
hsa-miR-106a-5p	RB1	MYC	STAT1
hsa-miR-106a-5p	SP1	MYC	STAT1
hsa-miR-106a-5p	UBC	MYC	STAT1
hsa-miR-106a-5p	SP1	NFKB2	STAT1
hsa-miR-106a-5p	UBC	NFKB2	STAT1
hsa-miR-106a-5p	SP1	NFYC	STAT1
hsa-miR-106a-5p	STAT3	EIF2AK2	STAT1
hsa-miR-106a-5p	CDKN1A	CCND1	STAT1
hsa-miR-106a-5p	EP300	CCND1	STAT1
hsa-miR-106a-5p	HSPA8	CCND1	STAT1
hsa-miR-106a-5p	MAPK1	CCND1	STAT1
hsa-miR-106a-5p	RB1	CCND1	STAT1
hsa-miR-106a-5p	SP1	CCND1	STAT1
hsa-miR-106a-5p	STAT3	CCND1	STAT1
hsa-miR-106a-5p	UBC	CCND1	STAT1
hsa-miR-106a-5p	RUNX1	CCND1	STAT1
hsa-miR-106a-5p	EP300	BCL3	STAT1
hsa-miR-106a-5p	STAT3	BCL3	STAT1
hsa-miR-106a-5p	UBC	BCL3	STAT1
hsa-miR-106a-5p	EP300	BCL6	STAT1
hsa-miR-106a-5p	MAPK1	BCL6	STAT1
hsa-miR-106a-5p	SP1	BCL6	STAT1
hsa-miR-106a-5p	UBC	SPTBN1	STAT1
hsa-miR-106a-5p	STAT3	STAT1	STAT1
hsa-miR-106a-5p	STAT3	STAT2	STAT1
hsa-miR-106a-5p	UBC	STAT3	STAT1
hsa-miR-106a-5p	ZNF148	STAT3	STAT1
hsa-miR-106a-5p	UBC	TNFRSF1A	STAT1
hsa-miR-106a-5p	UBC	TP53	STAT1
hsa-miR-106a-5p	ZNF148	TP53	STAT1
hsa-miR-106a-5p	UBC	TRIM25	STAT1
hsa-miR-106a-5p	RB1	CASP7	STAT1
hsa-miR-106a-5p	VIM	CASP7	STAT1
hsa-miR-106a-5p	UBC	RUNX1	STAT1
hsa-miR-106a-5p	RORA	NCOA1	STAT1
hsa-miR-106a-5p	STAT3	NCOA1	STAT1
hsa-miR-106a-5p	HSPA8	CD40	STAT1
hsa-miR-106a-5p	PIK3R1	CD40	STAT1
hsa-miR-106a-5p	MAPK1	HDAC4	STAT1
hsa-miR-106a-5p	SP1	HDAC4	STAT1
hsa-miR-106a-5p	RUNX3	HDAC4	STAT1
hsa-miR-106a-5p	EP300	CDKN1A	TFAP2A
hsa-miR-106a-5p	RB1	CDKN1A	TFAP2A
hsa-miR-106a-5p	STAT3	CDKN1A	TFAP2A
hsa-miR-106a-5p	PRNP	CLU	TFAP2A
hsa-miR-106a-5p	TGFBR2	CLU	TFAP2A
hsa-miR-106a-5p	UBC	CLU	TFAP2A
hsa-miR-106a-5p	MAPK1	ATF2	TFAP2A
hsa-miR-106a-5p	RB1	ATF2	TFAP2A
hsa-miR-106a-5p	EP300	CRX	TFAP2A
hsa-miR-106a-5p	SP1	CRX	TFAP2A
hsa-miR-106a-5p	MAPK1	CTSD	TFAP2A
hsa-miR-106a-5p	MAPK1	EGFR	TFAP2A
hsa-miR-106a-5p	STAT3	EGFR	TFAP2A
hsa-miR-106a-5p	UBC	EGFR	TFAP2A
hsa-miR-106a-5p	TGFBR2	ENG	TFAP2A
hsa-miR-106a-5p	STAT3	ERBB2	TFAP2A
hsa-miR-106a-5p	MAPK1	ETS1	TFAP2A
hsa-miR-106a-5p	SP1	ETS1	TFAP2A
hsa-miR-106a-5p	UBC	ETS1	TFAP2A
hsa-miR-106a-5p	RUNX1	ETS1	TFAP2A
hsa-miR-106a-5p	STAT3	FGFR4	TFAP2A
hsa-miR-106a-5p	UBC	FGFR4	TFAP2A
hsa-miR-106a-5p	STAT3	HCK	TFAP2A
hsa-miR-106a-5p	UBC	HCK	TFAP2A
hsa-miR-106a-5p	SP1	HTT	TFAP2A
hsa-miR-106a-5p	HSPA8	HSPA1A	TFAP2A
hsa-miR-106a-5p	UBC	HSPA1A	TFAP2A
hsa-miR-106a-5p	RB1	HSPA8	TFAP2A
hsa-miR-106a-5p	SP1	HSPA8	TFAP2A
hsa-miR-106a-5p	UBC	HSPA8	TFAP2A
hsa-miR-106a-5p	UBC	APOE	TFAP2A
hsa-miR-106a-5p	STAT3	IGF1R	TFAP2A
hsa-miR-106a-5p	UBC	IGF1R	TFAP2A
hsa-miR-106a-5p	STAT3	IL2RB	TFAP2A
hsa-miR-106a-5p	UBC	IL2RB	TFAP2A
hsa-miR-106a-5p	STAT3	IL7R	TFAP2A
hsa-miR-106a-5p	MAPK1	JUN	TFAP2A
hsa-miR-106a-5p	RB1	JUN	TFAP2A
hsa-miR-106a-5p	SKI	JUN	TFAP2A
hsa-miR-106a-5p	SP1	JUN	TFAP2A
hsa-miR-106a-5p	STAT3	JUN	TFAP2A
hsa-miR-106a-5p	RUNX1	JUN	TFAP2A
hsa-miR-106a-5p	UBC	KIT	TFAP2A
hsa-miR-106a-5p	UBC	MAPT	TFAP2A
hsa-miR-106a-5p	PRNP	MPG	TFAP2A
hsa-miR-106a-5p	RB1	MYC	TFAP2A
hsa-miR-106a-5p	SP1	MYC	TFAP2A
hsa-miR-106a-5p	UBC	MYC	TFAP2A
hsa-miR-106a-5p	MAPK1	ATP1A1	TFAP2A
hsa-miR-106a-5p	UBC	ATP1A1	TFAP2A
hsa-miR-106a-5p	UBC	ATP2A2	TFAP2A
hsa-miR-106a-5p	UBC	POLD1	TFAP2A
hsa-miR-106a-5p	RB1	PRKCB	TFAP2A
hsa-miR-106a-5p	SP1	REL	TFAP2A
hsa-miR-106a-5p	UBC	SOS1	TFAP2A
hsa-miR-106a-5p	STAT3	SP1	TFAP2A
hsa-miR-106a-5p	UBC	SP1	TFAP2A
hsa-miR-106a-5p	STAT3	SRC	TFAP2A
hsa-miR-106a-5p	UBC	BSG	TFAP2A
hsa-miR-106a-5p	CAV1	BSG	TFAP2A
hsa-miR-106a-5p	UBC	TFAP2A	TFAP2A
hsa-miR-106a-5p	UBC	TP73	TFAP2A
hsa-miR-106a-5p	TGFBR2	CCNB1	TFAP2A
hsa-miR-106a-5p	RB1	CDKN1A	TP53
hsa-miR-106a-5p	STAT3	CDKN1A	TP53
hsa-miR-106a-5p	STAT3	PIAS3	TP53
hsa-miR-106a-5p	UBC	PIAS3	TP53
hsa-miR-106a-5p	EP300	CEBPA	TP53
hsa-miR-106a-5p	RB1	CEBPA	TP53
hsa-miR-106a-5p	UBC	CEBPA	TP53
hsa-miR-106a-5p	RUNX1	CEBPA	TP53
hsa-miR-106a-5p	STAT3	KAT5	TP53
hsa-miR-106a-5p	RB1	CHEK1	TP53
hsa-miR-106a-5p	UBC	CHEK1	TP53
hsa-miR-106a-5p	RB1	CHEK2	TP53
hsa-miR-106a-5p	MAPK1	CTSD	TP53
hsa-miR-106a-5p	UBC	DDB2	TP53
hsa-miR-106a-5p	RB1	E2F1	TP53
hsa-miR-106a-5p	SP1	E2F1	TP53
hsa-miR-106a-5p	UBC	E2F1	TP53
hsa-miR-106a-5p	RB1	E2F3	TP53
hsa-miR-106a-5p	SP1	E2F3	TP53
hsa-miR-106a-5p	RB1	E2F4	TP53
hsa-miR-106a-5p	UBC	E2F4	TP53
hsa-miR-106a-5p	MAPK1	EGFR	TP53
hsa-miR-106a-5p	STAT3	EGFR	TP53
hsa-miR-106a-5p	UBC	EGFR	TP53
hsa-miR-106a-5p	PIK3R1	EPHA2	TP53
hsa-miR-106a-5p	EP300	AKT1	TP53
hsa-miR-106a-5p	UBC	AKT1	TP53
hsa-miR-106a-5p	MAPK1	ESR1	TP53
hsa-miR-106a-5p	SP1	ESR1	TP53
hsa-miR-106a-5p	STAT3	ESR1	TP53
hsa-miR-106a-5p	MAPK1	ETS1	TP53
hsa-miR-106a-5p	SP1	ETS1	TP53
hsa-miR-106a-5p	UBC	ETS1	TP53
hsa-miR-106a-5p	RUNX1	ETS1	TP53
hsa-miR-106a-5p	RUNX3	EZH2	TP53
hsa-miR-106a-5p	HSPA8	FANCC	TP53
hsa-miR-106a-5p	STAT3	PTK2B	TP53
hsa-miR-106a-5p	MAPK1	FOS	TP53
hsa-miR-106a-5p	RB1	FOS	TP53
hsa-miR-106a-5p	UBC	FOS	TP53
hsa-miR-106a-5p	RUNX1	FOS	TP53
hsa-miR-106a-5p	SKI	HIPK2	TP53
hsa-miR-106a-5p	UBC	HIPK2	TP53
hsa-miR-106a-5p	RUNX1	HIPK2	TP53
hsa-miR-106a-5p	KAT2B	HIPK2	TP53
hsa-miR-106a-5p	UBC	BIRC2	TP53
hsa-miR-106a-5p	UBC	BIRC3	TP53
hsa-miR-106a-5p	HSPA8	HSPA1A	TP53
hsa-miR-106a-5p	UBC	HSPA1A	TP53
hsa-miR-106a-5p	STAT3	IGF1R	TP53
hsa-miR-106a-5p	UBC	IGF1R	TP53
hsa-miR-106a-5p	UBC	ING1	TP53
hsa-miR-106a-5p	KAT2B	ING1	TP53
hsa-miR-106a-5p	STAT3	JAK2	TP53
hsa-miR-106a-5p	UBC	RHOA	TP53
hsa-miR-106a-5p	UBC	LIG1	TP53
hsa-miR-106a-5p	RB1	MCM7	TP53
hsa-miR-106a-5p	UBC	MCM7	TP53
hsa-miR-106a-5p	RB1	MDM2	TP53
hsa-miR-106a-5p	UBC	MDM2	TP53
hsa-miR-106a-5p	VIM	MDM2	TP53
hsa-miR-106a-5p	RB1	MDM4	TP53
hsa-miR-106a-5p	UBC	MDM4	TP53
hsa-miR-106a-5p	UBC	MSH2	TP53
hsa-miR-106a-5p	RB1	MYC	TP53
hsa-miR-106a-5p	SP1	MYC	TP53
hsa-miR-106a-5p	UBC	MYC	TP53
hsa-miR-106a-5p	RORA	NME1	TP53
hsa-miR-106a-5p	UBC	NME1	TP53
hsa-miR-106a-5p	UBC	PCNA	TP53
hsa-miR-106a-5p	RB1	PML	TP53
hsa-miR-106a-5p	SKI	PML	TP53
hsa-miR-106a-5p	SP1	PML	TP53
hsa-miR-106a-5p	STAT3	PML	TP53
hsa-miR-106a-5p	TGFBR2	PML	TP53
hsa-miR-106a-5p	UBC	PML	TP53
hsa-miR-106a-5p	RUNX1	PML	TP53
hsa-miR-106a-5p	UBC	POLD1	TP53
hsa-miR-106a-5p	EP300	ATR	TP53
hsa-miR-106a-5p	RB1	MAPK1	TP53
hsa-miR-106a-5p	SP1	MAPK1	TP53
hsa-miR-106a-5p	STAT3	MAPK1	TP53
hsa-miR-106a-5p	STAT3	MAPK8	TP53
hsa-miR-106a-5p	RB1	MAPK9	TP53
hsa-miR-106a-5p	STAT3	MAPK9	TP53
hsa-miR-106a-5p	HSPA8	BAG1	TP53
hsa-miR-106a-5p	RB1	BAG1	TP53
hsa-miR-106a-5p	UBC	BAG1	TP53
hsa-miR-106a-5p	STAT3	PTK2	TP53
hsa-miR-106a-5p	MCL1	BAK1	TP53
hsa-miR-106a-5p	SP1	RAD51	TP53
hsa-miR-106a-5p	SP1	RB1	TP53
hsa-miR-106a-5p	STAT3	RB1	TP53
hsa-miR-106a-5p	SP1	RELA	TP53
hsa-miR-106a-5p	STAT3	RELA	TP53
hsa-miR-106a-5p	UBC	RELA	TP53
hsa-miR-106a-5p	MCL1	BCL2L1	TP53
hsa-miR-106a-5p	EP300	BCL3	TP53
hsa-miR-106a-5p	STAT3	BCL3	TP53
hsa-miR-106a-5p	UBC	BCL3	TP53
hsa-miR-106a-5p	UBC	SIAH1	TP53
hsa-miR-106a-5p	EP300	BRCA1	TP53
hsa-miR-106a-5p	RB1	BRCA1	TP53
hsa-miR-106a-5p	SP1	BRCA1	TP53
hsa-miR-106a-5p	STAT3	BRCA1	TP53
hsa-miR-106a-5p	SP1	BRCA2	TP53
hsa-miR-106a-5p	UBC	BRCA2	TP53
hsa-miR-106a-5p	KAT2B	BRCA2	TP53
hsa-miR-106a-5p	STAT3	STAT1	TP53
hsa-miR-106a-5p	UBC	STAT3	TP53
hsa-miR-106a-5p	ZNF148	STAT3	TP53
hsa-miR-106a-5p	UBC	SYK	TP53
hsa-miR-106a-5p	UBC	TERT	TP53
hsa-miR-106a-5p	UBC	TOP2A	TP53
hsa-miR-106a-5p	UBC	TP53	TP53
hsa-miR-106a-5p	ZNF148	TP53	TP53
hsa-miR-106a-5p	UBC	TP73	TP53
hsa-miR-106a-5p	UBC	TRIM26	TP53
hsa-miR-106a-5p	MCL1	CASP3	TP53
hsa-miR-106a-5p	RB1	CASP3	TP53
hsa-miR-106a-5p	SP1	CASP3	TP53
hsa-miR-106a-5p	MAPK1	CAV1	TP53
hsa-miR-106a-5p	PRNP	CAV1	TP53
hsa-miR-106a-5p	TGFBR2	ARHGEF7	TP53
hsa-miR-106a-5p	TGFBR2	CCNB1	TP53
hsa-miR-106a-5p	UBC	PTTG1	TP53
hsa-miR-106a-5p	MAPK1	CDC25C	TP53
hsa-miR-106a-5p	UBC	CDC25C	TP53
hsa-miR-106b-5p	RB1	CDKN1A	AR
hsa-miR-106b-5p	STAT3	CDKN1A	AR
hsa-miR-106b-5p	RORA	NCOA2	AR
hsa-miR-106b-5p	STAT3	KAT5	AR
hsa-miR-106b-5p	UBC	PPARGC1A	AR
hsa-miR-106b-5p	RORA	PNRC1	AR
hsa-miR-106b-5p	MAPK1	EGFR	AR
hsa-miR-106b-5p	STAT3	EGFR	AR
hsa-miR-106b-5p	UBC	EGFR	AR
hsa-miR-106b-5p	MAP3K14	EGFR	AR
hsa-miR-106b-5p	EP300	ELK1	AR
hsa-miR-106b-5p	MAPK1	ELK1	AR
hsa-miR-106b-5p	EP300	AKT1	AR
hsa-miR-106b-5p	UBC	AKT1	AR
hsa-miR-106b-5p	MAPK1	ESR1	AR
hsa-miR-106b-5p	STAT3	ESR1	AR
hsa-miR-106b-5p	HDAC4	ESR1	AR
hsa-miR-106b-5p	MAPK1	ESR2	AR
hsa-miR-106b-5p	UBC	ESR2	AR
hsa-miR-106b-5p	MAPK1	ETS1	AR
hsa-miR-106b-5p	UBC	ETS1	AR
hsa-miR-106b-5p	RUNX1	ETS1	AR
hsa-miR-106b-5p	STAT3	FGFR1	AR
hsa-miR-106b-5p	MAPK1	FHL2	AR
hsa-miR-106b-5p	STAT3	FHL2	AR
hsa-miR-106b-5p	UBC	FHL2	AR
hsa-miR-106b-5p	RUNX1	FHL2	AR
hsa-miR-106b-5p	UBC	APOE	AR
hsa-miR-106b-5p	STAT3	IL6ST	AR
hsa-miR-106b-5p	UBC	IL6ST	AR
hsa-miR-106b-5p	EP300	AR	AR
hsa-miR-106b-5p	MAPK1	AR	AR
hsa-miR-106b-5p	RB1	AR	AR
hsa-miR-106b-5p	STAT3	AR	AR
hsa-miR-106b-5p	RUNX1	AR	AR
hsa-miR-106b-5p	HDAC4	AR	AR
hsa-miR-106b-5p	MAPK1	JUN	AR
hsa-miR-106b-5p	RB1	JUN	AR
hsa-miR-106b-5p	SKI	JUN	AR
hsa-miR-106b-5p	STAT3	JUN	AR
hsa-miR-106b-5p	RUNX1	JUN	AR
hsa-miR-106b-5p	RB1	MYC	AR
hsa-miR-106b-5p	UBC	MYC	AR
hsa-miR-106b-5p	UBC	NEDD9	AR
hsa-miR-106b-5p	UBC	ATP2A2	AR
hsa-miR-106b-5p	UBC	PKD1	AR
hsa-miR-106b-5p	RB1	PML	AR
hsa-miR-106b-5p	SKI	PML	AR
hsa-miR-106b-5p	STAT3	PML	AR
hsa-miR-106b-5p	TGFBR2	PML	AR
hsa-miR-106b-5p	UBC	PML	AR
hsa-miR-106b-5p	RUNX1	PML	AR
hsa-miR-106b-5p	RB1	PPARG	AR
hsa-miR-106b-5p	SKI	RARA	AR
hsa-miR-106b-5p	UBC	RARA	AR
hsa-miR-106b-5p	RUNX1	RARA	AR
hsa-miR-106b-5p	CDKN1A	CCND1	AR
hsa-miR-106b-5p	EP300	CCND1	AR
hsa-miR-106b-5p	HSPA8	CCND1	AR
hsa-miR-106b-5p	MAPK1	CCND1	AR
hsa-miR-106b-5p	RB1	CCND1	AR
hsa-miR-106b-5p	STAT3	CCND1	AR
hsa-miR-106b-5p	UBC	CCND1	AR
hsa-miR-106b-5p	RUNX1	CCND1	AR
hsa-miR-106b-5p	STAT3	RELA	AR
hsa-miR-106b-5p	UBC	RELA	AR
hsa-miR-106b-5p	UBC	SOS1	AR
hsa-miR-106b-5p	UBC	STAT3	AR
hsa-miR-106b-5p	ZNF148	STAT3	AR
hsa-miR-106b-5p	UBC	KLF5	AR
hsa-miR-106b-5p	TGFBR2	TGFB1	AR
hsa-miR-106b-5p	UBC	TNFRSF1B	AR
hsa-miR-106b-5p	UBC	NCOA3	AR
hsa-miR-106b-5p	FYN	CASP3	AR
hsa-miR-106b-5p	MCL1	CASP3	AR
hsa-miR-106b-5p	RB1	CASP3	AR
hsa-miR-106b-5p	MAP3K14	CASP3	AR
hsa-miR-106b-5p	RORA	NCOA1	AR
hsa-miR-106b-5p	STAT3	NCOA1	AR
hsa-miR-106b-5p	FYN	CD36	AR
hsa-miR-106b-5p	SKI	NCOR1	AR
hsa-miR-106b-5p	UBC	NCOR1	AR
hsa-miR-106b-5p	RUNX1	NCOR1	AR
hsa-miR-106b-5p	RUNX1	NCOR2	AR
hsa-miR-106b-5p	UBC	PSME3	c-Myc
hsa-miR-106b-5p	UBC	PSMD14	c-Myc
hsa-miR-106b-5p	UBC	HAX1	c-Myc
hsa-miR-106b-5p	EP300	CEBPA	c-Myc
hsa-miR-106b-5p	RB1	CEBPA	c-Myc
hsa-miR-106b-5p	UBC	CEBPA	c-Myc
hsa-miR-106b-5p	RUNX1	CEBPA	c-Myc
hsa-miR-106b-5p	UBC	CCT7	c-Myc
hsa-miR-106b-5p	COL4A2	COL4A1	c-Myc
hsa-miR-106b-5p	FYN	CSF2RB	c-Myc
hsa-miR-106b-5p	STAT3	CSF2RB	c-Myc
hsa-miR-106b-5p	STAT3	DAXX	c-Myc
hsa-miR-106b-5p	TCF4	DAXX	c-Myc
hsa-miR-106b-5p	TGFBR2	DAXX	c-Myc
hsa-miR-106b-5p	UBC	DAXX	c-Myc
hsa-miR-106b-5p	UBC	DDB1	c-Myc
hsa-miR-106b-5p	EP300	DDX5	c-Myc
hsa-miR-106b-5p	MAP3K14	DDX5	c-Myc
hsa-miR-106b-5p	RB1	E2F1	c-Myc
hsa-miR-106b-5p	UBC	E2F1	c-Myc
hsa-miR-106b-5p	EP300	ELK1	c-Myc
hsa-miR-106b-5p	MAPK1	ELK1	c-Myc
hsa-miR-106b-5p	STAT3	FGFR4	c-Myc
hsa-miR-106b-5p	UBC	FGFR4	c-Myc
hsa-miR-106b-5p	UBC	CCT5	c-Myc
hsa-miR-106b-5p	FYN	CD2AP	c-Myc
hsa-miR-106b-5p	PIK3R1	CD2AP	c-Myc
hsa-miR-106b-5p	RB1	HBP1	c-Myc
hsa-miR-106b-5p	TCF4	HBP1	c-Myc
hsa-miR-106b-5p	MCL1	GSK3B	c-Myc
hsa-miR-106b-5p	MAPK1	GSK3B	c-Myc
hsa-miR-106b-5p	UBC	GSK3B	c-Myc
hsa-miR-106b-5p	RB1	HIF1A	c-Myc
hsa-miR-106b-5p	STAT3	HIF1A	c-Myc
hsa-miR-106b-5p	UBC	HIF1A	c-Myc
hsa-miR-106b-5p	MAPK1	HMMR	c-Myc
hsa-miR-106b-5p	RB1	HSPA8	c-Myc
hsa-miR-106b-5p	UBC	HSPA8	c-Myc
hsa-miR-106b-5p	MAP3K14	HSPA8	c-Myc
hsa-miR-106b-5p	PRNP	HSPD1	c-Myc
hsa-miR-106b-5p	UBC	HSPD1	c-Myc
hsa-miR-106b-5p	MAPK1	ID2	c-Myc
hsa-miR-106b-5p	RB1	ID2	c-Myc
hsa-miR-106b-5p	TCF4	ID2	c-Myc
hsa-miR-106b-5p	TCF4	ID3	c-Myc
hsa-miR-106b-5p	COL4A2	APP	c-Myc
hsa-miR-106b-5p	PRNP	APP	c-Myc
hsa-miR-106b-5p	UBC	APP	c-Myc
hsa-miR-106b-5p	UBC	ING1	c-Myc
hsa-miR-106b-5p	KAT2B	ING1	c-Myc
hsa-miR-106b-5p	PIK3R1	INSR	c-Myc
hsa-miR-106b-5p	MAPK1	INSR	c-Myc
hsa-miR-106b-5p	UBC	INSR	c-Myc
hsa-miR-106b-5p	UBC	IRF3	c-Myc
hsa-miR-106b-5p	MAPK1	JUN	c-Myc
hsa-miR-106b-5p	RB1	JUN	c-Myc
hsa-miR-106b-5p	SKI	JUN	c-Myc
hsa-miR-106b-5p	STAT3	JUN	c-Myc
hsa-miR-106b-5p	RUNX1	JUN	c-Myc
hsa-miR-106b-5p	RB1	LMNA	c-Myc
hsa-miR-106b-5p	UBC	MARS	c-Myc
hsa-miR-106b-5p	UBC	MCL1	c-Myc
hsa-miR-106b-5p	UBC	MCM5	c-Myc
hsa-miR-106b-5p	RB1	MCM7	c-Myc
hsa-miR-106b-5p	UBC	MCM7	c-Myc
hsa-miR-106b-5p	RB1	MDM2	c-Myc
hsa-miR-106b-5p	UBC	MDM2	c-Myc
hsa-miR-106b-5p	STAT3	MET	c-Myc
hsa-miR-106b-5p	UBC	MSH2	c-Myc
hsa-miR-106b-5p	UBC	MTHFD1	c-Myc
hsa-miR-106b-5p	RB1	MYC	c-Myc
hsa-miR-106b-5p	UBC	MYC	c-Myc
hsa-miR-106b-5p	UBC	NAP1L1	c-Myc
hsa-miR-106b-5p	EP300	ATF4	c-Myc
hsa-miR-106b-5p	UBC	ATF4	c-Myc
hsa-miR-106b-5p	RORA	NME1	c-Myc
hsa-miR-106b-5p	UBC	NME1	c-Myc
hsa-miR-106b-5p	PIK3R1	NPM1	c-Myc
hsa-miR-106b-5p	UBC	NPM1	c-Myc
hsa-miR-106b-5p	UBC	PCMT1	c-Myc
hsa-miR-106b-5p	UBC	PCNA	c-Myc
hsa-miR-106b-5p	RB1	PHB	c-Myc
hsa-miR-106b-5p	UBC	PHB	c-Myc
hsa-miR-106b-5p	REV3L	PMS1	c-Myc
hsa-miR-106b-5p	UBC	PMS1	c-Myc
hsa-miR-106b-5p	UBC	PRKDC	c-Myc
hsa-miR-106b-5p	SQSTM1	MAP2K5	c-Myc
hsa-miR-106b-5p	UBC	PSEN2	c-Myc
hsa-miR-106b-5p	UBC	PSMA1	c-Myc
hsa-miR-106b-5p	UBC	PSMA5	c-Myc
hsa-miR-106b-5p	UBC	PSMB7	c-Myc
hsa-miR-106b-5p	RB1	PSMC4	c-Myc
hsa-miR-106b-5p	UBC	PSMC4	c-Myc
hsa-miR-106b-5p	RORA	PSMC5	c-Myc
hsa-miR-106b-5p	UBC	PSMC5	c-Myc
hsa-miR-106b-5p	UBC	PSMD7	c-Myc
hsa-miR-106b-5p	RB1	PSMD10	c-Myc
hsa-miR-106b-5p	UBC	PSMD10	c-Myc
hsa-miR-106b-5p	STAT3	PTMA	c-Myc
hsa-miR-106b-5p	UBC	BARD1	c-Myc
hsa-miR-106b-5p	SKI	RARA	c-Myc
hsa-miR-106b-5p	UBC	RARA	c-Myc
hsa-miR-106b-5p	RUNX1	RARA	c-Myc
hsa-miR-106b-5p	RB1	ARID4A	c-Myc
hsa-miR-106b-5p	UBC	RBBP8	c-Myc
hsa-miR-106b-5p	UBC	RFC2	c-Myc
hsa-miR-106b-5p	EP300	BCL3	c-Myc
hsa-miR-106b-5p	FYN	BCL3	c-Myc
hsa-miR-106b-5p	STAT3	BCL3	c-Myc
hsa-miR-106b-5p	UBC	BCL3	c-Myc
hsa-miR-106b-5p	UBC	RPL5	c-Myc
hsa-miR-106b-5p	UBC	RPL31	c-Myc
hsa-miR-106b-5p	UBC	RPS27A	c-Myc
hsa-miR-106b-5p	FYN	BRCA2	c-Myc
hsa-miR-106b-5p	UBC	BRCA2	c-Myc
hsa-miR-106b-5p	KAT2B	BRCA2	c-Myc
hsa-miR-106b-5p	UBC	BSG	c-Myc
hsa-miR-106b-5p	CAV1	BSG	c-Myc
hsa-miR-106b-5p	UBC	SYK	c-Myc
hsa-miR-106b-5p	UBC	TERT	c-Myc
hsa-miR-106b-5p	TGFBR2	TGFB1	c-Myc
hsa-miR-106b-5p	MAP3K14	ACTG1	c-Myc
hsa-miR-106b-5p	UBC	TMPO	c-Myc
hsa-miR-106b-5p	UBC	TP53	c-Myc
hsa-miR-106b-5p	ZNF148	TP53	c-Myc
hsa-miR-106b-5p	UBC	TUBG1	c-Myc
hsa-miR-106b-5p	UBC	TRIM25	c-Myc
hsa-miR-106b-5p	STAT3	CXCR4	c-Myc
hsa-miR-106b-5p	UBC	FOSL1	c-Myc
hsa-miR-106b-5p	UBC	HIST2H2BE	c-Myc
hsa-miR-106b-5p	FYN	CASP8	c-Myc
hsa-miR-106b-5p	MAPK1	CASP8	c-Myc
hsa-miR-106b-5p	RB1	CASP8	c-Myc
hsa-miR-106b-5p	MAP3K14	CASP8	c-Myc
hsa-miR-106b-5p	RB1	CASP9	c-Myc
hsa-miR-106b-5p	HIF1A	HDAC3	c-Myc
hsa-miR-106b-5p	HSPA8	HDAC3	c-Myc
hsa-miR-106b-5p	RB1	HDAC3	c-Myc
hsa-miR-106b-5p	SKI	HDAC3	c-Myc
hsa-miR-106b-5p	STAT3	HDAC3	c-Myc
hsa-miR-106b-5p	UBC	HDAC3	c-Myc
hsa-miR-106b-5p	ZNF148	HDAC3	c-Myc
hsa-miR-106b-5p	RUNX1	HDAC3	c-Myc
hsa-miR-106b-5p	HDAC4	HDAC3	c-Myc
hsa-miR-106b-5p	UBC	SQSTM1	c-Myc
hsa-miR-106b-5p	TGFBR2	CCNB1	c-Myc
hsa-miR-106b-5p	UBC	HERPUD1	c-Myc
hsa-miR-106b-5p	UBC	CDC25A	c-Myc
hsa-miR-106b-5p	MAPK1	CDC25C	c-Myc
hsa-miR-106b-5p	UBC	CDC25C	c-Myc
hsa-miR-106b-5p	UBC	ACTR2	E2F-1
hsa-miR-106b-5p	UBC	RUVBL2	E2F-1
hsa-miR-106b-5p	UBC	CLTC	E2F-1
hsa-miR-106b-5p	UBC	AP1B1	E2F-1
hsa-miR-106b-5p	RB1	E2F1	E2F-1
hsa-miR-106b-5p	UBC	E2F1	E2F-1
hsa-miR-106b-5p	RB1	E2F3	E2F-1
hsa-miR-106b-5p	UBC	ABCA1	E2F-1
hsa-miR-106b-5p	MAPK1	EGFR	E2F-1
hsa-miR-106b-5p	STAT3	EGFR	E2F-1
hsa-miR-106b-5p	UBC	EGFR	E2F-1
hsa-miR-106b-5p	MAP3K14	EGFR	E2F-1
hsa-miR-106b-5p	PRNP	HSPD1	E2F-1
hsa-miR-106b-5p	UBC	HSPD1	E2F-1
hsa-miR-106b-5p	TCF4	ID3	E2F-1
hsa-miR-106b-5p	COL4A2	APP	E2F-1
hsa-miR-106b-5p	PRNP	APP	E2F-1
hsa-miR-106b-5p	UBC	APP	E2F-1
hsa-miR-106b-5p	UBC	MCM5	E2F-1
hsa-miR-106b-5p	UBC	MLH1	E2F-1
hsa-miR-106b-5p	PRNP	MPG	E2F-1
hsa-miR-106b-5p	SOD2	MPG	E2F-1
hsa-miR-106b-5p	UBC	MSH2	E2F-1
hsa-miR-106b-5p	UBC	MTHFD1	E2F-1
hsa-miR-106b-5p	SQSTM1	SH3GLB1	E2F-1
hsa-miR-106b-5p	UBC	PCNA	E2F-1
hsa-miR-106b-5p	UBC	POLR2C	E2F-1
hsa-miR-106b-5p	UBC	PRKAR1A	E2F-1
hsa-miR-106b-5p	UBC	PRKDC	E2F-1
hsa-miR-106b-5p	STAT3	RB1	E2F-1
hsa-miR-106b-5p	CDKN1A	CCND1	E2F-1
hsa-miR-106b-5p	EP300	CCND1	E2F-1
hsa-miR-106b-5p	HSPA8	CCND1	E2F-1
hsa-miR-106b-5p	MAPK1	CCND1	E2F-1
hsa-miR-106b-5p	RB1	CCND1	E2F-1
hsa-miR-106b-5p	STAT3	CCND1	E2F-1
hsa-miR-106b-5p	UBC	CCND1	E2F-1
hsa-miR-106b-5p	RUNX1	CCND1	E2F-1
hsa-miR-106b-5p	KAT2B	CCND1	E2F-1
hsa-miR-106b-5p	UBC	RFC2	E2F-1
hsa-miR-106b-5p	UBC	RPL31	E2F-1
hsa-miR-106b-5p	UBC	RPS6KB1	E2F-1
hsa-miR-106b-5p	MCL1	BIK	E2F-1
hsa-miR-106b-5p	UBC	SLC3A2	E2F-1
hsa-miR-106b-5p	MAPK1	BRAF	E2F-1
hsa-miR-106b-5p	UBC	TOP2A	E2F-1
hsa-miR-106b-5p	UBC	TP73	E2F-1
hsa-miR-106b-5p	STAT3	CXCR4	E2F-1
hsa-miR-106b-5p	TCF4	CALM2	E2F-1
hsa-miR-106b-5p	MAP3K14	CALM2	E2F-1
hsa-miR-106b-5p	TCF4	CALM3	E2F-1
hsa-miR-106b-5p	MAP3K14	CALM3	E2F-1
hsa-miR-106b-5p	UBC	BCL10	E2F-1
hsa-miR-106b-5p	UBC	N4BP1	E2F-1
hsa-miR-106b-5p	UBC	HERPUD1	E2F-1
hsa-miR-106b-5p	RB1	CDK1	E2F-1
hsa-miR-106b-5p	UBC	CDC25A	E2F-1
hsa-miR-106b-5p	SKI	RB1	E2F-1
hsa-miR-106b-5p	STAT3	RB1	E2F-1
hsa-miR-106b-5p	CDKN1A	CDK2	E2F-4
hsa-miR-106b-5p	EP300	CDK2	E2F-4
hsa-miR-106b-5p	RB1	CDK2	E2F-4
hsa-miR-106b-5p	MAPK1	KHDRBS1	E2F-4
hsa-miR-106b-5p	STAT3	KHDRBS1	E2F-4
hsa-miR-106b-5p	RB1	CHEK1	E2F-4
hsa-miR-106b-5p	UBC	CHEK1	E2F-4
hsa-miR-106b-5p	COL4A2	COL4A1	E2F-4
hsa-miR-106b-5p	UBC	ABCA1	E2F-4
hsa-miR-106b-5p	HSPA8	FANCC	E2F-4
hsa-miR-106b-5p	RB1	HMGB1	E2F-4
hsa-miR-106b-5p	UBC	HMGB1	E2F-4
hsa-miR-106b-5p	MAPK1	HMMR	E2F-4
hsa-miR-106b-5p	MAPK1	HNF4A	E2F-4
hsa-miR-106b-5p	RB1	HNF4A	E2F-4
hsa-miR-106b-5p	PRNP	HSPD1	E2F-4
hsa-miR-106b-5p	UBC	HSPD1	E2F-4
hsa-miR-106b-5p	UBC	INSIG1	E2F-4
hsa-miR-106b-5p	MAPK1	JUN	E2F-4
hsa-miR-106b-5p	RB1	JUN	E2F-4
hsa-miR-106b-5p	SKI	JUN	E2F-4
hsa-miR-106b-5p	STAT3	JUN	E2F-4
hsa-miR-106b-5p	RUNX1	JUN	E2F-4
hsa-miR-106b-5p	UBC	MCM5	E2F-4
hsa-miR-106b-5p	UBC	MLH1	E2F-4
hsa-miR-106b-5p	UBC	MSH2	E2F-4
hsa-miR-106b-5p	UBC	MTHFD1	E2F-4
hsa-miR-106b-5p	RB1	MYC	E2F-4
hsa-miR-106b-5p	UBC	MYC	E2F-4
hsa-miR-106b-5p	UBC	PCNA	E2F-4
hsa-miR-106b-5p	UBC	PLCG1	E2F-4
hsa-miR-106b-5p	UBC	POLD1	E2F-4
hsa-miR-106b-5p	UBC	PRKDC	E2F-4
hsa-miR-106b-5p	HDAC4	ACTA1	E2F-4
hsa-miR-106b-5p	UBC	BARD1	E2F-4
hsa-miR-106b-5p	CDKN1A	CCND1	E2F-4
hsa-miR-106b-5p	EP300	CCND1	E2F-4
hsa-miR-106b-5p	HSPA8	CCND1	E2F-4
hsa-miR-106b-5p	MAPK1	CCND1	E2F-4
hsa-miR-106b-5p	RB1	CCND1	E2F-4
hsa-miR-106b-5p	STAT3	CCND1	E2F-4
hsa-miR-106b-5p	UBC	CCND1	E2F-4
hsa-miR-106b-5p	RUNX1	CCND1	E2F-4
hsa-miR-106b-5p	UBC	RFC2	E2F-4
hsa-miR-106b-5p	UBC	RPS8	E2F-4
hsa-miR-106b-5p	UBC	SFPQ	E2F-4
hsa-miR-106b-5p	STAT3	SMARCA4	E2F-4
hsa-miR-106b-5p	STAT3	SP1	E2F-4
hsa-miR-106b-5p	UBC	SP1	E2F-4
hsa-miR-106b-5p	EP300	BRCA1	E2F-4
hsa-miR-106b-5p	RB1	BRCA1	E2F-4
hsa-miR-106b-5p	STAT3	BRCA1	E2F-4
hsa-miR-106b-5p	UBC	TERT	E2F-4
hsa-miR-106b-5p	MAP3K14	ACTG1	E2F-4
hsa-miR-106b-5p	UBC	TMPO	E2F-4
hsa-miR-106b-5p	UBC	TOP2A	E2F-4
hsa-miR-106b-5p	UBC	TP53	E2F-4
hsa-miR-106b-5p	ZNF148	TP53	E2F-4
hsa-miR-106b-5p	UBC	TP73	E2F-4
hsa-miR-106b-5p	TCF4	CALM2	E2F-4
hsa-miR-106b-5p	MAP3K14	CALM2	E2F-4
hsa-miR-106b-5p	TCF4	CALM3	E2F-4
hsa-miR-106b-5p	MAP3K14	CALM3	E2F-4
hsa-miR-106b-5p	UBC	HIST2H2BE	E2F-4
hsa-miR-106b-5p	FYN	CAV1	E2F-4
hsa-miR-106b-5p	MAPK1	CAV1	E2F-4
hsa-miR-106b-5p	PRNP	CAV1	E2F-4
hsa-miR-106b-5p	SOD2	RIPK2	E2F-4
hsa-miR-106b-5p	UBC	RIPK2	E2F-4
hsa-miR-106b-5p	RB1	AURKB	E2F-4
hsa-miR-106b-5p	UBC	PTTG1	E2F-4
hsa-miR-106b-5p	RB1	CDK1	E2F-4
hsa-miR-106b-5p	UBC	CDC25A	E2F-4
hsa-miR-106b-5p	HDAC4	CDK5	EGR1
hsa-miR-106b-5p	EP300	CEBPB	EGR1
hsa-miR-106b-5p	MAPK1	CEBPB	EGR1
hsa-miR-106b-5p	RB1	CEBPB	EGR1
hsa-miR-106b-5p	RORA	CEBPB	EGR1
hsa-miR-106b-5p	STAT3	CEBPB	EGR1
hsa-miR-106b-5p	UBC	CEBPB	EGR1
hsa-miR-106b-5p	RUNX1	CEBPB	EGR1
hsa-miR-106b-5p	MAPK1	EGFR	EGR1
hsa-miR-106b-5p	STAT3	EGFR	EGR1
hsa-miR-106b-5p	UBC	EGFR	EGR1
hsa-miR-106b-5p	MAP3K14	EGFR	EGR1
hsa-miR-106b-5p	EP300	ELK1	EGR1
hsa-miR-106b-5p	MAPK1	ELK1	EGR1
hsa-miR-106b-5p	EP300	ABL1	EGR1
hsa-miR-106b-5p	FYN	ABL1	EGR1
hsa-miR-106b-5p	PIK3R1	ABL1	EGR1
hsa-miR-106b-5p	RB1	ABL1	EGR1
hsa-miR-106b-5p	FYN	FASLG	EGR1
hsa-miR-106b-5p	PIK3R1	FASLG	EGR1
hsa-miR-106b-5p	UBC	FASLG	EGR1
hsa-miR-106b-5p	STAT3	IL2RB	EGR1
hsa-miR-106b-5p	UBC	IL2RB	EGR1
hsa-miR-106b-5p	EP300	AR	EGR1
hsa-miR-106b-5p	MAPK1	AR	EGR1
hsa-miR-106b-5p	RB1	AR	EGR1
hsa-miR-106b-5p	STAT3	AR	EGR1
hsa-miR-106b-5p	RUNX1	AR	EGR1
hsa-miR-106b-5p	HDAC4	AR	EGR1
hsa-miR-106b-5p	MAPK1	JUN	EGR1
hsa-miR-106b-5p	RB1	JUN	EGR1
hsa-miR-106b-5p	SKI	JUN	EGR1
hsa-miR-106b-5p	STAT3	JUN	EGR1
hsa-miR-106b-5p	RUNX1	JUN	EGR1
hsa-miR-106b-5p	UBC	ATP2A2	EGR1
hsa-miR-106b-5p	RB1	PPARG	EGR1
hsa-miR-106b-5p	RB1	MAPK1	EGR1
hsa-miR-106b-5p	STAT3	MAPK1	EGR1
hsa-miR-106b-5p	UBC	PSEN2	EGR1
hsa-miR-106b-5p	UBC	PSMD13	EGR1
hsa-miR-106b-5p	STAT3	RB1	EGR1
hsa-miR-106b-5p	CDKN1A	CCND1	EGR1
hsa-miR-106b-5p	EP300	CCND1	EGR1
hsa-miR-106b-5p	HSPA8	CCND1	EGR1
hsa-miR-106b-5p	MAPK1	CCND1	EGR1
hsa-miR-106b-5p	RB1	CCND1	EGR1
hsa-miR-106b-5p	STAT3	CCND1	EGR1
hsa-miR-106b-5p	UBC	CCND1	EGR1
hsa-miR-106b-5p	RUNX1	CCND1	EGR1
hsa-miR-106b-5p	STAT3	RELA	EGR1
hsa-miR-106b-5p	UBC	RELA	EGR1
hsa-miR-106b-5p	STAT3	RET	EGR1
hsa-miR-106b-5p	RB1	BCR	EGR1
hsa-miR-106b-5p	UBC	SUMO3	EGR1
hsa-miR-106b-5p	UBC	SOS1	EGR1
hsa-miR-106b-5p	TGFBR2	TGFB1	EGR1
hsa-miR-106b-5p	UBC	TGFBR2	EGR1
hsa-miR-106b-5p	UBC	TP53	EGR1
hsa-miR-106b-5p	ZNF148	TP53	EGR1
hsa-miR-106b-5p	UBC	TP73	EGR1
hsa-miR-106b-5p	UBC	FOSL1	EGR1
hsa-miR-106b-5p	FYN	CD19	EGR1
hsa-miR-106b-5p	MAPK1	CD19	EGR1
hsa-miR-106b-5p	PIK3R1	CD28	EGR1
hsa-miR-106b-5p	TGFBR2	CD44	EGR1
hsa-miR-106b-5p	EP300	CDKN1A	ESR1
hsa-miR-106b-5p	RB1	CDKN1A	ESR1
hsa-miR-106b-5p	STAT3	CDKN1A	ESR1
hsa-miR-106b-5p	HDAC4	CDKN1A	ESR1
hsa-miR-106b-5p	RORA	NCOA2	ESR1
hsa-miR-106b-5p	RORA	PNRC1	ESR1
hsa-miR-106b-5p	RB1	E2F1	ESR1
hsa-miR-106b-5p	UBC	E2F1	ESR1
hsa-miR-106b-5p	MAPK1	EGFR	ESR1
hsa-miR-106b-5p	STAT3	EGFR	ESR1
hsa-miR-106b-5p	UBC	EGFR	ESR1
hsa-miR-106b-5p	MAP3K14	EGFR	ESR1
hsa-miR-106b-5p	EP300	AKT1	ESR1
hsa-miR-106b-5p	UBC	AKT1	ESR1
hsa-miR-106b-5p	MAPK1	FOS	ESR1
hsa-miR-106b-5p	RB1	FOS	ESR1
hsa-miR-106b-5p	UBC	FOS	ESR1
hsa-miR-106b-5p	RUNX1	FOS	ESR1
hsa-miR-106b-5p	UBC	APOE	ESR1
hsa-miR-106b-5p	MAPK1	JUN	ESR1
hsa-miR-106b-5p	RB1	JUN	ESR1
hsa-miR-106b-5p	SKI	JUN	ESR1
hsa-miR-106b-5p	STAT3	JUN	ESR1
hsa-miR-106b-5p	RUNX1	JUN	ESR1
hsa-miR-106b-5p	RB1	MDM2	ESR1
hsa-miR-106b-5p	UBC	MDM2	ESR1
hsa-miR-106b-5p	RB1	MYC	ESR1
hsa-miR-106b-5p	UBC	MYC	ESR1
hsa-miR-106b-5p	RB1	PPARG	ESR1
hsa-miR-106b-5p	STAT3	PTMA	ESR1
hsa-miR-106b-5p	SKI	RARA	ESR1
hsa-miR-106b-5p	UBC	RARA	ESR1
hsa-miR-106b-5p	RUNX1	RARA	ESR1
hsa-miR-106b-5p	CDKN1A	CCND1	ESR1
hsa-miR-106b-5p	EP300	CCND1	ESR1
hsa-miR-106b-5p	HSPA8	CCND1	ESR1
hsa-miR-106b-5p	MAPK1	CCND1	ESR1
hsa-miR-106b-5p	RB1	CCND1	ESR1
hsa-miR-106b-5p	STAT3	CCND1	ESR1
hsa-miR-106b-5p	UBC	CCND1	ESR1
hsa-miR-106b-5p	RUNX1	CCND1	ESR1
hsa-miR-106b-5p	KAT2B	CCND1	ESR1
hsa-miR-106b-5p	STAT3	SP1	ESR1
hsa-miR-106b-5p	UBC	SP1	ESR1
hsa-miR-106b-5p	STAT3	SRC	ESR1
hsa-miR-106b-5p	UBC	TERT	ESR1
hsa-miR-106b-5p	UBC	NCOA3	ESR1
hsa-miR-106b-5p	FYN	CAV1	ESR1
hsa-miR-106b-5p	MAPK1	CAV1	ESR1
hsa-miR-106b-5p	PRNP	CAV1	ESR1
hsa-miR-106b-5p	UBC	RUNX2	ESR1
hsa-miR-106b-5p	RORA	NCOA1	ESR1
hsa-miR-106b-5p	STAT3	NCOA1	ESR1
hsa-miR-106b-5p	SKI	NCOR1	ESR1
hsa-miR-106b-5p	UBC	NCOR1	ESR1
hsa-miR-106b-5p	RUNX1	NCOR1	ESR1
hsa-miR-106b-5p	EP300	CDH1	ESR1
hsa-miR-106b-5p	EP300	CDKN1A	ETS1
hsa-miR-106b-5p	RB1	CDKN1A	ETS1
hsa-miR-106b-5p	STAT3	CDKN1A	ETS1
hsa-miR-106b-5p	HDAC4	CDKN1A	ETS1
hsa-miR-106b-5p	UBC	CDC37	ETS1
hsa-miR-106b-5p	MAP3K14	CDC37	ETS1
hsa-miR-106b-5p	MAP3K14	CHUK	ETS1
hsa-miR-106b-5p	STAT3	CSF3R	ETS1
hsa-miR-106b-5p	UBC	CSF3R	ETS1
hsa-miR-106b-5p	UBC	CSNK2A1	ETS1
hsa-miR-106b-5p	PRNP	CSNK2A2	ETS1
hsa-miR-106b-5p	UBC	CSNK2A2	ETS1
hsa-miR-106b-5p	PRNP	CSNK2B	ETS1
hsa-miR-106b-5p	PIK3R1	EPHA2	ETS1
hsa-miR-106b-5p	HSPA8	EIF4G1	ETS1
hsa-miR-106b-5p	TGFBR2	ENG	ETS1
hsa-miR-106b-5p	STAT3	ERBB2	ETS1
hsa-miR-106b-5p	MAPK1	ETS1	ETS1
hsa-miR-106b-5p	UBC	ETS1	ETS1
hsa-miR-106b-5p	RUNX1	ETS1	ETS1
hsa-miR-106b-5p	MAPK1	FOS	ETS1
hsa-miR-106b-5p	RB1	FOS	ETS1
hsa-miR-106b-5p	UBC	FOS	ETS1
hsa-miR-106b-5p	RUNX1	FOS	ETS1
hsa-miR-106b-5p	MAPK1	GATA1	ETS1
hsa-miR-106b-5p	RB1	GATA1	ETS1
hsa-miR-106b-5p	SKI	GATA1	ETS1
hsa-miR-106b-5p	STAT3	GATA1	ETS1
hsa-miR-106b-5p	HDAC4	GATA1	ETS1
hsa-miR-106b-5p	UBC	BIRC2	ETS1
hsa-miR-106b-5p	MAP3K14	BIRC2	ETS1
hsa-miR-106b-5p	STAT3	IL2RB	ETS1
hsa-miR-106b-5p	UBC	IL2RB	ETS1
hsa-miR-106b-5p	UBC	ITGA5	ETS1
hsa-miR-106b-5p	UBC	KDR	ETS1
hsa-miR-106b-5p	UBC	KIT	ETS1
hsa-miR-106b-5p	UBC	KRT18	ETS1
hsa-miR-106b-5p	MAPK1	LCK	ETS1
hsa-miR-106b-5p	STAT3	LCK	ETS1
hsa-miR-106b-5p	UBC	LCK	ETS1
hsa-miR-106b-5p	RB1	MDM2	ETS1
hsa-miR-106b-5p	UBC	MDM2	ETS1
hsa-miR-106b-5p	STAT3	MET	ETS1
hsa-miR-106b-5p	RB1	MYC	ETS1
hsa-miR-106b-5p	UBC	MYC	ETS1
hsa-miR-106b-5p	STAT3	NFKB1	ETS1
hsa-miR-106b-5p	RORA	NME1	ETS1
hsa-miR-106b-5p	UBC	NME1	ETS1
hsa-miR-106b-5p	UBC	NOS1	ETS1
hsa-miR-106b-5p	UBC	ATP5B	ETS1
hsa-miR-106b-5p	PIK3R1	PDGFRB	ETS1
hsa-miR-106b-5p	STAT3	PDGFRB	ETS1
hsa-miR-106b-5p	UBC	PDGFRB	ETS1
hsa-miR-106b-5p	MAP3K14	EXOSC10	ETS1
hsa-miR-106b-5p	UBC	POLD1	ETS1
hsa-miR-106b-5p	STAT3	PRKCZ	ETS1
hsa-miR-106b-5p	MCL1	BID	ETS1
hsa-miR-106b-5p	UBC	BID	ETS1
hsa-miR-106b-5p	UBC	SKI	ETS1
hsa-miR-106b-5p	FYN	BRCA2	ETS1
hsa-miR-106b-5p	UBC	BRCA2	ETS1
hsa-miR-106b-5p	KAT2B	BRCA2	ETS1
hsa-miR-106b-5p	UBC	TFAP2A	ETS1
hsa-miR-106b-5p	UBC	TGFBR2	ETS1
hsa-miR-106b-5p	UBC	TNFRSF1B	ETS1
hsa-miR-106b-5p	UBC	TP53	ETS1
hsa-miR-106b-5p	ZNF148	TP53	ETS1
[truncated: 11,321 more rows]
