# Supplementary material for: Identification of Biomarker and Co-Regulatory Motifs in Lung Adenocarcinoma Based on Differential Interactions
Source: PLoS One. 2015 Sep 24;10(9):e0139165. doi: 10.1371/journal.pone.0139165 (PMC4581687; doi:10.1371/journal.pone.0139165)
Supplement: S3 Table — (XLSX) [file pone.0139165.s003.xlsx]

## Sheet: triplet
Category	Term	Count	Genes	FDR
GOTERM_BP_FAT	GO:0007049~cell cycle	27	CALM2, CDC7, DNM2, CDKN1A, NOLC1, CDK1, RAD51, NASP, CCND1, MCM3, UBE2C, MSH2, PSMD14, CUL5, HBP1, RB1, E2F3, APP, EIF4G2, PIM1, CDC25A, ATM, BUB3, CCNT1, CALM3, CD2AP, MYH10	2.1991e-05
GOTERM_BP_FAT	GO:0051726~regulation of cell cycle	18	CCND1, UBE2C, CDC7, MSH2, ID2, RB1, CDKN1A, FOSL1, APP, CDK1, PIM1, CDC25A, BUB3, ATM, ID3, CCNT1, BCL6	2.37128e-05
GOTERM_BP_FAT	GO:0033554~cellular response to stress	23	MAPK9, CCND1, MSH2, HIF1A, REV3L, EIF2S1, TOP2A, NEDD4, CDKN1A, SFPQ, CDK1, MAP4K5, INSIG1, CRKL, HIPK2, HERPUD1, PRDX3, ATM, RAD23B, RAD51, BAZ1B, BCL6	2.50181e-05
KEGG_PATHWAY	hsa04110:Cell cycle	11	CCND1, MCM3, CDC25A, ATM, BUB3, CDC7, RB1, CDKN1A, E2F3, CDK1	0.00791212
KEGG_PATHWAY	hsa05200:Pathways in cancer	17	CCND1, MAPK9, COL4A1, MSH2, HIF1A, RB1, CDKN1A, PTCH1, E2F3, SLC2A1, CEBPA, CRKL, NRAS, VEGFA, LAMC1, RAD51	0.00831679

## Sheet: crosstalk
Category	Term	Count	Genes	FDR
GOTERM_BP_FAT	GO:0010604~positive regulation of macromolecule metabolic process	194	JUN, MEF2C, STAT3, ELK1, CD28, PML, IGF1R, LEF1, SQSTM1, THRA, BCL3, RORA, TBL1XR1, HIF1A, TAF11, AKT1, JAK2, APOE, STAT5B, MEN1, DRD3, NFKB1, NFKBIA, MYC, NUP62, CD4, SKP1, TGFB1, UBE2N, PLK1, TGFBR1, MAF, SMAD9, SMAD7, FOXO1, FOXO3, APC, ESR2, TOPORS, APBB1, NCOA2, GTF2H1, UBE2D1, UBE2E1, AGTR1, THBS1, SMARCA2, SMARCC1, SMARCA4, ING1, SORBS1, ING2, CDK1, PLAGL1, MYOD1, MAPK9, BARD1, PSMC6, MAP2…	1.29345e-61
GOTERM_BP_FAT	GO:0043067~regulation of programmed cell death	175	JUN, MEF2C, CRYAB, MOAP1, F2R, STAT1, HMGB1, BIRC5, KRT18, LAMTOR5, CCL2, BIRC3, ESR1, PML, HSPE1, IGF1R, RIPK1, IGFBP3, SQSTM1, BCL3, ROCK1, COL2A1, BRCA2, MMP9, BRAF, BRCA1, MLH1, ARHGEF7, VAV1, ABL1, CREB1, HIP1, AKT1, APOE, JAK2, DAXX, TXNIP, VAV2, NRAS, NME1, ATM, MEN1, STAT5B, NFKB1, TIMP3, NFKBIA, MYC, NUP62, SH3GLB1, RELA, VCP, HSPB1, TRAF3, PDCD6, TGFB1, HIPK2, TRAF2, VEGFA, VDR, DDIT3, …	2.20068e-51
GOTERM_BP_FAT	GO:0010941~regulation of cell death	175	JUN, MEF2C, CRYAB, MOAP1, F2R, STAT1, HMGB1, BIRC5, KRT18, LAMTOR5, CCL2, BIRC3, ESR1, PML, HSPE1, IGF1R, RIPK1, IGFBP3, SQSTM1, BCL3, ROCK1, COL2A1, BRCA2, MMP9, BRAF, BRCA1, MLH1, ARHGEF7, VAV1, ABL1, CREB1, HIP1, AKT1, APOE, JAK2, DAXX, TXNIP, VAV2, NRAS, NME1, ATM, MEN1, STAT5B, NFKB1, TIMP3, NFKBIA, MYC, NUP62, SH3GLB1, RELA, VCP, HSPB1, TRAF3, PDCD6, TGFB1, HIPK2, TRAF2, VEGFA, VDR, DDIT3, …	3.89146e-51
GOTERM_BP_FAT	GO:0042981~regulation of apoptosis	173	JUN, MEF2C, CRYAB, MOAP1, F2R, STAT1, HMGB1, BIRC5, KRT18, LAMTOR5, CCL2, BIRC3, ESR1, PML, HSPE1, IGF1R, RIPK1, IGFBP3, SQSTM1, BCL3, ROCK1, COL2A1, BRCA2, MMP9, BRAF, BRCA1, MLH1, ARHGEF7, VAV1, ABL1, CREB1, HIP1, AKT1, APOE, JAK2, DAXX, TXNIP, VAV2, NRAS, NME1, ATM, MEN1, STAT5B, NFKB1, TIMP3, NFKBIA, MYC, NUP62, SH3GLB1, RELA, VCP, HSPB1, TRAF3, PDCD6, TGFB1, HIPK2, TRAF2, VEGFA, VDR, DDIT3, …	1.33016e-50
GOTERM_BP_FAT	GO:0051173~positive regulation of nitrogen compound metabolic process	145	JUN, MEF2C, KLF5, STAT3, F2R, ELK1, IGF1R, LEF1, CREBBP, SQSTM1, THRA, BCL3, RORA, BRCA1, TBL1XR1, TAF11, HIF1A, CREB1, KMT2A, AKT1, PEBP1, JAK2, APOE, MEN1, STAT5B, POU2F1, DRD3, NFKB1, NSD1, NFKBIA, MYC, MORF4L2, NUP62, KAT5, ABCA1, RELA, GATA6, TGFB1, NCOA1, HIPK2, NFYC, VEGFA, UBE2N, HSP90AA1, GRIP1, FHL2, NFYA, DDIT3, NFYB, USP22, TGFBR1, MAF, SMAD9, REL, STRN3, PDGFB, CCNA2, FOXO1, FOXO3, H…	7.44728e-44
GOTERM_BP_FAT	GO:0031328~positive regulation of cellular biosynthetic process	146	JUN, MEF2C, KLF5, STAT3, F2R, ELK1, CD28, IGF1R, LEF1, CREBBP, SQSTM1, THRA, BCL3, RORA, BRCA1, TBL1XR1, TAF11, HIF1A, CREB1, KMT2A, AKT1, JAK2, APOE, MEN1, STAT5B, POU2F1, DRD3, NFKB1, NSD1, NFKBIA, MYC, MORF4L2, NUP62, CD4, KAT5, ABCA1, RELA, GATA6, TGFB1, NCOA1, HIPK2, NFYC, VEGFA, HSP90AA1, GRIP1, FHL2, NFYA, DDIT3, NFYB, USP22, TGFBR1, MAF, SMAD9, REL, STRN3, PDGFB, CCNA2, FOXO1, FOXO3, HDAC…	3.88975e-41
GOTERM_BP_FAT	GO:0045935~positive regulation of nucleobase, nucleoside, nucleotide and nucleic acid metabolic process	138	JUN, MEF2C, KLF5, STAT3, F2R, ELK1, IGF1R, LEF1, CREBBP, SQSTM1, THRA, BCL3, RORA, BRCA1, TBL1XR1, TAF11, HIF1A, CREB1, KMT2A, APOE, MEN1, STAT5B, POU2F1, DRD3, NFKB1, NSD1, NFKBIA, MYC, MORF4L2, NUP62, KAT5, ABCA1, RELA, GATA6, TGFB1, NCOA1, HIPK2, NFYC, VEGFA, UBE2N, GRIP1, FHL2, NFYA, DDIT3, NFYB, USP22, MAF, TGFBR1, SMAD9, REL, STRN3, PDGFB, CCNA2, FOXO1, FOXO3, HDAC4, ESR2, H2AFX, SP1, TOPOR…	1.65457e-40
GOTERM_BP_FAT	GO:0009891~positive regulation of biosynthetic process	146	JUN, MEF2C, KLF5, STAT3, F2R, ELK1, CD28, IGF1R, LEF1, CREBBP, SQSTM1, THRA, BCL3, RORA, BRCA1, TBL1XR1, TAF11, HIF1A, CREB1, KMT2A, AKT1, JAK2, APOE, MEN1, STAT5B, POU2F1, DRD3, NFKB1, NSD1, NFKBIA, MYC, MORF4L2, NUP62, CD4, KAT5, ABCA1, RELA, GATA6, TGFB1, NCOA1, HIPK2, NFYC, VEGFA, HSP90AA1, GRIP1, FHL2, NFYA, DDIT3, NFYB, USP22, TGFBR1, MAF, SMAD9, REL, STRN3, PDGFB, CCNA2, FOXO1, FOXO3, HDAC…	2.43339e-40
GOTERM_BP_FAT	GO:0010605~negative regulation of macromolecule metabolic process	148	AGO3, JUN, MEF2C, STAT3, SUZ12, HMGB1, PML, SIN3B, LEF1, SET, IGFBP3, THRA, SKIL, SKI, BCL3, BRCA2, MDM4, BRCA1, MLH1, TBL1XR1, MDM2, IGFBP5, PEBP1, ITGAV, A2M, DAXX, EED, ATR, MEN1, POU2F1, DRD3, NFKB1, TIMP3, NSD1, MYC, SMARCE1, RBBP7, KAT5, RELA, UBE2I, SOCS1, DNMT1, DNMT3B, TGFB1, HIPK2, RBPJ, VDR, ID3, RYBP, SMAD7, YWHAB, STRN3, BCL2L1, PHB, MSH2, HDAC4, CENPF, HSP90AB1, APBB1, NCOA2, TGIF1,…	1.02026e-38
GOTERM_BP_FAT	GO:0007049~cell cycle	152	SF1, CALM2, RACGAP1, CALM1, BIRC5, KRT18, RIF1, PML, DBF4, BRCA2, MDM4, BRCA1, TUBG1, MLH1, MDM2, ABL1, MAP3K8, AKT1, KMT2A, EIF4G2, DAXX, ITGB1, TXNIP, ATR, ATM, MEN1, RBL2, RBBP8, MYC, SMC1A, PAFAH1B1, UBE2I, MAPRE1, NOLC1, SKP1, PDCD6IP, TGFB1, STAG1, PLK1, DDIT3, USP22, FANCA, SIAH2, SIAH1, CCND1, MAD1L1, MCM3, MCM6, BCL2, CCNA2, PBK, POLD1, MCM7, KAT2B, KPNA2, CHEK1, MSH2, APC, CENPF, H2AFX,…	2.60595e-38
GOTERM_BP_FAT	GO:0010557~positive regulation of macromolecule biosynthetic process	138	JUN, MEF2C, KLF5, STAT3, F2R, ELK1, CD28, IGF1R, LEF1, CREBBP, SQSTM1, THRA, BCL3, RORA, BRCA1, TBL1XR1, TAF11, HIF1A, CREB1, KMT2A, AKT1, MEN1, STAT5B, POU2F1, DRD3, NFKB1, NSD1, NFKBIA, MYC, MORF4L2, NUP62, CD4, KAT5, RELA, GATA6, TGFB1, NCOA1, HIPK2, NFYC, VEGFA, GRIP1, FHL2, NFYA, DDIT3, NFYB, USP22, TGFBR1, MAF, SMAD9, REL, STRN3, PDGFB, CCNA2, FOXO1, FOXO3, HDAC4, IRS2, ESR2, SP1, TOPORS, A…	4.7048e-38
GOTERM_BP_FAT	GO:0032268~regulation of cellular protein metabolic process	116	AGO3, JUN, PIAS3, CD28, PML, EIF4A2, EIF4B, RIPK1, IGFBP3, SET, PDGFRB, BCL3, QKI, BRCA1, IGFBP5, MDM2, KMT2A, AKT1, JAK2, APOE, PEBP1, EIF4G2, A2M, ITGAV, DAXX, ITGB2, MEN1, NFKB1, TIMP3, NFKBIA, CD4, SMURF1, SOCS1, DNMT1, HSPB1, DNMT3B, SKP1, TGFB1, UBE2N, PLK1, SOCS3, TGFBR1, HIPK3, SMAD7, CCND1, BCL2, YWHAB, PDGFB, HDAC4, PAK1, HSP90AB1, UBE2D1, UBE2E1, PRKAR1A, PRKAR2A, AGTR1, BUB3, PTK2B, C…	8.01237e-38
GOTERM_BP_FAT	GO:0010628~positive regulation of gene expression	129	MEF2C, JUN, KLF5, STAT3, F2R, ELK1, ESR1, LEF1, CREBBP, SQSTM1, THRA, BCL3, RORA, BRCA1, TBL1XR1, TAF11, HIF1A, CREB1, KMT2A, MEN1, STAT5B, POU2F1, DRD3, NFKB1, NSD1, NFKBIA, MYC, MORF4L2, NUP62, KAT5, RELA, GATA6, DNMT1, DNMT3B, TGFB1, NCOA1, HIPK2, NFYC, VEGFA, GRIP1, FHL2, NFYA, DDIT3, NFYB, USP22, MAF, TGFBR1, SMAD9, REL, STRN3, CCNA2, FOXO1, FOXO3, HDAC4, ESR2, SP1, TOPORS, APBB1, NCOA2, GTF…	1.02298e-37
GOTERM_BP_FAT	GO:0007242~intracellular signaling cascade	196	CRYAB, STAT3, RACGAP1, STAT1, CCL2, PML, ADRB3, CD36, IGF1R, RIPK1, SQSTM1, THRA, RRAS2, BCL3, ROCK1, RAB8A, MAP3K3, ARHGEF7, MAP3K4, IGFBP5, ABL1, JAK1, AKT1, UBR5, JAK2, APOE, NRAS, ATR, STAT5B, MEN1, DRD3, NFKBIB, NFKBIA, SMC1A, NUP62, ABCA1, RAB11A, TOLLIP, TRAF2, SIAH2, TGFBR1, MET, SMAD7, ESR2, WNK1, NCOA2, PLCG1, SDCBP, AGTR1, BCR, THBS1, TSC2, RARA, RAP2A, CDK1, CXCR4, BUB1B, MAPK9, MAP2K…	6.82176e-36
GOTERM_BP_FAT	GO:0045941~positive regulation of transcription	123	MEF2C, JUN, KLF5, STAT3, F2R, ELK1, LEF1, CREBBP, SQSTM1, THRA, BCL3, RORA, BRCA1, TBL1XR1, TAF11, HIF1A, CREB1, KMT2A, MEN1, STAT5B, POU2F1, DRD3, NFKB1, NSD1, NFKBIA, MYC, MORF4L2, NUP62, KAT5, RELA, GATA6, TGFB1, NCOA1, HIPK2, NFYC, VEGFA, GRIP1, FHL2, NFYA, DDIT3, NFYB, USP22, MAF, TGFBR1, SMAD9, REL, STRN3, CCNA2, FOXO1, FOXO3, HDAC4, ESR2, SP1, TOPORS, APBB1, NCOA2, GTF2H1, NUFIP1, YWHAH, C…	6.75708e-35
GOTERM_BP_FAT	GO:0031399~regulation of protein modification process	88	JUN, PRKCA, PRKAR2B, PIAS3, PSMA1, PML, PSMA3, PSMA2, CDK1, RIPK1, PSME3, IGFBP3, SET, BUB1B, PRKCG, BAK1, PRKCD, PRKCE, PDGFRB, PSMC6, BRCA1, PSMD1, PSMC4, PSMC5, KMT2A, MAP4K5, JAK2, PEBP1, RB1CC1, DAXX, PSMA7, ITGB2, MEN1, SMAD4, INSR, MAD2L1, PTPRC, PSMD11, CD4, PSMD13, SMURF1, CDC23, EGFR, PSEN2, PSEN1, SOCS1, DNAJA3, DNMT1, PSMD7, PDCD4, DNMT3B, SKP1, PSMD10, TGFB1, HNF4A, SYK, UBE2N, PPP2C…	7.52815e-35
GOTERM_BP_FAT	GO:0043069~negative regulation of programmed cell death	94	MEF2C, CRYAB, F2R, HMGB1, RIPK2, BIRC5, KRT18, LAMTOR5, CCL2, BIRC3, ESR1, HDAC3, CDK1, CEBPB, IGF1R, CFLAR, RHOA, SQSTM1, BAG1, TBX3, BCL3, ROCK1, COL2A1, ERBB2, BARD1, SOD2, ITSN1, BRAF, HSPA1A, KIT, PSMC5, ILK, HSPA5, AKT1, CASP3, APOE, RASA1, RB1CC1, NRAS, NME1, TNFAIP3, ATM, SMAD3, SERPINB9, STAT5B, NFKB1, NFKBIA, MYC, NUP62, HRAS, MAPK8, EGFR, IL2RB, SH3GLB1, RELA, GSK3B, PSEN2, PSEN1, CDKN…	2.15747e-32
GOTERM_BP_FAT	GO:0060548~negative regulation of cell death	94	MEF2C, CRYAB, F2R, HMGB1, RIPK2, BIRC5, KRT18, LAMTOR5, CCL2, BIRC3, ESR1, HDAC3, CDK1, CEBPB, IGF1R, CFLAR, RHOA, SQSTM1, BAG1, TBX3, BCL3, ROCK1, COL2A1, ERBB2, BARD1, SOD2, ITSN1, BRAF, HSPA1A, KIT, PSMC5, ILK, HSPA5, AKT1, CASP3, APOE, RASA1, RB1CC1, NRAS, NME1, TNFAIP3, ATM, SMAD3, SERPINB9, STAT5B, NFKB1, NFKBIA, MYC, NUP62, HRAS, MAPK8, EGFR, IL2RB, SH3GLB1, RELA, GSK3B, PSEN2, PSEN1, CDKN…	2.75278e-32
GOTERM_BP_FAT	GO:0043066~negative regulation of apoptosis	92	MEF2C, CRYAB, F2R, HMGB1, RIPK2, BIRC5, KRT18, LAMTOR5, CCL2, BIRC3, ESR1, HDAC3, CDK1, CEBPB, IGF1R, CFLAR, RHOA, SQSTM1, BAG1, TBX3, BCL3, ROCK1, COL2A1, ERBB2, BARD1, SOD2, ITSN1, BRAF, HSPA1A, ILK, HSPA5, AKT1, CASP3, APOE, RASA1, RB1CC1, NRAS, NME1, ATM, TNFAIP3, SMAD3, SERPINB9, STAT5B, NFKB1, NFKBIA, MYC, NUP62, HRAS, MAPK8, EGFR, IL2RB, SH3GLB1, RELA, GSK3B, PSEN2, PSEN1, CDKN1A, DNAJA3, …	2.41674e-31
GOTERM_BP_FAT	GO:0010033~response to organic substance	134	JUN, CRYAB, STAT3, F2R, STAT1, PIAS3, DNAJB1, CCL2, ESR1, PML, HSPE1, IGF1R, LEF1, RIPK1, KRT19, THRA, BRCA2, BRCA1, PDPK1, CREB1, AKT1, PEBP1, JAK2, APOE, A2M, TXNIP, ACTR3, NME1, STAT5B, COL1A1, DRD3, TIMP3, SERPINH1, NFKBIA, MYC, NUP62, CD4, RELA, VCP, HSPA8, SOCS1, EIF2AK2, HSPB1, TGFB1, HSP90AA1, FHL2, DDIT3, ID3, SOCS3, TGFBR1, CCND1, STRN3, BCL2, PDGFB, CCNA2, BCL2L1, KAT2B, FOXO1, BIRC2, …	1.25021e-30
GOTERM_BP_FAT	GO:0006357~regulation of transcription from RNA polymerase II promoter	134	JUN, MEF2C, STAT3, SUZ12, HMGB1, ELK1, CHD4, JUND, LEF1, CREBBP, SQSTM1, THRA, SKIL, SKI, BCL3, RORA, MDM4, BRCA1, TBL1XR1, HIF1A, MDM2, ABL1, CREB1, KMT2A, MEN1, STAT5B, POU2F1, DRD3, NFKB1, NSD1, NFKBIA, MYC, SMARCE1, MORF4L2, RBBP8, RBBP7, KAT5, GATA1, RELA, GATA6, DNMT1, TGFB1, NCOA1, HIPK2, NFYC, VEGFA, FHL2, VDR, NFYA, ID3, RYBP, MAF, SMAD7, YY1, STRN3, FOXO1, FOXO3, HDAC4, ESR2, SP1, APBB1…	3.06259e-30
GOTERM_BP_FAT	GO:0043065~positive regulation of apoptosis	100	JUN, STAT1, PML, RIPK1, IGFBP3, SQSTM1, BCL3, BRCA2, MMP9, BRCA1, MLH1, ARHGEF7, VAV1, HIP1, ABL1, AKT1, JAK2, APOE, DAXX, TXNIP, VAV2, ATM, MEN1, TIMP3, MYC, SH3GLB1, TGFB1, PDCD6, TRAF3, HIPK2, TRAF2, VDR, DDIT3, ID3, TGFBR1, BCL2, YWHAB, BCL2L1, RNF7, FOXO3, APC, HSPD1, APBB1, TUBB, YWHAE, LCK, CASP9, CASP8, SFN, PRKCA, RIPK2, CEBPB, PHLDA3, CFLAR, CEBPG, PLAGL1, COL18A1, BAK1, PRKCE, MAPK9, B…	5.0448e-30
GOTERM_BP_FAT	GO:0043068~positive regulation of programmed cell death	100	JUN, STAT1, PML, RIPK1, IGFBP3, SQSTM1, BCL3, BRCA2, MMP9, BRCA1, MLH1, ARHGEF7, VAV1, HIP1, ABL1, AKT1, JAK2, APOE, DAXX, TXNIP, VAV2, ATM, MEN1, TIMP3, MYC, SH3GLB1, TGFB1, PDCD6, TRAF3, HIPK2, TRAF2, VDR, DDIT3, ID3, TGFBR1, BCL2, YWHAB, BCL2L1, RNF7, FOXO3, APC, HSPD1, APBB1, TUBB, YWHAE, LCK, CASP9, CASP8, SFN, PRKCA, RIPK2, CEBPB, PHLDA3, CFLAR, CEBPG, PLAGL1, COL18A1, BAK1, PRKCE, MAPK9, B…	9.33886e-30
GOTERM_BP_FAT	GO:0010942~positive regulation of cell death	100	JUN, STAT1, PML, RIPK1, IGFBP3, SQSTM1, BCL3, BRCA2, MMP9, BRCA1, MLH1, ARHGEF7, VAV1, HIP1, ABL1, AKT1, JAK2, APOE, DAXX, TXNIP, VAV2, ATM, MEN1, TIMP3, MYC, SH3GLB1, TGFB1, PDCD6, TRAF3, HIPK2, TRAF2, VDR, DDIT3, ID3, TGFBR1, BCL2, YWHAB, BCL2L1, RNF7, FOXO3, APC, HSPD1, APBB1, TUBB, YWHAE, LCK, CASP9, CASP8, SFN, PRKCA, RIPK2, CEBPB, PHLDA3, CFLAR, CEBPG, PLAGL1, COL18A1, BAK1, PRKCE, MAPK9, B…	1.40313e-29
GOTERM_BP_FAT	GO:0022402~cell cycle process	115	SF1, RACGAP1, BIRC5, PML, DBF4, BRCA2, MDM4, BRCA1, MLH1, TUBG1, MDM2, ABL1, AKT1, EIF4G2, DAXX, ITGB1, ATM, MEN1, MYC, RBBP8, SMC1A, PAFAH1B1, MAPRE1, UBE2I, NOLC1, SKP1, TGFB1, STAG1, PLK1, DDIT3, FANCA, CCND1, MAD1L1, BCL2, PBK, CCNA2, POLD1, KAT2B, KPNA2, MSH2, CHEK1, APC, CENPF, H2AFX, APBB1, UBE2D1, CDC25C, UBE2E1, TARDBP, CDC25A, CDC6, MYH9, BUB3, TUBB, MYH10, CCNB1, CCNE1, CLASP1, THBS1, …	2.16812e-29
GOTERM_BP_FAT	GO:0051254~positive regulation of RNA metabolic process	105	MEF2C, JUN, STAT3, F2R, ELK1, LEF1, CREBBP, SQSTM1, THRA, BCL3, RORA, BRCA1, TBL1XR1, HIF1A, CREB1, KMT2A, STAT5B, MEN1, POU2F1, DRD3, NFKB1, NSD1, NFKBIA, MYC, MORF4L2, KAT5, RELA, GATA6, TGFB1, NCOA1, HIPK2, NFYC, VEGFA, FHL2, GRIP1, NFYA, NFYB, MAF, REL, STRN3, FOXO1, FOXO3, HDAC4, ESR2, SP1, APBB1, NCOA2, GTF2H1, NUFIP1, CCNE1, SMARCA2, SRF, E2F1, SMARCC1, NR2F2, SMARCA4, ZNF148, CEBPA, CEBPB…	3.39552e-29
GOTERM_BP_FAT	GO:0051726~regulation of cell cycle	86	JUN, E2F1, SFN, SMARCA4, CD28, TSC2, BIRC5, PML, HDAC3, CDK1, BLM, TCF3, RHOB, BUB1B, BAK1, TBX3, BRCA2, BRCA1, ID2, MDM2, RB1, AKT1, FOSL1, CASP3, PEBP1, ITGB1, TPR, ATR, ATM, NEK2, SMAD3, MEN1, STAT5B, ETS1, INSR, DRD3, MAD2L1, PTPRC, MYC, RBBP8, SMC1A, CSNK2A2, CHEK2, CDC23, XPO1, EGFR, HSPA8, CDKN1B, CDKN1A, PDCD4, TGFB1, HNF4A, ID3, USP22, DDB1, CCND1, MAD1L1, BCL2, THAP1, UBE2C, CCNA2, TERF…	4.76573e-29
GOTERM_BP_FAT	GO:0045893~positive regulation of transcription, DNA-dependent	104	MEF2C, JUN, STAT3, F2R, ELK1, LEF1, CREBBP, SQSTM1, THRA, BCL3, RORA, BRCA1, TBL1XR1, HIF1A, CREB1, KMT2A, STAT5B, MEN1, POU2F1, DRD3, NFKB1, NSD1, NFKBIA, MYC, MORF4L2, KAT5, RELA, GATA6, TGFB1, NCOA1, HIPK2, NFYC, VEGFA, FHL2, GRIP1, NFYA, NFYB, MAF, REL, STRN3, FOXO1, FOXO3, HDAC4, ESR2, SP1, APBB1, NCOA2, GTF2H1, NUFIP1, CCNE1, SMARCA2, SRF, E2F1, SMARCC1, NR2F2, SMARCA4, ZNF148, CEBPA, CEBPB…	7.83747e-29
GOTERM_BP_FAT	GO:0044093~positive regulation of molecular function	115	CALM2, MOAP1, F2R, STAT1, CALM1, CRHR1, PML, HSPE1, ADRB3, RIPK1, SKI, SPAG9, MAP3K4, HIF1A, PDPK1, HIP1, ABL1, AKT1, JAK2, APOE, DAXX, VAV2, NME1, MEN1, DRD3, MYC, CD4, RELA, VCP, GNA13, SKP1, GNAI2, TGFB1, HIPK2, TRAF2, UBE2N, VDR, PLK1, GABARAPL2, TGFBR1, MET, CCND1, BCL2, YWHAB, PDGFB, MSH2, HDAC4, PAK1, GNAS, GNAO1, HSPD1, UBE2D1, UBE2E1, PRKAR1A, PRKAR2A, PRDX3, AGTR1, SDC4, CALM3, PTK2B, C…	7.10364e-28
GOTERM_BP_FAT	GO:0019220~regulation of phosphate metabolic process	103	JUN, F2R, APLP2, RIPK1, IGFBP3, SPAG9, PDGFRB, MAP3K4, PDPK1, AKT1, JAK2, APOE, PEBP1, DAXX, VAV2, ITGB2, RBL2, MEN1, NUP62, CD4, SOCS1, GNAI2, TGFB1, TRAF2, SOCS3, TGFBR1, MET, HIPK3, SMAD7, CCND1, BCL2, YWHAB, PDGFB, MCM7, CHEK1, APC, PAK1, GTF2H1, CDC25C, CDC25A, PRKAR1A, PRKAR2A, PRDX3, CDC6, SDC4, PTK2B, YWHAE, THBS1, CCND3, SFN, PRKCA, SHC1, PRKAR2B, TSC2, PAK2, BLM, CXCR4, BAK1, PRKCD, PRK…	1.6482e-27
GOTERM_BP_FAT	GO:0051174~regulation of phosphorus metabolic process	103	JUN, F2R, APLP2, RIPK1, IGFBP3, SPAG9, PDGFRB, MAP3K4, PDPK1, AKT1, JAK2, APOE, PEBP1, DAXX, VAV2, ITGB2, RBL2, MEN1, NUP62, CD4, SOCS1, GNAI2, TGFB1, TRAF2, SOCS3, TGFBR1, MET, HIPK3, SMAD7, CCND1, BCL2, YWHAB, PDGFB, MCM7, CHEK1, APC, PAK1, GTF2H1, CDC25C, CDC25A, PRKAR1A, PRKAR2A, PRDX3, CDC6, SDC4, PTK2B, YWHAE, THBS1, CCND3, SFN, PRKCA, SHC1, PRKAR2B, TSC2, PAK2, BLM, CXCR4, BAK1, PRKCD, PRK…	1.6482e-27
GOTERM_BP_FAT	GO:0008219~cell death	127	JUN, MEF2C, POLR2G, PPM1F, MOAP1, MEF2A, F2R, STAT1, BIRC5, KRT18, BIRC3, PML, HSPE1, RIPK1, SQSTM1, ROCK1, MDM4, BRCA1, VAV1, HIP1, KMT2A, AKT1, JAK2, SRGN, EIF4G2, DAXX, VAV2, NRAS, ITGB2, ATM, NFKB1, NFKBIA, MYC, NUP62, CSE1L, SH3GLB1, VCP, GATA6, VDAC1, EIF2AK2, HSPB1, PDCD6IP, TGFB1, PDCD6, TRAF3, HIPK2, TRAF2, RYBP, SIAH2, CTSD, TRAF1, HIPK3, SIAH1, BCL2A1, YWHAB, BCL2, BCL2L1, BIRC2, FOXO3…	1.47814e-26
GOTERM_BP_FAT	GO:0016265~death	127	JUN, MEF2C, POLR2G, PPM1F, MOAP1, MEF2A, F2R, STAT1, BIRC5, KRT18, BIRC3, PML, HSPE1, RIPK1, SQSTM1, ROCK1, MDM4, BRCA1, VAV1, HIP1, KMT2A, AKT1, JAK2, SRGN, EIF4G2, DAXX, VAV2, NRAS, ITGB2, ATM, NFKB1, NFKBIA, MYC, NUP62, CSE1L, SH3GLB1, VCP, GATA6, VDAC1, EIF2AK2, HSPB1, PDCD6IP, TGFB1, PDCD6, TRAF3, HIPK2, TRAF2, RYBP, SIAH2, CTSD, TRAF1, HIPK3, SIAH1, BCL2A1, YWHAB, BCL2, BCL2L1, BIRC2, FOXO3…	2.94291e-26
GOTERM_BP_FAT	GO:0042325~regulation of phosphorylation	98	JUN, F2R, APLP2, RIPK1, IGFBP3, SPAG9, PDGFRB, MAP3K4, PDPK1, AKT1, JAK2, APOE, PEBP1, DAXX, VAV2, ITGB2, RBL2, MEN1, NUP62, CD4, SOCS1, GNAI2, TGFB1, TRAF2, SOCS3, TGFBR1, MET, HIPK3, SMAD7, CCND1, BCL2, PDGFB, MCM7, CHEK1, APC, PAK1, GTF2H1, CDC25C, CDC25A, PRKAR1A, PRKAR2A, PRDX3, CDC6, SDC4, PTK2B, THBS1, CCND3, SFN, PRKCA, SHC1, PRKAR2B, TSC2, PAK2, BLM, CXCR4, BAK1, PRKCD, PRKCE, ERBB2, BAR…	1.22606e-25
GOTERM_BP_FAT	GO:0012501~programmed cell death	114	POLR2G, MEF2C, JUN, PPM1F, MOAP1, F2R, MEF2A, STAT1, BIRC5, KRT18, BIRC3, PML, HSPE1, RIPK1, SQSTM1, ROCK1, MDM4, BRCA1, VAV1, HIP1, KMT2A, AKT1, JAK2, SRGN, DAXX, VAV2, NRAS, ITGB2, ATM, NFKB1, NFKBIA, MYC, CSE1L, SH3GLB1, VCP, GATA6, VDAC1, EIF2AK2, PDCD6IP, PDCD6, TRAF3, HIPK2, TRAF2, RYBP, TRAF1, SIAH2, HIPK3, SIAH1, BCL2A1, BCL2, YWHAB, BCL2L1, BIRC2, FOXO3, MSH2, PAK1, TOPORS, MCL1, HSPD1, …	1.45319e-25
GOTERM_BP_FAT	GO:0033554~cellular response to stress	109	JUN, CRYAB, HMGB1, CHD1L, PML, RIF1, PMS1, SFPQ, RIPK1, BCL3, MAP4K3, BRCA2, BRCA1, MLH1, MAP3K4, HIF1A, ABL1, UBR5, JAK2, DAXX, ATR, ATM, MEN1, MORF4L2, RBBP8, SMC1A, KAT5, CSNK1D, VCP, EIF2AK2, HIPK2, UBE2N, DDIT3, UBE2V2, FANCA, SSRP1, FANCC, VCAN, CTSD, DDB1, CCND1, BCL2, CCNA2, POLD1, MCM7, FOXO3, CHEK1, MSH2, APC, H2AFX, TOPORS, APBB1, GTF2H1, CRKL, PRDX3, BAZ1B, THBS1, CASP9, MPG, SFN, RUV…	1.7587e-25
GOTERM_BP_FAT	GO:0042127~regulation of cell proliferation	132	JUN, SF1, KLF5, SUZ12, F2R, STAT1, CD28, CCL2, PML, IGF1R, IGFBP3, SKI, PDGFRB, BRCA2, MDM4, BRCA1, HIF1A, MDM2, IGFBP5, KMT2A, JAK2, APOE, TXNIP, ITGB1, NRAS, NME1, LAMC1, MEN1, TIMP2, STAT5B, DRD3, NFKBIA, MYC, NUP62, STRN, RELA, EIF2AK2, SPARC, GNAI2, TGFB1, HIPK2, VEGFA, VDR, FANCA, TGFBR1, SSR1, CCND1, RHOG, BCL2, PDGFB, CCNA2, BCL2L1, KAT2B, FOXO1, PHB, CHEK1, HDAC4, APC, IRS2, ESR2, TOPORS…	1.76747e-25
GOTERM_BP_FAT	GO:0051248~negative regulation of protein metabolic process	60	JUN, AGO3, PRKCA, PSMA1, PML, PSMA3, PSMA2, SET, IGFBP3, PSME3, BUB1B, PRKCG, BAK1, PRKCD, MDM4, PSMC6, AGO1, PSMD1, PSMC4, PSMC5, IGFBP5, PEBP1, ITGAV, PSMA7, A2M, MEN1, INSR, TIMP3, NFKB1, MAD2L1, PTPRC, PSMD11, PSMD13, CDC23, RELA, PSEN2, PSEN1, SOCS1, DNMT1, PSMD7, PSMD10, DNMT3B, TGFB1, HNF4A, PPP2CA, PPP2R1A, SMAD7, YWHAB, UBE2C, CAV1, HSP90AB1, RPS27A, PPP2R4, CDK5, UBE2D1, UBE2E1, BUB3, C…	1.5031e-24
GOTERM_BP_FAT	GO:0044092~negative regulation of molecular function	80	SFN, CALM2, PRKCA, CALM1, TSC2, PSMA1, BIRC5, LAMTOR5, PAK2, PSMA3, ADRB3, PSMA2, CEBPG, PSME3, THRA, BUB1B, PRKCD, CAST, PSMC6, PSMD1, PSMC4, PDPK1, ID2, PSMC5, RB1, ILK, HSPA5, AKT1, CASP3, JAK2, APOE, PSMA7, HERPUD1, MEN1, INSR, DRD3, NFKB1, MAD2L1, NFKBIA, PTPRC, SIRT1, NUP62, PSMD11, PSMD13, CDC23, PSEN1, CDKN1B, CDKN1A, DNAJA3, PSMD7, PDCD4, PSMD10, GNAI1, GNAI2, HNF4A, PPP2CA, PPP2R1A, DDI…	3.2523e-24
GOTERM_BP_FAT	GO:0032269~negative regulation of cellular protein metabolic process	58	JUN, AGO3, PRKCA, PSMA1, PML, PSMA3, PSMA2, SET, IGFBP3, PSME3, BUB1B, PRKCG, BAK1, PRKCD, PSMC6, PSMD1, AGO1, PSMC4, PSMC5, IGFBP5, PEBP1, ITGAV, PSMA7, A2M, MEN1, INSR, TIMP3, NFKB1, MAD2L1, PTPRC, PSMD11, PSMD13, CDC23, PSEN2, PSEN1, SOCS1, DNMT1, PSMD7, PSMD10, DNMT3B, TGFB1, HNF4A, PPP2CA, PPP2R1A, SMAD7, YWHAB, UBE2C, CAV1, HSP90AB1, RPS27A, PPP2R4, CDK5, UBE2D1, UBE2E1, BUB3, CLN3, YWHAE	9.83798e-24
GOTERM_BP_FAT	GO:0043085~positive regulation of catalytic activity	101	MOAP1, F2R, STAT1, PML, CRHR1, HSPE1, ADRB3, RIPK1, SPAG9, MAP3K4, HIF1A, PDPK1, HIP1, ABL1, AKT1, JAK2, APOE, DAXX, VAV2, MEN1, DRD3, MYC, CD4, VCP, GNA13, SKP1, GNAI2, TGFB1, TRAF2, UBE2N, VDR, PLK1, GABARAPL2, TGFBR1, MET, CCND1, BCL2, YWHAB, PDGFB, MSH2, PAK1, GNAS, GNAO1, HSPD1, UBE2D1, UBE2E1, PRKAR1A, PRKAR2A, AGTR1, SDC4, PTK2B, CCNB1, LCK, THBS1, CCND3, CASP9, SHC1, PRKAR2B, PSMA1, TSC2,…	1.21566e-23
GOTERM_BP_FAT	GO:0006915~apoptosis	109	POLR2G, MEF2C, JUN, PPM1F, MOAP1, F2R, MEF2A, STAT1, BIRC5, KRT18, BIRC3, PML, HSPE1, RIPK1, SQSTM1, ROCK1, MDM4, BRCA1, VAV1, HIP1, KMT2A, AKT1, JAK2, SRGN, DAXX, NRAS, VAV2, ITGB2, ATM, NFKB1, NFKBIA, MYC, CSE1L, SH3GLB1, VCP, VDAC1, GATA6, EIF2AK2, PDCD6IP, PDCD6, TRAF3, HIPK2, TRAF2, RYBP, TRAF1, SIAH2, HIPK3, SIAH1, BCL2A1, BCL2, YWHAB, BCL2L1, BIRC2, FOXO3, MSH2, PAK1, TOPORS, MCL1, HSPD1, …	3.81449e-23
GOTERM_BP_FAT	GO:0045944~positive regulation of transcription from RNA polymerase II promoter	83	SMARCA2, MEF2C, JUN, SRF, E2F1, STAT3, ZNF148, SMARCA4, ELK1, CEBPA, CEBPB, TCF3, LEF1, CREBBP, SQSTM1, THRA, PLAGL1, MYOD1, BCL3, PAX3, RORA, TBL1XR1, RXRB, HIF1A, ATXN1, RB1, CREB1, KMT2A, FOSL1, SMAD3, MEN1, STAT5B, SMAD4, ETS1, DRD3, POU2F1, ZFPM2, NFKB1, PRKDC, NFKBIA, MORF4L2, MYC, SMAD2, RUNX1, TEAD1, RUNX2, KAT5, PBX2, EP300, EPAS1, RELA, GATA6, NRIP1, PPARA, NCOA1, TGFB1, HIPK2, HNF4A, V…	4.3421e-23
GOTERM_BP_FAT	GO:0031400~negative regulation of protein modification process	47	JUN, PSMD11, PSMD13, CDC23, PRKCA, PSEN2, PSMA1, PSEN1, SOCS1, PSMD7, DNMT1, PSMA3, PSMD10, DNMT3B, PSMA2, TGFB1, HNF4A, PPP2CA, PPP2R1A, PSME3, SET, IGFBP3, BUB1B, PRKCG, BAK1, PRKCD, SMAD7, YWHAB, UBE2C, PSMC6, PSMD1, PSMC4, PSMC5, CAV1, RPS27A, PEBP1, UBE2D1, CDK5, PPP2R4, PSMA7, UBE2E1, BUB3, MEN1, INSR, YWHAE, MAD2L1	5.74111e-23
GOTERM_BP_FAT	GO:0006468~protein amino acid phosphorylation	115	F2R, STAT1, CCL2, PML, IGF1R, RIPK1, IGFBP3, SPAG9, PDGFRB, ROCK1, MAP4K3, PTK2, BRAF, MAP3K3, MAP3K4, PDPK1, MAP3K8, CREB1, ABL1, JAK1, AKT1, JAK2, DAXX, ATR, ATM, AKAP9, CSNK2A1, CSNK2A2, CSNK1D, MAPKAPK5, CSNK1A1, EIF2AK2, GNAI2, TGFB1, HIPK2, PLK1, TGFBR1, HIPK3, MET, SMAD7, CCND1, STK24, BCL2, PBK, YES1, CHEK1, PAK1, WNK1, CAD, BCR, PTK2B, BAZ1B, LCK, THBS1, CHUK, PRKCB, PRKCA, SHC1, RIPK2, …	1.00181e-22
GOTERM_BP_FAT	GO:0051247~positive regulation of protein metabolic process	66	PRKCA, PIAS3, CD28, PSMA1, PML, PSMA3, PSMA2, CDK1, PSME3, BCL3, BARD1, BRCA1, PSMC6, PSMD1, PSMC4, PSMC5, MDM2, AKT1, APOE, JAK2, RB1CC1, PSMA7, MEN1, SMAD4, INSR, NFKBIA, MAPK1, PSMD11, CD4, PSMD13, SMURF1, CDC23, EP300, PSEN1, NEDD4, DNAJA3, DNMT1, PSMD7, DNMT3B, SKP1, PSMD10, TGFB1, SYK, UBE2N, PLK1, TGFBR1, SMAD7, CCND1, BCL2, IL6ST, UBE2C, APC, HDAC4, CAV1, RPS27A, PPP2R4, UBE2D1, UBE2E1, A…	1.05751e-22
GOTERM_BP_FAT	GO:0045449~regulation of transcription	272	MEF2C, JUN, XBP1, STAT3, SUZ12, MEF2A, ELK1, STAT1, PML, JUND, LEF1, RIPK1, SQSTM1, THRA, MEIS1, SKIL, SKI, BCL3, RORA, TBL1XR1, TAF11, HIF1A, ABL1, HIP1, JAK2, SETDB1, MYB, MYBL2, TXNIP, EED, MEN1, STAT5B, NFKB2, DRD3, NFKB1, NFKBIA, MYC, SMARCE1, NUP62, PHF1, NFATC4, UBE2I, PQBP1, TGFB1, UBE2N, ID3, SSRP1, TGFBR1, MAF, SMAD9, SMAD7, FOXO1, KAT2B, FOXO3, PHB, CENPF, ESR2, TOPORS, APBB1, NCOA2, T…	3.53161e-21
GOTERM_BP_FAT	GO:0006461~protein complex assembly	95	POLR2G, CRYAB, CASP8, TSC2, BIRC3, PML, PAK2, VAMP8, BLM, SMARCA5, IGF1R, CREBBP, SKIL, SKI, SPAG9, PTK2, SOD2, BRAF, MDM4, MLH1, TUBG1, MAP2K1, TAF11, MAPK8IP2, SLC9A3R2, MDM2, ILK, HIP1, HSPA4, KMT2A, PEBP1, GRB2, LAMC1, SMAD3, SMAD4, CD2AP, INSR, PFKP, RAC1, CDH2, MYC, SMAD2, RANBP9, HRAS, CSE1L, XPO1, DLG4, IL2RB, VCP, TCP1, DAG1, TNPO1, CDK9, PICALM, TGFB1, TRAF2, SYK, HSP90AA1, PRKAB1, PPP2…	5.741e-21
GOTERM_BP_FAT	GO:0070271~protein complex biogenesis	95	POLR2G, CRYAB, CASP8, TSC2, BIRC3, PML, PAK2, VAMP8, BLM, SMARCA5, IGF1R, CREBBP, SKIL, SKI, SPAG9, PTK2, SOD2, BRAF, MDM4, MLH1, TUBG1, MAP2K1, TAF11, MAPK8IP2, SLC9A3R2, MDM2, ILK, HIP1, HSPA4, KMT2A, PEBP1, GRB2, LAMC1, SMAD3, SMAD4, CD2AP, INSR, PFKP, RAC1, CDH2, MYC, SMAD2, RANBP9, HRAS, CSE1L, XPO1, DLG4, IL2RB, VCP, TCP1, DAG1, TNPO1, CDK9, PICALM, TGFB1, TRAF2, SYK, HSP90AA1, PRKAB1, PPP2…	5.741e-21
GOTERM_BP_FAT	GO:0051172~negative regulation of nitrogen compound metabolic process	96	SMARCA2, MEF2C, E2F1, STAT3, NR2F2, SUZ12, SMARCA4, ZNF148, HMGB1, PML, HDAC3, BLM, CEBPA, SIN3B, LEF1, THRA, SKIL, SKI, KHDRBS1, TBX3, TSG101, TCF4, BCL3, NCOR2, NCOR1, PAX3, BRCA2, BARD1, ARID4A, MDM4, MLH1, BRCA1, TBL1XR1, ATXN1, ID2, PSMC5, MDM2, RB1, DAXX, EID1, EED, SATB1, ATR, SMAD3, MEN1, SMAD4, DRD3, POU2F1, ZFPM2, NFKB1, NSD1, SMARCE1, SIRT1, SMAD2, RBBP7, SMURF2, RUNX2, KAT5, YWHAQ, UB…	1.15192e-20
GOTERM_BP_FAT	GO:0032270~positive regulation of cellular protein metabolic process	62	PRKCA, PIAS3, CD28, PSMA1, PML, PSMA3, PSMA2, CDK1, PSME3, BCL3, BRCA1, PSMC6, PSMD1, PSMC4, PSMC5, MDM2, AKT1, APOE, JAK2, RB1CC1, PSMA7, MEN1, SMAD4, INSR, NFKBIA, MAPK1, PSMD11, CD4, PSMD13, SMURF1, CDC23, EP300, PSEN1, DNAJA3, DNMT1, PSMD7, DNMT3B, SKP1, PSMD10, TGFB1, SYK, UBE2N, PLK1, TGFBR1, SMAD7, CCND1, BCL2, IL6ST, UBE2C, HDAC4, CAV1, RPS27A, PPP2R4, UBE2D1, UBE2E1, AGTR1, BCL10, PTK2B,…	1.25273e-20
GOTERM_BP_FAT	GO:0045934~negative regulation of nucleobase, nucleoside, nucleotide and nucleic acid metabolic process	95	SMARCA2, MEF2C, E2F1, STAT3, NR2F2, SUZ12, ZNF148, SMARCA4, HMGB1, PML, HDAC3, BLM, CEBPA, SIN3B, LEF1, THRA, SKIL, SKI, KHDRBS1, TBX3, TSG101, TCF4, BCL3, NCOR2, NCOR1, PAX3, BRCA2, BARD1, ARID4A, MDM4, MLH1, BRCA1, TBL1XR1, ATXN1, ID2, PSMC5, MDM2, RB1, DAXX, EID1, EED, SATB1, ATR, SMAD3, MEN1, SMAD4, DRD3, POU2F1, ZFPM2, NFKB1, NSD1, SMARCE1, SIRT1, SMAD2, RBBP7, SMURF2, RUNX2, KAT5, YWHAQ, UB…	1.62257e-20
GOTERM_BP_FAT	GO:0006916~anti-apoptosis	58	MEF2C, CRYAB, HMGB1, RIPK2, BIRC5, LAMTOR5, BIRC3, CCL2, ESR1, HDAC3, CDK1, CEBPB, IGF1R, CFLAR, SQSTM1, BAG1, TBX3, SOD2, BRAF, HSPA1A, HSPA5, AKT1, APOE, TNFAIP3, STAT5B, SERPINB9, NFKB1, NFKBIA, MYC, IL2RB, SH3GLB1, RELA, GSK3B, PSEN1, HSPB1, VEGFA, SOCS3, MAPK8IP1, IRAK1, TGFBR1, HIPK3, BCL2A1, BCL2, TERT, BCL2L1, FOXO1, RNF7, NPM1, ESR2, RPS27A, PRNP, MCL1, PIK3CA, FAS, YWHAZ, HDAC1, THBS1	1.96983e-20
GOTERM_BP_FAT	GO:0051338~regulation of transferase activity	79	SFN, F2R, PRKCA, SHC1, PRKAR2B, TSC2, PAK2, APLP2, BLM, RIPK1, CXCR4, SPAG9, ERBB2, MAP3K4, MAP2K1, PDPK1, KIT, RB1, ILK, AKT1, CASP3, MAP4K5, JAK2, APOE, DAXX, VAV2, RBL2, MEN1, INSR, RAC1, PTPRC, NUP62, CD4, EGFR, PSEN2, PSEN1, CDKN1B, CDKN1A, DNAJA3, PDCD4, GNAI2, TGFB1, TRAF2, SYK, PPP2CA, PPP2R1A, MAPK8IP1, IRAK1, TGFBR1, HIPK3, MET, CCND1, PDGFB, TERF1, NPM1, CHEK1, APC, PAK1, CAV1, PPARG, …	2.68075e-20
GOTERM_BP_FAT	GO:0043549~regulation of kinase activity	77	SFN, F2R, PRKCA, SHC1, PRKAR2B, TSC2, PAK2, APLP2, BLM, RIPK1, CXCR4, SPAG9, ERBB2, MAP3K4, MAP2K1, PDPK1, KIT, RB1, ILK, AKT1, CASP3, MAP4K5, JAK2, APOE, DAXX, VAV2, RBL2, MEN1, INSR, RAC1, PTPRC, NUP62, CD4, EGFR, PSEN2, PSEN1, CDKN1B, CDKN1A, DNAJA3, PDCD4, GNAI2, TGFB1, TRAF2, SYK, PPP2CA, PPP2R1A, MAPK8IP1, IRAK1, TGFBR1, HIPK3, MET, CCND1, PDGFB, NPM1, CHEK1, APC, PAK1, CAV1, APP, GTF2H1, C…	3.83137e-20
GOTERM_BP_FAT	GO:0043933~macromolecular complex subunit organization	114	POLR2G, CRYAB, SF1, NUP133, BIRC3, PML, VAMP8, IGF1R, CREBBP, SET, SKIL, SKI, SPAG9, PTK2, MDM4, BRAF, MLH1, TUBG1, TAF11, SLC9A3R2, MDM2, HIP1, KMT2A, APOE, PEBP1, LAMC1, PFKP, CDH2, SMARCE1, MYC, CSE1L, XPO1, ABCA1, VCP, TCP1, TNPO1, PICALM, TGFB1, TRAF2, HSP90AA1, PRKAB1, FANCA, FANCC, TRAF1, YWHAB, KPNB1, STXBP3, BIRC2, APC, CENPF, H2AFX, MCM2, HSPD1, PRNP, GTF2H1, GTF2E2, AGTR1, NUFIP1, TUBB…	7.62697e-20
GOTERM_BP_FAT	GO:0000278~mitotic cell cycle	78	E2F1, PSMA1, BIRC5, PSMA3, PSMA2, CDK1, BLM, DDX11, DBF4, TCF3, PSME3, BUB1B, KHDRBS1, PSMC6, PSMD1, MAP2K1, PSMC4, PSMC5, MDM2, RB1, ABL1, AKT1, PSMA7, AURKB, ITGB1, CUL3, CUL4A, NEK2, CD2AP, MAD2L1, RBBP8, PSMD11, SMC1A, PSMD13, CDC23, NEDD9, EGFR, PAFAH1B1, MAPRE1, UBE2I, CDKN1B, CDKN1A, PSMD7, NOLC1, SKP1, PSMD10, RNF2, STAG1, PLK1, CCND1, MAD1L1, BCL2, PBK, CCNA2, UBE2C, POLD1, TERF1, KPNA2,…	8.57718e-20
GOTERM_BP_FAT	GO:0007243~protein kinase cascade	78	CRYAB, ZFP36, STAT3, CHUK, F2R, SHC1, PRKCA, STAT1, TSC2, CCL2, MKNK1, IGF1R, RIPK1, CXCR4, SPAG9, BCL3, MAPK9, MAP4K3, ERBB2, BRAF, MAP3K3, MAP3K4, MAP2K1, MAPK8IP2, KIT, MAP2K5, JAK1, AKT1, MAP4K5, JAK2, FGFR1, RB1CC1, DAXX, RPS6KA3, RPS6KB1, GRB2, NMI, STAT5B, MEN1, INSR, NFKBIB, NFKBIA, PTPRC, MAPK1, IRF3, PKD1, MAPK8, G3BP2, EGFR, PSEN1, GNA13, SOCS1, GNAI2, TRAF2, TANK, SYK, PPP2CA, PPP2R1A…	8.57718e-20
GOTERM_BP_FAT	GO:0009890~negative regulation of biosynthetic process	100	MEF2C, AGO3, STAT3, SUZ12, HMGB1, PML, SIN3B, LEF1, THRA, SKIL, SKI, BCL3, BRCA2, MDM4, BRCA1, TBL1XR1, IGFBP5, MDM2, ATP1A1, APOE, DAXX, ITGAV, EED, ATR, MEN1, POU2F1, DRD3, NFKB1, NSD1, SMARCE1, RBBP7, KAT5, UBE2I, DNMT1, DNMT3B, TGFB1, HIPK2, RBPJ, VDR, RYBP, ID3, SMAD7, STRN3, YWHAB, PDGFB, PHB, HDAC4, CENPF, APBB1, NCOA2, TGIF1, CDC6, SMARCA2, E2F1, NR2F2, SMARCA4, PRKCA, ZNF148, HDAC3, BLM,…	1.06488e-19
GOTERM_BP_FAT	GO:0065003~macromolecular complex assembly	109	POLR2G, CRYAB, SF1, BIRC3, PML, VAMP8, IGF1R, CREBBP, SET, SKIL, SKI, SPAG9, PTK2, BRAF, MDM4, MLH1, TUBG1, TAF11, SLC9A3R2, MDM2, HIP1, KMT2A, APOE, PEBP1, LAMC1, PFKP, CDH2, MYC, CSE1L, XPO1, ABCA1, VCP, TCP1, TNPO1, PICALM, TGFB1, TRAF2, HSP90AA1, PRKAB1, FANCA, FANCC, TRAF1, YWHAB, KPNB1, STXBP3, BIRC2, APC, CENPF, H2AFX, MCM2, HSPD1, PRNP, GTF2H1, GTF2E2, NUFIP1, TUBB, PTK2B, POLR2D, POLR2C,…	1.53784e-19
GOTERM_BP_FAT	GO:0009719~response to endogenous stimulus	81	SRF, CRYAB, STAT3, STAT1, PRKCA, SHC1, PRKAR2B, PIAS3, RARA, SORBS1, CCL2, ESR1, IGF1R, KRT19, THRA, ERBB2, BRCA2, BRCA1, MAP2K1, PDPK1, AKT1, FOSL1, JAK2, PEBP1, A2M, RPS6KB1, TXNIP, GRB10, GRB2, COL1A1, STAT5B, INSR, DRD3, TIMP3, PRKDC, MAPK1, NUP62, ACTA1, EP300, RELA, SOCS1, CDKN1A, PPARA, TGFB1, FHL2, AR, DDIT3, SOCS3, TGFBR1, CCND1, SRC, BCL2, STRN3, CCNA2, PDGFB, BCL2L1, KAT2B, FOXO1, BIRC…	3.84138e-19
GOTERM_BP_FAT	GO:0051252~regulation of RNA metabolic process	207	JUN, MEF2C, XBP1, STAT3, SUZ12, MEF2A, STAT1, ELK1, JUND, LEF1, SQSTM1, MEIS1, THRA, SKIL, SKI, BCL3, RORA, TBL1XR1, HIF1A, ABL1, MYB, STAT5B, MEN1, DRD3, NFKB2, NFKB1, NFKBIA, MYC, SMARCE1, NFATC4, UBE2I, PQBP1, TGFB1, ID3, MAF, SMAD9, SMAD7, KAT2B, FOXO1, FOXO3, SYNCRIP, ESR2, APBB1, NCOA2, TGIF1, TSC22D3, GTF2H1, TSC22D1, SMARCA2, CDC5L, SMARCC1, BACH1, SMARCA4, ASH2L, RARA, ING2, HDAC3, SMARC…	4.01498e-19
GOTERM_BP_FAT	GO:0006917~induction of apoptosis	71	CASP8, SFN, PRKCA, STAT1, PML, PHLDA3, CEBPB, CFLAR, CEBPG, RIPK1, SQSTM1, PLAGL1, BAK1, PRKCE, BCL3, MAPK9, BRCA2, ITSN1, BID, MLH1, BRCA1, ARHGEF7, VAV1, HIP1, ABL1, CASP1, CASP3, JAK2, APOE, DAXX, VAV2, CUL3, CUL4A, ATM, SMAD3, ETS1, TIMP3, RAC1, MYC, MAPK1, RAB27A, CHEK2, MAPK8, SH3GLB1, PSEN2, PSEN1, CDKN1B, CDKN1A, PDCD6, TGFB1, TRAF3, HIPK2, PPP2CA, VDR, PPP2R1A, TGFBR1, RPL11, TERF1, RNF7…	4.45081e-19
GOTERM_BP_FAT	GO:0012502~induction of programmed cell death	71	CASP8, SFN, PRKCA, STAT1, PML, PHLDA3, CEBPB, CFLAR, CEBPG, RIPK1, SQSTM1, PLAGL1, BAK1, PRKCE, BCL3, MAPK9, BRCA2, ITSN1, BID, MLH1, BRCA1, ARHGEF7, VAV1, HIP1, ABL1, CASP1, CASP3, JAK2, APOE, DAXX, VAV2, CUL3, CUL4A, ATM, SMAD3, ETS1, TIMP3, RAC1, MYC, MAPK1, RAB27A, CHEK2, MAPK8, SH3GLB1, PSEN2, PSEN1, CDKN1B, CDKN1A, PDCD6, TGFB1, TRAF3, HIPK2, PPP2CA, VDR, PPP2R1A, TGFBR1, RPL11, TERF1, RNF7…	5.37747e-19
GOTERM_BP_FAT	GO:0010558~negative regulation of macromolecule biosynthetic process	96	SMARCA2, AGO3, MEF2C, E2F1, STAT3, NR2F2, SUZ12, ZNF148, PRKCA, SMARCA4, HMGB1, PML, HDAC3, BLM, CEBPA, SIN3B, LEF1, THRA, SKIL, SKI, KHDRBS1, TBX3, TSG101, TCF4, BCL3, NCOR2, NCOR1, PAX3, BRCA2, ARID4A, MDM4, BRCA1, TBL1XR1, AGO1, ATXN1, ID2, PSMC5, IGFBP5, MDM2, RB1, DAXX, EID1, ITGAV, EED, SATB1, ATR, SMAD3, MEN1, SMAD4, DRD3, POU2F1, ZFPM2, NFKB1, NSD1, SMARCE1, SIRT1, SMAD2, RBBP7, YWHAQ, SM…	5.86748e-19
GOTERM_BP_FAT	GO:0006974~response to DNA damage stimulus	77	MPG, CASP9, SFN, HMGB1, RUVBL2, CHD1L, PML, RIF1, PMS1, SFPQ, CDK1, BLM, SUPT16H, PHLDA3, RAD23B, USP1, BCL3, BRCA2, BARD1, SOD2, MLH1, BRCA1, RFC1, ABL1, UBR5, CASP3, ATR, CUL4A, ATM, MEN1, PRKDC, MORF4L2, RBBP8, SIRT1, MAPK1, SMC1A, TRIP13, KAT5, CHEK2, CSNK1D, TOPBP1, VCP, PSEN1, CDKN1A, HIPK2, UBE2N, UBE2V2, DDIT3, FANCA, SSRP1, FANCC, PCNA, DDB1, CCND1, TERF2, CHAF1A, CCNA2, POLD1, MCM7, FOX…	6.46261e-19
GOTERM_BP_FAT	GO:0009725~response to hormone stimulus	76	SRF, CRYAB, STAT3, SHC1, PRKCA, STAT1, PRKAR2B, PIAS3, RARA, SORBS1, CCL2, ESR1, IGF1R, KRT19, THRA, ERBB2, BRCA2, BRCA1, MAP2K1, PDPK1, AKT1, FOSL1, JAK2, PEBP1, A2M, RPS6KB1, TXNIP, GRB10, GRB2, COL1A1, STAT5B, INSR, TIMP3, PRKDC, MAPK1, NUP62, ACTA1, EP300, RELA, SOCS1, CDKN1A, PPARA, TGFB1, FHL2, AR, SOCS3, TGFBR1, CCND1, SRC, BCL2, STRN3, CCNA2, PDGFB, BCL2L1, KAT2B, FOXO1, ESR2, CAV1, GNAS,…	1.022e-18
GOTERM_BP_FAT	GO:0031327~negative regulation of cellular biosynthetic process	97	MEF2C, AGO3, STAT3, SUZ12, HMGB1, PML, SIN3B, LEF1, THRA, SKIL, SKI, BCL3, BRCA2, MDM4, BRCA1, TBL1XR1, IGFBP5, MDM2, ATP1A1, DAXX, EED, ATR, MEN1, POU2F1, DRD3, NFKB1, NSD1, SMARCE1, RBBP7, KAT5, UBE2I, DNMT1, DNMT3B, TGFB1, HIPK2, RBPJ, VDR, RYBP, ID3, SMAD7, STRN3, YWHAB, PDGFB, PHB, HDAC4, CENPF, NCOA2, TGIF1, CDC6, SMARCA2, E2F1, NR2F2, PRKCA, SMARCA4, ZNF148, HDAC3, BLM, CEBPA, KHDRBS1, TBX…	1.04031e-18
GOTERM_BP_FAT	GO:0009628~response to abiotic stimulus	76	JUN, CRYAB, CASP9, CASP7, STAT1, PRKCA, CCL2, PML, ADRB3, SLC2A1, BLM, COL18A1, BAK1, USP1, BCL3, BRCA2, SOD2, NR2F6, BRCA1, ATXN1, PDPK1, KIT, HSPA4, AKT1, FOSL1, CASP3, PEBP1, RPS6KB1, TXNIP, NRAS, ATM, COL1A1, MEN1, DRD3, TIMP3, PRKDC, RAC1, PTPRC, MYC, SMC1A, HRAS, PKD1, MAPK8, ACTA1, TOPBP1, EGFR, RELA, NEDD4, CDKN1A, HSPB1, DNMT3B, TGFB1, SOCS3, TGFBR1, RAB3A, CCND1, BCL2, BCL2L1, POLD1, MS…	1.21289e-18
GOTERM_BP_FAT	GO:0043086~negative regulation of catalytic activity	65	SFN, PRKCA, PSMA1, BIRC5, TSC2, LAMTOR5, PAK2, PSMA3, PSMA2, PSME3, BUB1B, CAST, PSMC6, PSMD1, PSMC4, PDPK1, PSMC5, RB1, ILK, HSPA5, AKT1, CASP3, APOE, PSMA7, HERPUD1, MEN1, DRD3, NFKB1, MAD2L1, PTPRC, SIRT1, NUP62, PSMD11, PSMD13, CDC23, PSEN1, CDKN1B, DNAJA3, PSMD7, CDKN1A, PDCD4, PSMD10, GNAI1, GNAI2, PPP2CA, PPP2R1A, MAPK8IP1, HIPK3, SMAD7, UBE2C, TERF1, APC, CAV1, PPARG, TP53, RPS27A, PPP2R4…	1.39491e-18
GOTERM_BP_FAT	GO:0016310~phosphorylation	120	F2R, STAT1, CCL2, PML, IGF1R, RIPK1, IGFBP3, SPAG9, PDGFRB, ROCK1, MAP4K3, PTK2, BRAF, MAP3K3, MAP3K4, PDPK1, MAP3K8, CREB1, ABL1, JAK1, AKT1, JAK2, DAXX, NME1, ATR, ATM, AKAP9, CSNK2A1, CSNK2A2, CSNK1D, MAPKAPK5, CSNK1A1, EIF2AK2, GNAI2, TGFB1, HIPK2, TOLLIP, PLK1, TGFBR1, HIPK3, MET, SMAD7, CCND1, STK24, BCL2, PBK, YES1, MSH2, CHEK1, PAK1, WNK1, CAD, BCR, PTK2B, BAZ1B, LCK, THBS1, CHUK, PRKCB, …	1.60304e-18
GOTERM_BP_FAT	GO:0008284~positive regulation of cell proliferation	80	JUN, KLF5, SUZ12, F2R, STAT1, SHC1, PRKCA, CD28, RIPK2, CCL2, BLM, IGF1R, DDX11, TCF3, COL18A1, TBX3, PDGFRB, RAC2, PAX3, ERBB2, MDM4, HIF1A, KDR, ID2, KIT, MAP2K5, MDM2, ILK, FOSL1, FGFR1, JAK2, RPS6KB1, ITGB1, NRAS, NRP1, NME1, LAMC1, CUL3, STAT5B, INSR, DRD3, PTPRC, MYC, MAPK1, RUNX2, HRAS, EGFR, RELA, CDKN1B, CDKN1A, DNAJA3, GNAI2, TGFB1, HIPK2, SYK, VEGFA, TGFBR1, SSR1, CCND1, CD40, RHOG, BC…	6.6935e-18
GOTERM_BP_FAT	GO:0045859~regulation of protein kinase activity	72	SFN, F2R, SHC1, PRKCA, PRKAR2B, TSC2, PAK2, APLP2, BLM, RIPK1, CXCR4, SPAG9, ERBB2, MAP3K4, MAP2K1, PDPK1, KIT, RB1, ILK, AKT1, CASP3, MAP4K5, APOE, JAK2, DAXX, MEN1, INSR, PTPRC, NUP62, CD4, EGFR, PSEN2, PSEN1, CDKN1B, DNAJA3, CDKN1A, PDCD4, GNAI2, TGFB1, TRAF2, SYK, PPP2CA, PPP2R1A, MAPK8IP1, IRAK1, TGFBR1, HIPK3, MET, CCND1, PDGFB, NPM1, CHEK1, APC, PAK1, CAV1, APP, GTF2H1, CDK5, PIM1, CDC25C,…	8.92065e-18
GOTERM_BP_FAT	GO:0010629~negative regulation of gene expression	89	SMARCA2, AGO3, MEF2C, E2F1, STAT3, NR2F2, SUZ12, ZNF148, SMARCA4, HMGB1, PML, HDAC3, CEBPA, SIN3B, LEF1, THRA, SKIL, SKI, KHDRBS1, TBX3, TSG101, BCL3, TCF4, NCOR2, NCOR1, PAX3, ARID4A, MDM4, BRCA1, TBL1XR1, AGO1, ATXN1, ID2, PSMC5, MDM2, RB1, DAXX, EID1, SATB1, EED, SMAD3, MEN1, SMAD4, INSR, DRD3, POU2F1, ZFPM2, NFKB1, NSD1, SMARCE1, MYC, SIRT1, SMAD2, RBBP7, RUNX2, SMURF2, KAT5, YWHAQ, UBE2I, CD…	1.58485e-17
GOTERM_BP_FAT	GO:0016481~negative regulation of transcription	84	SMARCA2, MEF2C, E2F1, STAT3, NR2F2, SUZ12, ZNF148, SMARCA4, HMGB1, PML, HDAC3, CEBPA, SIN3B, LEF1, THRA, SKIL, SKI, KHDRBS1, TBX3, TSG101, BCL3, TCF4, NCOR2, NCOR1, PAX3, ARID4A, MDM4, BRCA1, TBL1XR1, ATXN1, ID2, PSMC5, MDM2, RB1, DAXX, EID1, SATB1, EED, SMAD3, MEN1, SMAD4, DRD3, POU2F1, ZFPM2, NFKB1, NSD1, SMARCE1, SIRT1, SMAD2, RBBP7, RUNX2, SMURF2, KAT5, YWHAQ, UBE2I, CDKN1B, NEDD4, DNMT1, PDC…	2.23325e-17
GOTERM_BP_FAT	GO:0007167~enzyme linked receptor protein signaling pathway	71	JUN, STAT3, SHC1, TSC2, SORBS1, CCL2, PML, IGF1R, PLAT, SKI, SOCS5, PDGFRB, PTK2, ERBB2, ERBB2IP, PTPRF, EPS15, MAPK8IP2, KDR, KIT, CREB1, JAK1, AKT1, JAK2, FGFR1, ARRB2, RAPGEF1, TXNIP, GRB10, NRP1, GRB2, SMAD3, STAT5B, SMAD4, INSR, ALK, SMAD2, SMURF2, CD4, SMURF1, EGFR, CBL, TGFB1, HIPK2, SYK, VEGFA, IRAK1, TGFBR1, SMAD9, MET, SMAD7, SRC, IL6ST, PDGFB, FOXO1, EPHA2, SPTBN1, ZFAND5, IRS2, CDK5, …	2.35555e-17
GOTERM_BP_FAT	GO:0006355~regulation of transcription, DNA-dependent	199	JUN, MEF2C, XBP1, STAT3, MEF2A, SUZ12, STAT1, ELK1, JUND, LEF1, SQSTM1, MEIS1, THRA, SKIL, SKI, BCL3, RORA, TBL1XR1, HIF1A, ABL1, MYB, STAT5B, MEN1, DRD3, NFKB2, NFKB1, NFKBIA, MYC, SMARCE1, NFATC4, UBE2I, PQBP1, TGFB1, ID3, MAF, SMAD9, SMAD7, KAT2B, FOXO1, FOXO3, ESR2, APBB1, NCOA2, TGIF1, TSC22D3, GTF2H1, TSC22D1, SMARCA2, CDC5L, SMARCC1, BACH1, SMARCA4, ASH2L, RARA, ING2, HDAC3, SMARCA5, PLAGL…	2.69842e-17
GOTERM_BP_FAT	GO:0006793~phosphorus metabolic process	133	PPM1F, F2R, STAT1, CCL2, PML, IGF1R, RIPK1, IGFBP3, SPAG9, PDGFRB, ROCK1, MAP4K3, PTK2, BRAF, MAP3K3, MAP3K4, PDPK1, ABL1, CREB1, MAP3K8, JAK1, AKT1, JAK2, DAXX, NME1, ATR, ATM, SYNJ1, AKAP9, CSNK2A1, CSNK2A2, CSNK1D, MAPKAPK5, CSNK1A1, EIF2AK2, GNAI2, TGFB1, HIPK2, TOLLIP, PLK1, TGFBR1, HIPK3, MET, SMAD7, CCND1, STK24, BCL2, PBK, YES1, MSH2, CHEK1, PAK1, WNK1, CAD, CDC25C, CDC25A, PTPN1, BCR, PT…	3.03657e-17
GOTERM_BP_FAT	GO:0006796~phosphate metabolic process	133	PPM1F, F2R, STAT1, CCL2, PML, IGF1R, RIPK1, IGFBP3, SPAG9, PDGFRB, ROCK1, MAP4K3, PTK2, BRAF, MAP3K3, MAP3K4, PDPK1, ABL1, CREB1, MAP3K8, JAK1, AKT1, JAK2, DAXX, NME1, ATR, ATM, SYNJ1, AKAP9, CSNK2A1, CSNK2A2, CSNK1D, MAPKAPK5, CSNK1A1, EIF2AK2, GNAI2, TGFB1, HIPK2, TOLLIP, PLK1, TGFBR1, HIPK3, MET, SMAD7, CCND1, STK24, BCL2, PBK, YES1, MSH2, CHEK1, PAK1, WNK1, CAD, CDC25C, CDC25A, PTPN1, BCR, PT…	3.03657e-17
GOTERM_BP_FAT	GO:0031401~positive regulation of protein modification process	51	PRKCA, PIAS3, PSMA1, PML, PSMA3, PSMA2, CDK1, PSME3, BRCA1, PSMC6, PSMD1, PSMC4, PSMC5, JAK2, RB1CC1, PSMA7, MEN1, SMAD4, INSR, PSMD11, CD4, PSMD13, SMURF1, CDC23, PSEN1, DNAJA3, DNMT1, PSMD7, PSMD10, SKP1, DNMT3B, TGFB1, SYK, UBE2N, PLK1, TGFBR1, SMAD7, CCND1, BCL2, UBE2C, IL6ST, HDAC4, CAV1, RPS27A, UBE2D1, PPP2R4, UBE2E1, BCL10, CCNB1, LYN	5.88134e-17
GOTERM_BP_FAT	GO:0006259~DNA metabolic process	87	MPG, HMGB1, RUVBL2, CHD1L, PML, PMS1, SFPQ, BLM, SUPT16H, DBF4, SET, RAD23B, USP1, BRCA2, BARD1, SOD2, MLH1, BRCA1, RFC1, ABL1, KMT2A, CASP3, ATR, CUL4A, ATM, MEN1, KAT7, PRKDC, PTGES3, MORF4L2, MYC, RBBP8, SIRT1, RBBP7, SMC1A, TRIP13, KAT5, CSNK1D, TOPBP1, VCP, DNMT1, DNAJA3, DNMT3B, RBPJ, UBE2N, UBE2V2, FANCA, SSRP1, TK1, FANCC, PCNA, DDB1, MCM3, MCM6, TERF2, CHAF1A, TERT, MCM5, PDGFB, POLD1, T…	2.68854e-16
GOTERM_BP_FAT	GO:0051253~negative regulation of RNA metabolic process	71	SMARCA2, MEF2C, E2F1, STAT3, NR2F2, SUZ12, HMGB1, ZNF148, SMARCA4, HDAC3, CEBPA, SIN3B, LEF1, SKIL, SKI, TSG101, TBX3, TCF4, NCOR2, PAX3, NCOR1, BARD1, ARID4A, MDM4, TBL1XR1, ID2, MDM2, RB1, DAXX, EID1, SATB1, SMAD3, MEN1, SMAD4, DRD3, POU2F1, ZFPM2, NFKB1, NSD1, SIRT1, SMARCE1, RBBP7, SMAD2, KAT5, YWHAQ, UBE2I, NEDD4, CDKN1B, DNMT1, NRIP1, DNMT3B, PPARA, RNF2, HIPK2, RBPJ, VDR, TLE1, RYBP, ID3, …	6.31679e-16
GOTERM_BP_FAT	GO:0010627~regulation of protein kinase cascade	57	CASP8, F2R, RIPK2, TSC2, HDAC3, ADRB3, PHLDA3, CFLAR, RHOA, RIPK1, SQSTM1, ERBB2, NCOR1, ITSN1, MAP3K3, MAPK8IP2, ILK, CASP1, AKT1, JAK2, PEBP1, MAP4K5, DAXX, TNFAIP3, MEN1, TIMP2, DRD3, INSR, PTPRC, NUP62, RELA, NEDD4, SOCS1, DNAJA3, PDCD4, TGFB1, HIPK2, HNF4A, SYK, UBE2N, PPP2CA, PPP2R1A, MAPK8IP1, TGFBR1, HIPK3, REL, CD40, IL6ST, BIRC2, APC, PAK1, CAV1, TBK1, FASLG, BCL10, PTK2B	2.05082e-15
GOTERM_BP_FAT	GO:0002520~immune system development	60	CASP8, CHUK, CD28, ASH2L, PML, BLM, CEBPA, TCF3, CEBPG, BAK1, IL7R, BCL3, BRCA2, SOD2, MMP9, MLH1, KDR, KIT, ID2, RB1, KMT2A, JAK2, DOCK2, ITGB1, STAT5B, MEN1, NFKB2, PRKDC, SNRK, PTPRC, RUNX1, CD4, RELB, EPAS1, PSEN2, PSEN1, DNAJA3, TGFB1, SYK, VEGFA, IRF1, TGFBR1, BCL2, MSH2, APC, HDAC4, SP1, PPARG, TP53, HSPD1, FAS, CRKL, SP3, MYH9, PRDX3, EPB42, XRCC6, LYN, PIK3R1	3.14971e-15
GOTERM_BP_FAT	GO:0045892~negative regulation of transcription, DNA-dependent	69	SMARCA2, MEF2C, E2F1, STAT3, NR2F2, SUZ12, HMGB1, ZNF148, SMARCA4, HDAC3, CEBPA, SIN3B, LEF1, SKIL, SKI, TSG101, TBX3, TCF4, NCOR2, PAX3, NCOR1, ARID4A, MDM4, TBL1XR1, ID2, MDM2, RB1, DAXX, EID1, SATB1, SMAD3, MEN1, SMAD4, DRD3, POU2F1, ZFPM2, NFKB1, NSD1, SIRT1, SMARCE1, RBBP7, SMAD2, KAT5, YWHAQ, UBE2I, NEDD4, CDKN1B, DNMT1, NRIP1, DNMT3B, PPARA, RNF2, HIPK2, RBPJ, VDR, TLE1, RYBP, ID3, SAP30, …	4.09983e-15
GOTERM_BP_FAT	GO:0006511~ubiquitin-dependent protein catabolic process	55	USP33, SEC61B, PSMA1, PSMA3, PSMA2, CDK1, PSME3, RAD23B, SQSTM1, BUB1B, USP1, TSG101, PSMC6, PSMD1, TBL1XR1, PSMC4, PSMC5, MDM2, UBR5, UBE3A, PSMA7, CUL3, CUL4A, CD2AP, MAD2L1, PSMD11, SMURF2, PSMD13, SMURF1, CDC23, VCP, UBE2I, NEDD4, PSMD7, PSMD10, SKP1, PPP2CB, USP22, TOM1L1, RNF11, SIAH2, SIAH1, DDB1, USP25, USP32, UBE2C, RPS27A, UBE2D1, UBE2E1, UBE2D2, PPP2R5C, UBE2D3, BUB3, CCNB1	1.24789e-14
GOTERM_BP_FAT	GO:0001932~regulation of protein amino acid phosphorylation	46	JUN, CD4, PRKCA, EGFR, PRKAR2B, PSEN2, PSEN1, SOCS1, PDCD4, TGFB1, HNF4A, SYK, PPP2CA, RIPK1, PPP2R1A, IGFBP3, SOCS3, MAPK8IP1, TGFBR1, BAK1, HIPK3, PRKCD, SMAD7, PDGFRB, PRKCE, CCND1, BCL2, IL6ST, PDGFB, PAK1, CAV1, PEBP1, MAP4K5, JAK2, RB1CC1, DAXX, PRKAR1A, ITGB2, PRKAR2A, MEN1, SMAD4, PTK2B, INSR, LYN, PTPRC	1.47738e-14
GOTERM_BP_FAT	GO:0048534~hemopoietic or lymphoid organ development	57	CASP8, CHUK, CD28, ASH2L, PML, BLM, CEBPA, TCF3, CEBPG, BAK1, IL7R, BCL3, BRCA2, SOD2, MMP9, KIT, ID2, KDR, RB1, KMT2A, JAK2, DOCK2, ITGB1, STAT5B, MEN1, NFKB2, PRKDC, SNRK, PTPRC, RUNX1, CD4, RELB, EPAS1, PSEN2, PSEN1, DNAJA3, TGFB1, SYK, VEGFA, IRF1, TGFBR1, BCL2, MSH2, APC, HDAC4, SP1, PPARG, TP53, FAS, CRKL, SP3, MYH9, PRDX3, EPB42, LYN, PIK3R1	1.66404e-14
GOTERM_BP_FAT	GO:0030097~hemopoiesis	54	CASP8, CHUK, CD28, ASH2L, PML, BLM, CEBPA, TCF3, CEBPG, BAK1, IL7R, BCL3, BRCA2, SOD2, MMP9, KIT, ID2, KDR, RB1, KMT2A, JAK2, DOCK2, ITGB1, STAT5B, MEN1, PRKDC, SNRK, PTPRC, RUNX1, CD4, RELB, EPAS1, PSEN2, PSEN1, DNAJA3, TGFB1, VEGFA, SYK, IRF1, BCL2, MSH2, APC, HDAC4, SP1, PPARG, TP53, FAS, SP3, MYH9, PRDX3, EPB42, PIK3R1, LCK	1.88812e-14
KEGG_PATHWAY	hsa05200:Pathways in cancer	117	JUN, STAT3, STAT1, PIAS3, BIRC5, FN1, BIRC3, PML, IGF1R, FZD4, LEF1, CREBBP, PDGFRB, MMP2, PTK2, COL4A1, BRCA2, BRAF, MMP9, COL4A2, MLH1, HIF1A, MDM2, ABL1, JAK1, AKT1, ITGAV, ITGB1, NRAS, TPR, LAMC1, STAT5B, LAMA4, NFKB2, NFKB1, NFKBIA, CTNNA1, MYC, RELA, TGFB1, TRAF3, TRAF2, VEGFA, HSP90AA1, TRAF1, TGFBR1, MET, CCND1, BCL2, PDGFB, BCL2L1, FOXO1, BIRC2, MSH2, APC, HSP90AB1, CRKL, PLCG1, BCR, CCN…	3.61247e-37
KEGG_PATHWAY	hsa04110:Cell cycle	57	E2F1, SFN, CDK1, DBF4, CREBBP, BUB1B, MDM2, RB1, ABL1, ATR, ATM, SMAD3, RBL2, SMAD4, PRKDC, MAD2L1, MYC, SMAD2, SMC1A, YWHAQ, CHEK2, CDC23, EP300, GSK3B, CDKN1B, CDKN1A, SKP1, TGFB1, STAG1, PLK1, PCNA, CCND1, MAD1L1, MCM3, MCM6, MCM5, YWHAB, CCNA2, MCM7, CHEK1, CDK2, E2F4, TP53, E2F3, MCM2, CDC25C, CDK7, CDC25A, CDC6, BUB3, YWHAZ, HDAC1, YWHAH, CCNB1, YWHAE, CCNE1	3.3559e-22
KEGG_PATHWAY	hsa05215:Prostate cancer	44	CASP9, HRAS, E2F1, CHUK, EGFR, EP300, RELA, GSK3B, CDKN1B, CDKN1A, IGF1R, HSP90AA1, LEF1, CREBBP, AR, PDGFRB, CCND1, ERBB2, BCL2, PDGFB, FOXO1, BRAF, MAP2K1, CDK2, PDPK1, MDM2, RB1, CREB1, HSP90AB1, AKT1, E2F3, TP53, FGFR1, PIK3CA, NRAS, GRB2, ATF4, MAPK3, NFKB1, NFKBIA, CCNE1, PIK3R1, PIK3R2	3.98248e-18
KEGG_PATHWAY	hsa04510:Focal adhesion	66	JUN, PRKCB, SHC1, PRKCA, ELK1, FN1, BIRC3, ZYX, PAK2, IGF1R, RHOA, ITGA5, PRKCG, PDGFRB, ROCK1, MAPK9, COL2A1, RAC2, PTK2, ERBB2, COL4A1, BRAF, COL4A2, MAP2K1, VAV1, PDPK1, KDR, ILK, VASP, AKT1, RAPGEF1, ITGAV, ITGB1, VAV2, GRB2, PPP1CC, LAMC1, COL1A1, MAPK3, LAMA4, ACTG1, RAC1, MAPK1, HRAS, MAPK8, EGFR, GSK3B, VCL, VEGFA, MET, ITGA6, CCND1, RAP1A, SRC, BCL2, PDGFB, BIRC2, PAK1, CAV1, PIK3CA, CRK…	7.61904e-17
KEGG_PATHWAY	hsa05220:Chronic myeloid leukemia	37	RUNX1, HRAS, E2F1, CHUK, SHC1, RELA, CBL, CDKN1B, CDKN1A, TGFB1, TGFBR1, CCND1, BCL2L1, BRAF, MAP2K1, MDM2, RB1, ABL1, AKT1, E2F3, TP53, PIK3CA, CRKL, NRAS, GRB2, SMAD3, HDAC1, STAT5B, MAPK3, BCR, SMAD4, NFKB1, NFKBIA, PIK3R1, MYC, PIK3R2	9.93205e-15
KEGG_PATHWAY	hsa04722:Neurotrophin signaling pathway	48	JUN, CALM2, SHC1, CALM1, RIPK2, RHOA, PRKCD, MAPK9, BRAF, MAP3K3, MAP2K1, MAP2K5, ABL1, AKT1, RPS6KA3, RAPGEF1, NRAS, GRB2, MAPK3, NFKB1, NFKBIB, RAC1, NFKBIA, MAPK1, YWHAQ, HRAS, MAPK8, RELA, GSK3B, PSEN1, IRAK1, RAP1A, YWHAB, BCL2, FOXO3, IRS2, TP53, PIK3CA, CRKL, PLCG1, FASLG, ATF4, YWHAZ, IRS1, YWHAH, CALM3, YWHAE, PIK3R1, PIK3R2	1.14142e-14
KEGG_PATHWAY	hsa05210:Colorectal cancer	38	JUN, CASP9, MAPK8, EGFR, GSK3B, BIRC5, IGF1R, TGFB1, FZD4, LEF1, TGFBR1, MET, PDGFRB, CCND1, MAPK9, RAC2, DVL3, BCL2, BRAF, MLH1, MAP2K1, MSH2, APC, AKT1, CASP3, TP53, PIK3CA, GRB2, SMAD3, MAPK3, SMAD4, FOS, RAC1, PIK3R1, MYC, PIK3R2, MAPK1	1.33227e-13
KEGG_PATHWAY	hsa05222:Small cell lung cancer	38	CASP9, E2F1, CHUK, RELA, PIAS3, FN1, BIRC3, CDKN1B, TRAF3, TRAF2, TRAF1, ITGA6, CCND1, PTK2, COL4A1, BCL2, BCL2L1, COL4A2, BIRC2, CDK2, RXRB, RB1, AKT1, E2F3, TP53, PIAS2, PIK3CA, ITGAV, ITGB1, LAMC1, LAMA4, NFKB1, NFKBIA, CCNE1, PIK3R1, CKS1B, MYC	1.33227e-13
KEGG_PATHWAY	hsa05212:Pancreatic cancer	34	CASP9, MAPK8, E2F1, CHUK, STAT3, EGFR, STAT1, RELA, TGFB1, VEGFA, TGFBR1, MAPK9, CCND1, ERBB2, RAC2, BRCA2, BCL2L1, BRAF, MAP2K1, RB1, JAK1, AKT1, E2F3, TP53, PIK3CA, SMAD3, MAPK3, SMAD4, NFKB1, RAC1, PIK3R1, PIK3R2, MAPK1	1.55431e-12
KEGG_PATHWAY	hsa04520:Adherens junction	33	CSNK2A1, CSNK2A2, EGFR, EP300, VCL, SORBS1, IGF1R, RHOA, CTNND1, LEF1, CREBBP, TGFBR1, MET, ERBB2, SRC, RAC2, PTPRF, YES1, FGFR1, BAIAP2, IQGAP1, SMAD3, MAPK3, FYN, SMAD4, PTPN1, INSR, ACTG1, RAC1, CTNNA1, CDH1, MAPK1	1.27698e-10
KEGG_PATHWAY	hsa05213:Endometrial cancer	27	CASP9, HRAS, EGFR, ELK1, GSK3B, LEF1, CCND1, ERBB2, BRAF, MLH1, FOXO3, MAP2K1, APC, PDPK1, ILK, AKT1, TP53, PIK3CA, NRAS, GRB2, MAPK3, PIK3R1, CTNNA1, MYC, PIK3R2, CDH1	1.30917e-10
KEGG_PATHWAY	hsa04012:ErbB signaling pathway	35	JUN, HRAS, MAPK8, PRKCB, ELK1, EGFR, PRKCA, SHC1, GSK3B, CBL, CDKN1B, CDKN1A, PAK2, PRKCG, MAPK9, ERBB2, SRC, PTK2, BRAF, MAP2K1, PAK1, ABL1, AKT1, PIK3CA, RPS6KB1, CRKL, NRAS, PLCG1, GRB2, STAT5B, MAPK3, PIK3R1, MYC, PIK3R2	1.8463e-10
KEGG_PATHWAY	hsa04010:MAPK signaling pathway	66	MEF2C, JUN, SRF, CHUK, PRKCB, PRKCA, ELK1, PAK2, JUND, MKNK1, ATF2, RRAS2, PRKCG, PDGFRB, MAP4K3, MAPK9, RAC2, BRAF, MAP3K3, HSPA1A, MAP3K4, MAP2K1, MAPK8IP2, MAP2K5, MAP3K8, AKT1, CASP3, RASA1, FGFR1, ARRB2, DAXX, RPS6KA3, NRAS, GRB2, MAPK3, NFKB2, NFKB1, RAC1, MYC, MAPK1, HRAS, MAPK8, RELB, NFATC4, MAPKAPK5, EGFR, RELA, HSPA8, HSPB1, RRAS, TGFB1, TRAF2, DDIT3, MAPK8IP1, TGFBR1, RAP1A, MAPT, PDG…	5.92892e-10
KEGG_PATHWAY	hsa05223:Non-small cell lung cancer	26	CASP9, HRAS, E2F1, PRKCB, PRKCA, EGFR, PRKCG, CCND1, ERBB2, BRAF, FOXO3, MAP2K1, RXRB, PDPK1, RB1, AKT1, E2F3, TP53, PIK3CA, NRAS, PLCG1, GRB2, MAPK3, PIK3R1, PIK3R2	3.62071e-09
KEGG_PATHWAY	hsa05214:Glioma	28	HRAS, CALM2, E2F1, PRKCB, PRKCA, EGFR, SHC1, CALM1, CDKN1A, IGF1R, PRKCG, PDGFRB, CCND1, PDGFB, BRAF, MAP2K1, MDM2, RB1, AKT1, E2F3, TP53, PIK3CA, NRAS, PLCG1, GRB2, MAPK3, CALM3, PIK3R1, PIK3R2	4.70424e-09
KEGG_PATHWAY	hsa05221:Acute myeloid leukemia	26	RUNX1, HRAS, CHUK, STAT3, RELA, RARA, PML, CEBPA, LEF1, CCND1, BRAF, MAP2K1, KIT, AKT1, PIK3CA, RPS6KB1, PIM1, NRAS, GRB2, STAT5B, MAPK3, NFKB1, PIK3R1, MYC, PIK3R2	2.5834e-08
KEGG_PATHWAY	hsa05211:Renal cell carcinoma	28	JUN, HRAS, EP300, EPAS1, PAK2, SLC2A1, TGFB1, VEGFA, CREBBP, MET, RAP1A, PDGFB, BRAF, MAP2K1, HIF1A, PAK1, AKT1, PIK3CA, RAPGEF1, CRKL, NRAS, GRB2, MAPK3, ETS1, PIK3R1, RAC1, PIK3R2	9.09963e-08
KEGG_PATHWAY	hsa05219:Bladder cancer	21	CCND1, HRAS, MMP2, ERBB2, E2F1, MMP9, BRAF, EGFR, MAP2K1, MDM2, RB1, CDKN1A, E2F3, TP53, NRAS, VEGFA, MAPK3, THBS1, MYC, CDH1	3.02403e-07
KEGG_PATHWAY	hsa04662:B cell receptor signaling pathway	28	JUN, HRAS, CHUK, NFATC4, PRKCB, RELA, GSK3B, SYK, RAC2, CD19, MAP2K1, VAV1, AKT1, PIK3CA, NRAS, VAV2, GRB2, BCL10, MAPK3, FOS, NFKB1, NFKBIB, NFKBIA, PIK3R1, RAC1, LYN, PIK3R2	5.7487e-07
KEGG_PATHWAY	hsa04910:Insulin signaling pathway	39	HRAS, CALM2, MAPK8, ELK1, SHC1, CALM1, PRKAR2B, GSK3B, TSC2, SORBS1, CBL, SOCS1, MKNK1, PRKAB1, SOCS3, MAPK9, RHEB, FOXO1, BRAF, PTPRF, MAP2K1, PDPK1, IRS2, AKT1, PIK3CA, RAPGEF1, RPS6KB1, CRKL, NRAS, GRB2, PRKAR1A, PPP1CC, PRKAR2A, MAPK3, IRS1, CALM3, PTPN1, INSR, PIK3R1, PIK3R2	6.87306e-07
KEGG_PATHWAY	hsa04660:T cell receptor signaling pathway	34	JUN, CD4, HRAS, CHUK, NFATC4, CD28, RELA, GSK3B, CBL, PAK2, RHOA, MAPK9, MAP2K1, VAV1, PAK1, MAP3K8, AKT1, PIK3CA, VAV2, NRAS, PLCG1, GRB2, BCL10, MAPK3, FYN, FOS, NFKB1, NFKBIB, NFKBIA, PIK3R1, LCK, PTPRC, PIK3R2	9.51828e-07
KEGG_PATHWAY	hsa04210:Apoptosis	29	CASP9, CASP8, CASP7, CHUK, PRKAR2B, RELA, BIRC3, CSF2RB, TRAF2, CFLAR, RIPK1, IRAK1, BCL2, BID, BCL2L1, BIRC2, AKT1, CASP3, TP53, PIK3CA, FAS, PRKAR1A, FASLG, PRKAR2A, ATM, NFKB1, NFKBIA, PIK3R1	5.16797e-06
KEGG_PATHWAY	hsa04062:Chemokine signaling pathway	45	HRAS, CHUK, STAT3, PRKCB, STAT1, SHC1, RELA, GSK3B, CCL2, GNAI1, GNAI2, RHOA, CXCR4, PRKCD, HCK, ROCK1, RAC2, RAP1A, PTK2, BRAF, FOXO3, MAP2K1, VAV1, PAK1, AKT1, DOCK2, JAK2, PIK3CA, ARRB2, CRKL, NRAS, VAV2, GRB2, MAPK3, STAT5B, PTK2B, NFKB1, GRK5, NFKBIB, NFKBIA, LYN, RAC1, PIK3R1, PIK3R2	1.42387e-05
KEGG_PATHWAY	hsa04310:Wnt signaling pathway	39	JUN, CSNK2A1, CSNK2A2, MAPK8, NFATC4, CSNK1A1, PRKCB, PRKCA, EP300, GSK3B, PSEN1, SKP1, FBXW11, FZD4, PPP2CB, SENP2, RHOA, PPP2CA, LEF1, PPP2R1A, CREBBP, PRKCG, SIAH1, MAPK9, CCND1, ROCK1, DVL3, RAC2, TBL1XR1, APC, FOSL1, TP53, PPP2R5C, SMAD3, SMAD4, RAC1, MYC, CCND3	2.13737e-05
KEGG_PATHWAY	hsa04350:TGF-beta signaling pathway	28	SMURF2, SMURF1, EP300, SKP1, TGFB1, PPP2CB, RHOA, PPP2CA, PPP2R1A, CREBBP, ID3, LTBP1, TGFBR1, SMAD9, SMAD7, ROCK1, ID2, E2F4, SP1, RPS6KB1, SMAD3, RBL2, MAPK3, SMAD4, MYC, THBS1, MAPK1	2.37416e-05
KEGG_PATHWAY	hsa04115:p53 signaling pathway	24	CCND1, CASP9, CHEK2, CASP8, SFN, BID, MDM4, CHEK1, CDK2, TSC2, MDM2, CDKN1A, CASP3, TP53, CDK1, FAS, IGFBP3, ATR, ATM, CCNB1, CCNE1, SIAH1, THBS1	4.48054e-05
KEGG_PATHWAY	hsa05218:Melanoma	24	CCND1, HRAS, E2F1, PDGFB, BRAF, EGFR, MAP2K1, MDM2, RB1, CDKN1A, AKT1, E2F3, TP53, FGFR1, PIK3CA, IGF1R, NRAS, MAPK3, MET, PIK3R1, PIK3R2, CDH1, MAPK1	0.000111906
KEGG_PATHWAY	hsa04810:Regulation of actin cytoskeleton	47	HRAS, F2R, EGFR, VCL, FN1, GNA13, PAK2, RRAS, RHOA, ITGA5, RRAS2, RDX, ITGA6, PDGFRB, ROCK1, RAC2, PTK2, PDGFB, BRAF, MAP2K1, ARHGEF7, VAV1, APC, PAK1, FGFR1, PIK3CA, ITGAV, MSN, EZR, ITGB1, CRKL, NRAS, VAV2, BAIAP2, ITGB2, MYH9, IQGAP1, PPP1CC, MAPK3, MYH10, ACTG1, ARPC2, PIK3R1, RAC1, PIK3R2, MAPK1	0.000147679
KEGG_PATHWAY	hsa04670:Leukocyte transendothelial migration	32	PRKCB, PRKCA, VCL, GNAI1, GNAI2, CTNND1, RHOA, CXCR4, PRKCG, ROCK1, RAP1A, PTK2, MMP2, RAC2, NCF4, MMP9, PECAM1, VAV1, VASP, PIK3CA, MSN, EZR, ITGB1, VAV2, PLCG1, ITGB2, ACTG1, PTK2B, RAC1, PIK3R1, CTNNA1	0.000160957
KEGG_PATHWAY	hsa04120:Ubiquitin mediated proteolysis	35	SMURF2, SMURF1, CDC23, PIAS3, CBL, UBE2I, BIRC3, SOCS1, NEDD4, PML, SKP1, FBXW11, UBE2N, SOCS3, SIAH1, DDB1, UBA2, UBE2C, RNF7, BRCA1, BIRC2, MDM2, UBR5, UBE3A, PIAS2, HUWE1, UBE2D1, TRIM37, UBE2E3, UBE2E1, UBE2D2, CUL3, UBE2D3, CUL4A	0.000178396
KEGG_PATHWAY	hsa04666:Fc gamma R-mediated phagocytosis	28	PRKCB, PRKCA, SYK, PRKCG, PRKCD, PRKCE, HCK, RAC2, MAP2K1, VAV1, PAK1, VASP, AKT1, DOCK2, AMPH, PIK3CA, RPS6KB1, CRKL, VAV2, PLCG1, MAPK3, ARPC2, PIK3R1, RAC1, LYN, PTPRC, PIK3R2	0.00018486
KEGG_PATHWAY	hsa04664:Fc epsilon RI signaling pathway	24	MAPK9, HRAS, RAC2, MAPK8, PRKCB, PRKCA, MAP2K1, VAV1, AKT1, PIK3CA, VAV2, NRAS, PLCG1, SYK, GRB2, MAPK3, FYN, LYN, PIK3R1, RAC1, PRKCD, PIK3R2, MAPK1	0.000758281
KEGG_PATHWAY	hsa05216:Thyroid cancer	14	CCND1, HRAS, BRAF, MAP2K1, RXRB, PPARG, TP53, NRAS, TPR, LEF1, MAPK3, MYC, MAPK1	0.00107783
KEGG_PATHWAY	hsa04914:Progesterone-mediated oocyte maturation	25	MAPK8, CDC23, CDK1, GNAI1, IGF1R, GNAI2, HSP90AA1, PLK1, MAPK9, CCNA2, BRAF, MAP2K1, CDK2, HSP90AB1, AKT1, PIK3CA, RPS6KA3, CDC25C, CDC25A, MAPK3, CCNB1, PIK3R1, MAD2L1, PIK3R2	0.00131843
KEGG_PATHWAY	hsa04620:Toll-like receptor signaling pathway	27	JUN, IRF3, CASP8, MAPK8, CHUK, STAT1, RELA, TRAF3, TOLLIP, RIPK1, IRAK1, MAPK9, CD40, MAP2K1, MAP3K8, AKT1, TBK1, PIK3CA, MAPK3, FOS, NFKB1, NFKBIA, PIK3R1, RAC1, PIK3R2, IRF7	0.00255713
KEGG_PATHWAY	hsa04650:Natural killer cell mediated cytotoxicity	32	HRAS, NFATC4, PRKCB, PRKCA, SHC1, IFNGR2, IFNGR1, SYK, PRKCG, RAC2, BID, BRAF, MAP2K1, VAV1, PAK1, CASP3, PIK3CA, FAS, VAV2, NRAS, PLCG1, ITGB2, GRB2, FASLG, MAPK3, FYN, PTK2B, RAC1, LCK, PIK3R1, PIK3R2	0.00275643
KEGG_PATHWAY	hsa04114:Oocyte meiosis	28	SMC1A, YWHAQ, CALM2, CDC23, CALM1, SKP1, CDK1, IGF1R, FBXW11, PPP2CB, PPP2CA, PPP2R1A, PLK1, AR, YWHAB, MAP2K1, CDK2, RPS6KA3, CDC25C, PPP1CC, PPP2R5C, YWHAZ, MAPK3, CALM3, YWHAH, CCNB1, YWHAE, MAD2L1, CCNE1	0.00439968
KEGG_PATHWAY	hsa04370:VEGF signaling pathway	22	CASP9, HRAS, PTK2, SRC, RAC2, NFATC4, PRKCB, PRKCA, MAP2K1, KDR, AKT1, HSPB1, PIK3CA, NRAS, PLCG1, VEGFA, MAPK3, PRKCG, PIK3R1, RAC1, PIK3R2	0.00586563

## Sheet: joint
Category	Term	Count	Genes	FDR
GOTERM_BP_FAT	GO:0010604~positive regulation of macromolecule metabolic process	127	JUN, KLF5, HHEX, STAT3, PPARGC1A, ELK1, PIAS3, CD28, ESR1, PML, IGF1R, CREBBP, SQSTM1, TP73, BCL3, RORA, BRCA1, HIF1A, MDM2, AKT1, JAK2, APOE, POU2F1, ENG, NFKB1, MYC, KAT5, CD4, RELA, TNFRSF14, TGFB1, NCOA1, HIPK2, NFYC, FHL2, NFYB, MAF, TGFBR1, SMAD9, REL, CCND1, CCNA2, PSMD14, HDAC4, APC, UBC, IRS2, ESR2, SP1, TOPORS, APBB1, NCOA2, YWHAH, CCNB1, PTK2B, CCNE1, CCND3, SMARCA2, SRF, E2F1, SMARCA4…	2.83239e-54
GOTERM_BP_FAT	GO:0043067~regulation of programmed cell death	112	JUN, CLU, HMGB1, STAT1, KRT18, BIRC3, ESR1, PML, IGF1R, RIPK1, SQSTM1, TP73, BCL6, BCL3, BRCA2, BRAF, BRCA1, MLH1, ARHGEF7, ABL1, AKT1, JAK2, APOE, DAXX, NME1, ATM, NFKB1, MYC, RELA, SH3GLB1, TGFB1, HIPK2, ID3, SOCS3, TRAF1, TGFBR1, BTG1, BCL2L1, BIRC2, PHB, MSH2, APC, UBC, ESR2, MCL1, PRNP, HSPD1, APBB1, LCK, CDH1, CASP9, CASP8, PRKCA, RIPK2, HDAC3, CDK1, CEBPB, RHOA, PSME3, BAG1, BAK1, MAPK9, E…	1.49057e-43
GOTERM_BP_FAT	GO:0010941~regulation of cell death	112	JUN, CLU, HMGB1, STAT1, KRT18, BIRC3, ESR1, PML, IGF1R, RIPK1, SQSTM1, TP73, BCL6, BCL3, BRCA2, BRAF, BRCA1, MLH1, ARHGEF7, ABL1, AKT1, JAK2, APOE, DAXX, NME1, ATM, NFKB1, MYC, RELA, SH3GLB1, TGFB1, HIPK2, ID3, SOCS3, TRAF1, TGFBR1, BTG1, BCL2L1, BIRC2, PHB, MSH2, APC, UBC, ESR2, MCL1, PRNP, HSPD1, APBB1, LCK, CDH1, CASP9, CASP8, PRKCA, RIPK2, HDAC3, CDK1, CEBPB, RHOA, PSME3, BAG1, BAK1, MAPK9, E…	2.16707e-43
GOTERM_BP_FAT	GO:0042981~regulation of apoptosis	110	JUN, CLU, HMGB1, STAT1, KRT18, BIRC3, ESR1, PML, IGF1R, RIPK1, SQSTM1, TP73, BCL6, BCL3, BRCA2, BRAF, BRCA1, MLH1, ARHGEF7, ABL1, AKT1, JAK2, APOE, DAXX, NME1, ATM, NFKB1, MYC, RELA, SH3GLB1, TGFB1, HIPK2, ID3, SOCS3, TRAF1, TGFBR1, BTG1, BCL2L1, BIRC2, PHB, MSH2, APC, UBC, ESR2, PRNP, HSPD1, APBB1, MCL1, LCK, CDH1, CASP9, CASP8, PRKCA, RIPK2, HDAC3, CDK1, CEBPB, RHOA, PSME3, BAG1, BAK1, MAPK9, E…	2.7952e-42
GOTERM_BP_FAT	GO:0031328~positive regulation of cellular biosynthetic process	99	JUN, HHEX, KLF5, STAT3, PPARGC1A, ELK1, CD28, IGF1R, CREBBP, SQSTM1, TP73, BCL3, RORA, BRCA1, HIF1A, AKT1, JAK2, APOE, POU2F1, NFKB1, ENG, MYC, KAT5, CD4, ABCA1, RELA, TGFB1, NCOA1, HIPK2, NFYC, FHL2, NFYB, MAF, TGFBR1, SMAD9, REL, CCNA2, HDAC4, UBC, ESR2, IRS2, SP1, TOPORS, APBB1, NCOA2, YWHAH, PTK2B, CCNE1, SMARCA2, SRF, E2F1, SMARCA4, ZNF148, SHC1, ING1, BLM, CEBPA, CEBPB, TCF4, MYOD1, SOD2, P…	1.87841e-39
GOTERM_BP_FAT	GO:0009891~positive regulation of biosynthetic process	99	JUN, HHEX, KLF5, STAT3, PPARGC1A, ELK1, CD28, IGF1R, CREBBP, SQSTM1, TP73, BCL3, RORA, BRCA1, HIF1A, AKT1, JAK2, APOE, POU2F1, NFKB1, ENG, MYC, KAT5, CD4, ABCA1, RELA, TGFB1, NCOA1, HIPK2, NFYC, FHL2, NFYB, MAF, TGFBR1, SMAD9, REL, CCNA2, HDAC4, UBC, ESR2, IRS2, SP1, TOPORS, APBB1, NCOA2, YWHAH, PTK2B, CCNE1, SMARCA2, SRF, E2F1, SMARCA4, ZNF148, SHC1, ING1, BLM, CEBPA, CEBPB, TCF4, MYOD1, SOD2, P…	6.91871e-39
GOTERM_BP_FAT	GO:0051173~positive regulation of nitrogen compound metabolic process	94	SMARCA2, JUN, SRF, KLF5, HHEX, E2F1, STAT3, PPARGC1A, SMARCA4, ELK1, ZNF148, SHC1, ING1, BLM, CEBPA, CEBPB, IGF1R, CREBBP, SQSTM1, RAD51, TP73, MYOD1, TCF4, BCL3, RORA, SOD2, BRCA1, HIF1A, PSMC5, RB1, AKT1, FOSL1, JAK2, APOE, TNFRSF1A, NR5A1, DDX5, ETS1, INSR, POU2F1, NFKB1, ENG, PRKDC, MYC, MAPK1, RUNX1, RUNX2, KAT5, HRAS, EP300, EGFR, ABCA1, RELA, NCOA3, NRIP1, TGFB1, NCOA1, HIPK2, HNF4A, NFYC,…	1.70518e-37
GOTERM_BP_FAT	GO:0010557~positive regulation of macromolecule biosynthetic process	93	SMARCA2, JUN, SRF, KLF5, HHEX, E2F1, STAT3, PPARGC1A, SMARCA4, ELK1, ZNF148, SHC1, CD28, ING1, BLM, CEBPA, CEBPB, IGF1R, CREBBP, SQSTM1, TP73, MYOD1, TCF4, BCL3, RORA, BRCA1, HIF1A, PSMC5, RB1, AKT1, FOSL1, TNFRSF1A, NR5A1, DDX5, ETS1, INSR, POU2F1, NFKB1, ENG, PRKDC, MYC, MAPK1, RUNX1, RUNX2, KAT5, CD4, HRAS, EP300, RELA, NCOA3, NRIP1, TGFB1, NCOA1, HIPK2, HNF4A, NFYC, SYK, FHL2, TBL1X, AR, NFYB…	4.49882e-36
GOTERM_BP_FAT	GO:0045935~positive regulation of nucleobase, nucleoside, nucleotide and nucleic acid metabolic process	90	SMARCA2, JUN, SRF, KLF5, HHEX, E2F1, STAT3, PPARGC1A, SMARCA4, ELK1, ZNF148, SHC1, ING1, BLM, CEBPA, CEBPB, IGF1R, CREBBP, SQSTM1, RAD51, TP73, MYOD1, TCF4, BCL3, RORA, BRCA1, HIF1A, PSMC5, RB1, FOSL1, APOE, TNFRSF1A, NR5A1, DDX5, ETS1, INSR, POU2F1, NFKB1, ENG, PRKDC, MYC, MAPK1, RUNX1, RUNX2, KAT5, HRAS, EP300, ABCA1, RELA, NCOA3, NRIP1, TGFB1, NCOA1, HIPK2, HNF4A, NFYC, FHL2, TBL1X, AR, NFYB, …	3.25246e-35
GOTERM_BP_FAT	GO:0042127~regulation of cell proliferation	100	CDH5, JUN, HHEX, KLF5, CLU, STAT1, CD28, CDC7, PML, IGF1R, SKI, BCL6, PDGFRB, BRCA2, MDM4, BRCA1, HIF1A, MDM2, APOE, JAK2, ITGB1, NME1, ENG, MYC, RELA, EIF2AK2, TNFRSF14, TGFB1, HIPK2, FANCA, TGFBR2, TGFBR1, CCND1, BTG1, RHOG, CCNA2, BCL2L1, KAT2B, PHB, CHEK1, APC, HDAC4, ESR2, IRS2, TOPORS, PTK2B, SMARCA2, PRKCA, SHC1, ING1, RIPK2, TSC2, BLM, CEBPA, PTPN6, ERBB2, SOD2, KIT, KDR, CUL5, ID2, MAP2K…	6.43745e-35
GOTERM_BP_FAT	GO:0010628~positive regulation of gene expression	86	SMARCA2, JUN, SRF, KLF5, HHEX, E2F1, STAT3, PPARGC1A, SMARCA4, ELK1, ZNF148, ING1, ESR1, BLM, CEBPA, CEBPB, CREBBP, SQSTM1, TP73, MYOD1, TCF4, BCL3, MAPK9, RORA, BRCA1, HIF1A, KIT, PSMC5, RB1, FOSL1, TNFRSF1A, NR5A1, DDX5, ETS1, POU2F1, NFKB1, ENG, PRKDC, MYC, MAPK1, RUNX1, RUNX2, KAT5, EP300, IL2RB, RELA, NCOA3, NRIP1, TGFB1, NCOA1, HIPK2, HNF4A, NFYC, FHL2, TBL1X, AR, NFYB, IRF1, MAF, TGFBR1, S…	2.8602e-34
GOTERM_BP_FAT	GO:0045941~positive regulation of transcription	82	SMARCA2, JUN, SRF, KLF5, HHEX, E2F1, STAT3, PPARGC1A, ZNF148, SMARCA4, ELK1, ING1, BLM, CEBPA, CEBPB, CREBBP, SQSTM1, TP73, MYOD1, TCF4, BCL3, RORA, BRCA1, HIF1A, PSMC5, RB1, FOSL1, TNFRSF1A, NR5A1, DDX5, ETS1, POU2F1, NFKB1, ENG, PRKDC, MYC, MAPK1, RUNX1, RUNX2, KAT5, EP300, RELA, NCOA3, NRIP1, TGFB1, NCOA1, HIPK2, HNF4A, NFYC, FHL2, TBL1X, AR, NFYB, IRF1, MAF, TGFBR1, SMAD9, REL, CCNA2, CRX, CD…	7.61867e-32
GOTERM_BP_FAT	GO:0043065~positive regulation of apoptosis	71	JUN, CASP9, CASP8, STAT1, PRKCA, RIPK2, PML, CEBPB, RIPK1, SQSTM1, TP73, BAK1, BCL6, BCL3, MAPK9, BRCA2, BARD1, BID, BIK, MLH1, BRCA1, ARHGEF7, NR3C1, CUL5, ABL1, CASP1, AKT1, FOSL1, CASP3, APOE, JAK2, DPF2, DAXX, ATM, ETS1, PRKDC, SOS1, MYC, MAPK1, CHEK2, MAPK8, RUNX3, SH3GLB1, PSEN2, PSEN1, CDKN1B, DNAJA3, CD44, CDKN1A, TGFB1, HIPK2, ID3, TGFBR1, SRC, BCL2L1, TERF1, APC, UBC, TOP2A, BMP7, TP53,…	1.69587e-30
GOTERM_BP_FAT	GO:0043068~positive regulation of programmed cell death	71	JUN, CASP9, CASP8, STAT1, PRKCA, RIPK2, PML, CEBPB, RIPK1, SQSTM1, TP73, BAK1, BCL6, BCL3, MAPK9, BRCA2, BARD1, BID, BIK, MLH1, BRCA1, ARHGEF7, NR3C1, CUL5, ABL1, CASP1, AKT1, FOSL1, CASP3, APOE, JAK2, DPF2, DAXX, ATM, ETS1, PRKDC, SOS1, MYC, MAPK1, CHEK2, MAPK8, RUNX3, SH3GLB1, PSEN2, PSEN1, CDKN1B, DNAJA3, CD44, CDKN1A, TGFB1, HIPK2, ID3, TGFBR1, SRC, BCL2L1, TERF1, APC, UBC, TOP2A, BMP7, TP53,…	2.67855e-30
GOTERM_BP_FAT	GO:0010942~positive regulation of cell death	71	JUN, CASP9, CASP8, STAT1, PRKCA, RIPK2, PML, CEBPB, RIPK1, SQSTM1, TP73, BAK1, BCL6, BCL3, MAPK9, BRCA2, BARD1, BID, BIK, MLH1, BRCA1, ARHGEF7, NR3C1, CUL5, ABL1, CASP1, AKT1, FOSL1, CASP3, APOE, JAK2, DPF2, DAXX, ATM, ETS1, PRKDC, SOS1, MYC, MAPK1, CHEK2, MAPK8, RUNX3, SH3GLB1, PSEN2, PSEN1, CDKN1B, DNAJA3, CD44, CDKN1A, TGFB1, HIPK2, ID3, TGFBR1, SRC, BCL2L1, TERF1, APC, UBC, TOP2A, BMP7, TP53,…	3.62465e-30
GOTERM_BP_FAT	GO:0010033~response to organic substance	89	JUN, SRF, CASP8, STAT3, BSG, STAT1, PRKCA, SHC1, PIAS3, RIPK2, RARA, ESR1, PML, IGF1R, RIPK1, FBP1, ERBB2, BRCA2, HSPA1A, BRCA1, NR3C1, ID2, CASP1, AKT1, FOSL1, CASP3, JAK2, APOE, TNFRSF1A, RPS6KB1, GRB10, GRB2, HERPUD1, NME1, INSR, PRKDC, MYC, MAPK1, IRF3, CD4, ACTA1, EP300, EGFR, RELA, SOCS1, HSPA8, GSK3A, CDKN1A, DNAJA3, CD44, EIF2AK2, TGFB1, HNF4A, FHL2, AR, ID3, CSNK2B, TGFBR2, SOCS3, TGFBR1…	1.93208e-29
GOTERM_BP_FAT	GO:0006357~regulation of transcription from RNA polymerase II promoter	86	SMARCA2, JUN, SRF, HHEX, E2F1, STAT3, PPARGC1A, ZNF148, SMARCA4, ELK1, HMGB1, STAT2, HDAC3, JUND, TFAP2A, CEBPA, CEBPB, RHOA, CREBBP, SQSTM1, SKI, BCL6, MYOD1, TCF4, BCL3, NCOR2, NCOR1, RORA, SOD2, MDM4, BRCA1, HIF1A, ID2, MDM2, RB1, ABL1, FOSL1, TNFRSF1A, NR5A1, ETS1, POU2F1, NFKB1, ENG, PRKDC, MYC, RBBP8, SIRT1, RUNX1, RUNX2, KAT5, EP300, GATA1, RELA, NRIP1, SPEN, NCOA1, TGFB1, HIPK2, HNF4A, NF…	6.60104e-27
GOTERM_BP_FAT	GO:0051726~regulation of cell cycle	59	JUN, E2F1, SMARCA4, CD28, CDC7, TSC2, PML, HDAC3, BLM, CDK1, GADD45B, BAK1, BCL6, BRCA2, BRCA1, CDC37, ID2, MDM2, RB1, FOSL1, AKT1, CASP3, ITGB1, ATM, ATR, ETS1, INSR, RBBP8, MYC, CSNK2A2, CHEK2, RUNX3, EGFR, HSPA8, CDKN1B, CDKN1A, TGFB1, HNF4A, ID3, DDB1, CCND1, CCNA2, TERF1, NPM1, MSH2, CHEK1, CDK2, APC, BMP7, TP53, APP, APBB1, CDK5, CDC25C, CDC25A, HDAC1, CCNT1, CCNB1	1.90817e-26
GOTERM_BP_FAT	GO:0043069~negative regulation of programmed cell death	61	CLU, HMGB1, RIPK2, KRT18, BIRC3, ESR1, HDAC3, CDK1, CEBPB, IGF1R, RHOA, SQSTM1, TP73, BAG1, BCL6, BCL3, ERBB2, BARD1, SOD2, BRAF, HSPA1A, PSMC5, KIT, AKT1, CASP3, APOE, PRKCZ, NME1, ATM, NFKB1, MYC, HRAS, MAPK8, EGFR, IL2RB, SH3GLB1, RELA, GSK3B, PSEN2, PSEN1, DNAJA3, CDKN1A, HIPK2, SOCS3, TGFBR1, TERT, BCL2L1, NPM1, MSH2, APC, UBC, ESR2, RPS27A, TP53, PRNP, HSPD1, MCL1, MITF, BCL10, HDAC1	2.69289e-26
GOTERM_BP_FAT	GO:0007049~cell cycle	88	CDC5L, HHEX, CALM2, E2F1, PSMA1, ING1, CDC7, KRT18, PML, HDAC3, PSMA5, CDK1, BLM, PSME3, RAD51, TP73, KHDRBS1, NCOR1, BRCA2, BARD1, MDM4, TUBG1, MLH1, BRCA1, PSMC4, CUL5, PSMC5, MDM2, RB1, ABL1, PSMB7, AKT1, DAXX, AURKB, ITGB1, ATR, ATM, CD2AP, CLASP2, MYC, RBBP8, MAPK1, CHEK2, PSMD13, PKD1, EP300, NEDD9, EGFR, GSK3B, MAPRE1, CDKN1B, CDKN1A, PSMD7, PSMD10, TGFB1, FANCA, SIAH1, CCND1, MCM3, MCM6, …	2.7246e-26
GOTERM_BP_FAT	GO:0060548~negative regulation of cell death	61	CLU, HMGB1, RIPK2, KRT18, BIRC3, ESR1, HDAC3, CDK1, CEBPB, IGF1R, RHOA, SQSTM1, TP73, BAG1, BCL6, BCL3, ERBB2, BARD1, SOD2, BRAF, HSPA1A, PSMC5, KIT, AKT1, CASP3, APOE, PRKCZ, NME1, ATM, NFKB1, MYC, HRAS, MAPK8, EGFR, IL2RB, SH3GLB1, RELA, GSK3B, PSEN2, PSEN1, DNAJA3, CDKN1A, HIPK2, SOCS3, TGFBR1, TERT, BCL2L1, NPM1, MSH2, APC, UBC, ESR2, RPS27A, TP53, PRNP, HSPD1, MCL1, MITF, BCL10, HDAC1	3.15147e-26
GOTERM_BP_FAT	GO:0045893~positive regulation of transcription, DNA-dependent	69	SMARCA2, JUN, SRF, HHEX, E2F1, STAT3, PPARGC1A, ZNF148, SMARCA4, ELK1, CEBPA, CEBPB, CREBBP, SQSTM1, TP73, BCL3, TCF4, MYOD1, RORA, BRCA1, HIF1A, PSMC5, RB1, FOSL1, TNFRSF1A, NR5A1, ETS1, POU2F1, NFKB1, ENG, PRKDC, MYC, RUNX1, RUNX2, KAT5, EP300, RELA, NCOA3, NRIP1, NCOA1, TGFB1, HIPK2, HNF4A, NFYC, FHL2, TBL1X, NFYB, AR, IRF1, MAF, REL, CRX, HDAC4, ESR2, BMP7, PPARG, SP1, TP53, E2F3, APP, APBB1,…	6.60306e-26
GOTERM_BP_FAT	GO:0051254~positive regulation of RNA metabolic process	69	SMARCA2, JUN, SRF, HHEX, E2F1, STAT3, PPARGC1A, ZNF148, SMARCA4, ELK1, CEBPA, CEBPB, CREBBP, SQSTM1, TP73, BCL3, TCF4, MYOD1, RORA, BRCA1, HIF1A, PSMC5, RB1, FOSL1, TNFRSF1A, NR5A1, ETS1, POU2F1, NFKB1, ENG, PRKDC, MYC, RUNX1, RUNX2, KAT5, EP300, RELA, NCOA3, NRIP1, NCOA1, TGFB1, HIPK2, HNF4A, NFYC, FHL2, TBL1X, NFYB, AR, IRF1, MAF, REL, CRX, HDAC4, ESR2, BMP7, PPARG, SP1, TP53, E2F3, APP, APBB1,…	1.10297e-25
GOTERM_BP_FAT	GO:0043066~negative regulation of apoptosis	59	CLU, HMGB1, RIPK2, KRT18, BIRC3, ESR1, HDAC3, CDK1, CEBPB, IGF1R, RHOA, SQSTM1, TP73, BAG1, BCL6, BCL3, ERBB2, BARD1, SOD2, BRAF, HSPA1A, AKT1, CASP3, APOE, PRKCZ, NME1, ATM, NFKB1, MYC, HRAS, MAPK8, EGFR, IL2RB, SH3GLB1, RELA, GSK3B, PSEN2, PSEN1, DNAJA3, CDKN1A, HIPK2, SOCS3, TGFBR1, TERT, BCL2L1, NPM1, MSH2, APC, UBC, ESR2, RPS27A, TP53, PRNP, HSPD1, MCL1, MITF, BCL10, HDAC1	7.58885e-25
GOTERM_BP_FAT	GO:0010605~negative regulation of macromolecule metabolic process	82	SMARCA2, JUN, HHEX, E2F1, STAT3, ZNF148, PRKCA, SMARCA4, HMGB1, PSMA1, PML, HDAC3, PSMA5, BLM, CEBPA, PSME3, SKI, BAK1, BCL6, KHDRBS1, BCL3, TCF4, NCOR2, NCOR1, BRCA2, BARD1, ARID4A, MDM4, MLH1, BRCA1, PSMC4, ID2, PSMC5, MDM2, RB1, PSMB7, DAXX, PRKCZ, ATR, INSR, POU2F1, NFKB1, ENG, MYC, SIRT1, KAT5, RUNX2, PSMD13, RELA, PSEN2, PSEN1, SOCS1, CDKN1B, GSK3A, PSMD7, NRIP1, PSMD10, SPEN, TGFB1, HIPK2,…	1.0276e-23
GOTERM_BP_FAT	GO:0012501~programmed cell death	74	JUN, CASP9, CASP8, E2F1, CASP7, CLU, STAT1, RIPK2, KRT18, BIRC3, PML, GADD45B, RIPK1, PSME3, SQSTM1, CXCR4, TP73, BAG1, PTPN6, BAK1, SOD2, BID, MDM4, BIK, BRCA1, KIT, TNFRSF1B, CASP1, AKT1, CASP3, JAK2, KRT8, TNFRSF1A, DPF2, DAXX, ATM, NFKB1, PRKDC, SOS1, MYC, SIRT1, HRAS, MAPK8, EP300, SH3GLB1, PSEN2, PSEN1, CDKN1B, DNAJA3, EIF2AK2, TNFRSF14, GJA1, HIPK2, TRAF1, SIAH1, BCL2L1, TERF1, BIRC2, MSH2…	3.90607e-23
GOTERM_BP_FAT	GO:0033554~cellular response to stress	71	JUN, CASP9, MPG, HMGB1, RUVBL2, PML, PMS1, SFPQ, CDK1, BLM, INSIG1, RIPK1, RAD23B, RAD51, TP73, BCL6, BCL3, MAPK9, BRCA2, BARD1, SOD2, MLH1, BRCA1, MAP3K4, HIF1A, REV3L, RFC2, ABL1, CASP3, JAK2, DAXX, HERPUD1, ATR, ATM, PRKDC, RBBP8, SIRT1, MAPK1, KAT5, CHEK2, MAPK8, GSK3B, PSEN1, CDKN1A, EIF2AK2, HIPK2, SYK, FANCA, DDB2, FANCC, PCNA, CTSD, DDB1, CCND1, CCNA2, POLD1, MCM7, MSH2, CHEK1, APC, TOP2A…	6.05509e-23
GOTERM_BP_FAT	GO:0008284~positive regulation of cell proliferation	61	JUN, KLF5, CLU, SHC1, PRKCA, STAT1, CD28, RIPK2, CDC7, BLM, IGF1R, BCL6, PDGFRB, ERBB2, MDM4, HIF1A, KDR, KIT, ID2, MAP2K5, MDM2, FGFR4, FOSL1, JAK2, FGFR1, RPS6KB1, ITGB1, PRKCZ, NME1, INSR, MYC, MAPK1, RUNX2, HRAS, EGFR, RELA, CDKN1B, DNAJA3, CDKN1A, TGFB1, HIPK2, SYK, TGFBR2, TGFBR1, CCND1, CD40, RHOG, IL6ST, CCNA2, BCL2L1, NPM1, NAP1L1, CDK2, HDAC4, IRS2, E2F3, ATF3, HDAC1, IRS1, PTK2B	7.28251e-23
GOTERM_BP_FAT	GO:0051247~positive regulation of protein metabolic process	48	CD4, PSMD13, PPARGC1A, EP300, PRKCA, CD28, PIAS3, PSMA1, PSEN1, PML, PSMA5, PSMD7, DNAJA3, TNFRSF14, PSMD10, CDK1, GJA1, TGFB1, SYK, PSME3, TGFBR1, BCL3, CCND1, BARD1, IL6ST, BRCA1, PSMC4, HDAC4, PSMC5, APC, PSMD14, UBC, MDM2, CAV1, PSMB7, BMP7, AKT1, RPS27A, APOE, JAK2, BCL10, CCNB1, PTK2B, INSR, ENG, LYN, MAPK1	7.65554e-23
GOTERM_BP_FAT	GO:0031399~regulation of protein modification process	52	JUN, PPARGC1A, PRKCA, PIAS3, PSMA1, PML, PSMA5, CDK1, RIPK1, PSME3, TP73, BAK1, PDGFRB, BRCA1, PSMC4, PSMC5, PSMB7, JAK2, DAXX, PRKCZ, INSR, ENG, CD4, PSMD13, EGFR, PSEN2, PSEN1, SOCS1, DNAJA3, PSMD7, TNFRSF14, PSMD10, TGFB1, HNF4A, SYK, SOCS3, TGFBR1, CCND1, IL6ST, HDAC4, PSMD14, UBC, CAV1, BMP7, RPS27A, CDK5, PRKAR1A, BCL10, PTK2B, CCNB1, LYN	1.27035e-22
GOTERM_BP_FAT	GO:0022402~cell cycle process	70	E2F1, PSMA1, CDC7, PML, HDAC3, PSMA5, BLM, CDK1, PSME3, RAD51, TP73, KHDRBS1, NCOR1, BRCA2, BARD1, MDM4, TUBG1, MLH1, BRCA1, PSMC4, PSMC5, CUL5, MDM2, RB1, ABL1, PSMB7, AKT1, DAXX, AURKB, ITGB1, ATM, CD2AP, CLASP2, RBBP8, MYC, PSMD13, PKD1, NEDD9, EGFR, GSK3B, MAPRE1, CDKN1B, PSMD7, CDKN1A, PSMD10, TGFB1, FANCA, CCND1, CCNA2, POLD1, TERF1, KAT2B, NPM1, MSH2, CDK2, CHEK1, HBP1, APC, PSMD14, UBC, E…	3.06231e-22
GOTERM_BP_FAT	GO:0006468~protein amino acid phosphorylation	76	CHUK, PRKCB, STAT1, SHC1, PRKCA, RIPK2, CDC7, PML, CDK1, GADD45B, IGF1R, RIPK1, CXCR4, HCK, MYOD1, PDGFRB, MAPK9, PTK2, ERBB2, BRAF, MAP3K4, KDR, KIT, MAP2K5, FGFR4, ABL1, JAK1, AKT1, JAK2, FGFR1, DAXX, RPS6KB1, AURKB, RET, PRKCZ, ATR, ATM, INSR, PRKDC, ALK, AKAP9, MAPK1, RPS6KA1, CSNK2A1, CSNK2A2, CHEK2, MAPK8, CSNK1A1, EGFR, GSK3B, PSEN1, GSK3A, CDK9, EIF2AK2, TGFB1, HIPK2, SYK, MAP3K14, TGFBR2…	3.45837e-22
GOTERM_BP_FAT	GO:0045944~positive regulation of transcription from RNA polymerase II promoter	57	JUN, SMARCA2, SRF, E2F1, HHEX, STAT3, PPARGC1A, ZNF148, SMARCA4, ELK1, CEBPA, CEBPB, CREBBP, SQSTM1, BCL3, MYOD1, RORA, HIF1A, RB1, FOSL1, TNFRSF1A, NR5A1, ETS1, POU2F1, NFKB1, ENG, PRKDC, MYC, RUNX1, KAT5, RUNX2, EP300, RELA, NRIP1, NCOA1, TGFB1, HIPK2, HNF4A, AR, TBL1X, IRF1, MAF, CRX, HDAC4, ESR2, BMP7, PPARG, SP1, TP53, APP, APBB1, NCOA2, NR4A1, MITF, ATF4, HDAC1	4.83299e-22
GOTERM_BP_FAT	GO:0008219~cell death	78	JUN, CASP9, CASP8, E2F1, CASP7, CLU, STAT1, RIPK2, KRT18, BIRC3, PML, GADD45B, RIPK1, PSME3, SQSTM1, CXCR4, TP73, BAG1, PTPN6, BAK1, SOD2, BID, MDM4, BIK, BRCA1, KIT, TNFRSF1B, CASP1, AKT1, CASP3, JAK2, KRT8, TNFRSF1A, DPF2, DAXX, ATM, NFKB1, PRKDC, SOS1, MYC, SIRT1, HRAS, MAPK8, EP300, SH3GLB1, PSEN2, PSEN1, CDKN1B, DNAJA3, EIF2AK2, TNFRSF14, GJA1, TGFB1, HIPK2, AR, TRAF1, CTSD, SIAH1, FUS, BCL2…	1.62626e-21
GOTERM_BP_FAT	GO:0006915~apoptosis	71	JUN, CASP9, CASP8, E2F1, CASP7, CLU, STAT1, RIPK2, KRT18, BIRC3, PML, GADD45B, RIPK1, PSME3, SQSTM1, CXCR4, TP73, BAG1, PTPN6, BAK1, SOD2, BID, MDM4, BIK, BRCA1, TNFRSF1B, CASP1, AKT1, CASP3, JAK2, KRT8, TNFRSF1A, DPF2, DAXX, ATM, NFKB1, SOS1, MYC, SIRT1, HRAS, MAPK8, EP300, SH3GLB1, PSEN2, PSEN1, DNAJA3, EIF2AK2, TNFRSF14, GJA1, HIPK2, TRAF1, SIAH1, BCL2L1, TERF1, BIRC2, MSH2, UBC, TOP2A, TOPORS…	2.45924e-21
GOTERM_BP_FAT	GO:0007242~intracellular signaling cascade	105	STAT3, PPARGC1A, STAT1, STAT2, GLP1R, PML, ESR1, CD36, GADD45B, IGF1R, RIPK1, SQSTM1, TP73, BCL3, BRCA2, BRAF, MLH1, BRCA1, MAP3K4, ARHGEF7, ABL1, JAK1, AKT1, JAK2, APOE, DAXX, ATR, ATM, NFKBIB, KAT5, ABCA1, SOCS1, NCOA1, HIPK2, FHL2, SOCS3, TGFBR1, MET, CCND1, RHOG, CCNA2, MSH2, CHEK1, ESR2, NCOA2, PLCG1, PRKAR1A, BCR, YWHAH, PTK2B, CCNE1, CHUK, PRKCB, PRKCA, SHC1, TSC2, RARA, CDK1, BLM, RHOA, C…	2.52323e-21
GOTERM_BP_FAT	GO:0016265~death	78	JUN, CASP9, CASP8, E2F1, CASP7, CLU, STAT1, RIPK2, KRT18, BIRC3, PML, GADD45B, RIPK1, PSME3, SQSTM1, CXCR4, TP73, BAG1, PTPN6, BAK1, SOD2, BID, MDM4, BIK, BRCA1, KIT, TNFRSF1B, CASP1, AKT1, CASP3, JAK2, KRT8, TNFRSF1A, DPF2, DAXX, ATM, NFKB1, PRKDC, SOS1, MYC, SIRT1, HRAS, MAPK8, EP300, SH3GLB1, PSEN2, PSEN1, CDKN1B, DNAJA3, EIF2AK2, TNFRSF14, GJA1, TGFB1, HIPK2, AR, TRAF1, CTSD, SIAH1, FUS, BCL2…	2.52955e-21
GOTERM_BP_FAT	GO:0044093~positive regulation of molecular function	70	CASP9, CALM2, STAT1, SHC1, SMARCA4, TSC2, PSMA1, RIPK2, GLP1R, PML, PSMA5, CDK1, GADD45B, RIPK1, PSME3, CXCR4, SKI, BAK1, ERBB2, MAP3K4, HIF1A, PSMC4, PSMC5, KIT, ABL1, PSMB7, AKT1, APOE, JAK2, DAXX, PRKCZ, NME1, INSR, MYC, CD4, PSMD13, EP300, EGFR, RELA, PSEN2, PSEN1, DNAJA3, NCOA3, PSMD7, PSMD10, TGFB1, HIPK2, SYK, TGFBR2, TGFBR1, MET, CCND1, TERF1, NPM1, MSH2, PSMD14, HDAC4, UBC, CAV1, TP53, R…	2.65414e-21
GOTERM_BP_FAT	GO:0032270~positive regulation of cellular protein metabolic process	45	CD4, PSMD13, PPARGC1A, EP300, PRKCA, CD28, PIAS3, PSMA1, PSEN1, PML, PSMA5, PSMD7, DNAJA3, TNFRSF14, PSMD10, CDK1, TGFB1, SYK, PSME3, TGFBR1, BCL3, CCND1, IL6ST, BRCA1, PSMC4, HDAC4, PSMC5, PSMD14, UBC, MDM2, CAV1, PSMB7, BMP7, AKT1, RPS27A, APOE, JAK2, BCL10, CCNB1, PTK2B, INSR, ENG, LYN, MAPK1	8.86092e-21
GOTERM_BP_FAT	GO:0032268~regulation of cellular protein metabolic process	62	JUN, PPARGC1A, PRKCA, PIAS3, CD28, PSMA1, PML, PSMA5, CDK1, RIPK1, PSME3, TP73, BAK1, BCL3, PDGFRB, BRCA1, PSMC4, PSMC5, MDM2, PSMB7, AKT1, APOE, JAK2, DAXX, EIF4G1, PRKCZ, INSR, NFKB1, ENG, MAPK1, CD4, PSMD13, EP300, EGFR, PSEN2, PSEN1, SOCS1, DNAJA3, PSMD7, TNFRSF14, PSMD10, TGFB1, HNF4A, SYK, SOCS3, TGFBR1, CCND1, IL6ST, HDAC4, PSMD14, UBC, CAV1, BMP7, RPS27A, APP, CDK5, PRKAR1A, BCL10, PTK2B,…	1.69873e-20
GOTERM_BP_FAT	GO:0006917~induction of apoptosis	51	CASP8, PRKCA, STAT1, PML, CEBPB, RIPK1, SQSTM1, TP73, BAK1, BCL3, MAPK9, BRCA2, BID, BIK, BRCA1, MLH1, ARHGEF7, CUL5, ABL1, CASP1, CASP3, APOE, JAK2, DPF2, DAXX, ATM, ETS1, MYC, SOS1, MAPK1, CHEK2, MAPK8, RUNX3, SH3GLB1, PSEN2, PSEN1, CDKN1B, CDKN1A, TGFB1, HIPK2, TGFBR1, TERF1, UBC, RPS27A, TP53, APP, NR4A1, FASLG, BCL10, LCK	4.48287e-20
GOTERM_BP_FAT	GO:0012502~induction of programmed cell death	51	CASP8, PRKCA, STAT1, PML, CEBPB, RIPK1, SQSTM1, TP73, BAK1, BCL3, MAPK9, BRCA2, BID, BIK, BRCA1, MLH1, ARHGEF7, CUL5, ABL1, CASP1, CASP3, APOE, JAK2, DPF2, DAXX, ATM, ETS1, MYC, SOS1, MAPK1, CHEK2, MAPK8, RUNX3, SH3GLB1, PSEN2, PSEN1, CDKN1B, CDKN1A, TGFB1, HIPK2, TGFBR1, TERF1, UBC, RPS27A, TP53, APP, NR4A1, FASLG, BCL10, LCK	5.17489e-20
GOTERM_BP_FAT	GO:0016310~phosphorylation	80	CHUK, PRKCB, STAT1, PRKCA, SHC1, RIPK2, CDC7, PML, CDK1, GADD45B, IGF1R, RIPK1, CXCR4, PDGFRB, MYOD1, HCK, MAPK9, ATP5B, PTK2, ERBB2, BRAF, MAP3K4, KDR, KIT, MAP2K5, FGFR4, ABL1, JAK1, AKT1, FGFR1, JAK2, DAXX, RPS6KB1, AURKB, RET, PRKCZ, NME1, ATR, ATM, INSR, PRKDC, ALK, AKAP9, MAPK1, RPS6KA1, CSNK2A1, CSNK2A2, CHEK2, MAPK8, CSNK1A1, EGFR, GSK3B, PSEN1, GSK3A, CDK9, EIF2AK2, TGFB1, HIPK2, SYK, MA…	6.75182e-20
GOTERM_BP_FAT	GO:0006974~response to DNA damage stimulus	54	CASP9, MPG, HMGB1, RUVBL2, PML, PMS1, SFPQ, BLM, CDK1, RAD23B, RAD51, TP73, BCL6, BCL3, BRCA2, BARD1, SOD2, MLH1, BRCA1, REV3L, ABL1, RFC2, CASP3, ATM, ATR, PRKDC, RBBP8, SIRT1, MAPK1, KAT5, CHEK2, PSEN1, CDKN1A, HIPK2, DDB2, FANCA, FANCC, PCNA, DDB1, CCND1, CCNA2, POLD1, MCM7, CHEK1, MSH2, APC, TOP2A, TP53, TOPORS, PTTG1, APBB1, LIG1, LYN	1.87886e-19
GOTERM_BP_FAT	GO:0042325~regulation of phosphorylation	60	JUN, SHC1, PRKCA, TSC2, BLM, GADD45B, RIPK1, CXCR4, TP73, BAK1, PDGFRB, ERBB2, BARD1, CDC37, MAP3K4, KIT, RB1, AKT1, CASP3, APOE, JAK2, DAXX, PRKCZ, INSR, ENG, CD4, EGFR, PSEN2, PSEN1, SOCS1, CDKN1B, DNAJA3, CDKN1A, TNFRSF14, TGFB1, HNF4A, SYK, SOCS3, TGFBR2, TGFBR1, MET, CCND1, IL6ST, MCM7, NPM1, CHEK1, APC, CAV1, BMP7, APP, CDK5, CDC25C, CDC25A, PRKAR1A, BCL10, IRS1, CCNT1, PTK2B, LYN	2.30634e-19
GOTERM_BP_FAT	GO:0045449~regulation of transcription	156	JUN, EZH2, KLF5, HHEX, STAT3, PPARGC1A, STAT1, HMGB1, ELK1, STAT2, PIAS3, ESR1, PML, JUND, SFPQ, ATF7, CREBBP, RIPK1, ATF2, SQSTM1, TP73, SKI, BCL6, BCL3, RORA, BRCA2, MDM4, BRCA1, HIF1A, RERE, MDM2, ABL1, JAK2, MYB, DAXX, MYBL2, NME1, POU2F1, NFKB2, ENG, NFKB1, RBBP8, MYC, KAT5, RELB, GATA1, RELA, NCOA1, TGFB1, SPEN, HIPK2, NFYC, FHL2, NFYB, ID3, TGFBR1, MAF, SMAD9, REL, TMPO, MCM3, MYBBP1A, MCM…	4.9808e-19
GOTERM_BP_FAT	GO:0051174~regulation of phosphorus metabolic process	60	JUN, SHC1, PRKCA, TSC2, BLM, GADD45B, RIPK1, CXCR4, TP73, BAK1, PDGFRB, ERBB2, BARD1, CDC37, MAP3K4, KIT, RB1, AKT1, CASP3, APOE, JAK2, DAXX, PRKCZ, INSR, ENG, CD4, EGFR, PSEN2, PSEN1, SOCS1, CDKN1B, DNAJA3, CDKN1A, TNFRSF14, TGFB1, HNF4A, SYK, SOCS3, TGFBR2, TGFBR1, MET, CCND1, IL6ST, MCM7, NPM1, CHEK1, APC, CAV1, BMP7, APP, CDK5, CDC25C, CDC25A, PRKAR1A, BCL10, IRS1, CCNT1, PTK2B, LYN	1.76071e-18
GOTERM_BP_FAT	GO:0019220~regulation of phosphate metabolic process	60	JUN, SHC1, PRKCA, TSC2, BLM, GADD45B, RIPK1, CXCR4, TP73, BAK1, PDGFRB, ERBB2, BARD1, CDC37, MAP3K4, KIT, RB1, AKT1, CASP3, APOE, JAK2, DAXX, PRKCZ, INSR, ENG, CD4, EGFR, PSEN2, PSEN1, SOCS1, CDKN1B, DNAJA3, CDKN1A, TNFRSF14, TGFB1, HNF4A, SYK, SOCS3, TGFBR2, TGFBR1, MET, CCND1, IL6ST, MCM7, NPM1, CHEK1, APC, CAV1, BMP7, APP, CDK5, CDC25C, CDC25A, PRKAR1A, BCL10, IRS1, CCNT1, PTK2B, LYN	1.76071e-18
GOTERM_BP_FAT	GO:0051252~regulation of RNA metabolic process	124	EZH2, JUN, KLF5, HHEX, STAT3, PPARGC1A, STAT1, HMGB1, ELK1, STAT2, ESR1, JUND, ATF7, CREBBP, ATF2, SQSTM1, TP73, SKI, BCL6, BCL3, RORA, BRCA2, MDM4, BRCA1, HIF1A, RERE, MDM2, ABL1, MYB, DAXX, NME1, POU2F1, NFKB2, ENG, NFKB1, MYC, RBBP8, KAT5, RELB, GATA1, RELA, TGFB1, SPEN, NCOA1, HIPK2, NFYC, FHL2, NFYB, ID3, MAF, SMAD9, REL, MYBBP1A, KAT2B, HDAC4, ESR2, SP1, APBB1, NCOA2, DEK, PRKAR1A, CCNE1, S…	1.99894e-18
GOTERM_BP_FAT	GO:0009725~response to hormone stimulus	52	SRF, STAT3, BSG, SHC1, PRKCA, STAT1, PIAS3, RARA, ESR1, IGF1R, FBP1, ERBB2, BRCA2, BRCA1, FOSL1, AKT1, JAK2, RPS6KB1, GRB10, GRB2, INSR, PRKDC, MAPK1, ACTA1, EP300, RELA, GSK3A, SOCS1, CDKN1A, TGFB1, FHL2, AR, SOCS3, TGFBR2, TGFBR1, CCND1, SRC, CCNA2, BCL2L1, KAT2B, CAV1, IRS2, ESR2, PPARG, BMP7, PRKAR1A, IRS1, PTK2B, FOS, PIK3R1, CCNE1	3.53333e-18
GOTERM_BP_FAT	GO:0009719~response to endogenous stimulus	54	SRF, STAT3, BSG, SHC1, PRKCA, STAT1, PIAS3, RARA, ESR1, IGF1R, FBP1, ERBB2, BRCA2, BRCA1, FOSL1, AKT1, JAK2, RPS6KB1, GRB10, GRB2, INSR, PRKDC, MAPK1, ACTA1, EP300, RELA, GSK3A, SOCS1, CDKN1A, TGFB1, FHL2, AR, SOCS3, TGFBR2, TGFBR1, CCND1, SRC, CCNA2, BCL2L1, KAT2B, BIRC2, MSH2, CAV1, IRS2, ESR2, PPARG, BMP7, PRKAR1A, IRS1, PTK2B, FOS, PIK3R1, CCNE1	8.93697e-18
GOTERM_BP_FAT	GO:0006355~regulation of transcription, DNA-dependent	121	EZH2, JUN, KLF5, HHEX, STAT3, PPARGC1A, STAT1, HMGB1, ELK1, STAT2, ESR1, JUND, ATF7, CREBBP, ATF2, SQSTM1, TP73, SKI, BCL6, BCL3, RORA, BRCA2, MDM4, BRCA1, HIF1A, RERE, MDM2, ABL1, MYB, DAXX, NME1, POU2F1, NFKB2, ENG, NFKB1, MYC, RBBP8, KAT5, RELB, GATA1, RELA, TGFB1, SPEN, NCOA1, HIPK2, NFYC, FHL2, NFYB, ID3, MAF, SMAD9, REL, MYBBP1A, KAT2B, HDAC4, ESR2, SP1, APBB1, NCOA2, DEK, PRKAR1A, CCNE1, S…	9.4766e-18
GOTERM_BP_FAT	GO:0002520~immune system development	45	RUNX1, CD4, CASP8, CHUK, RELB, CD28, PSEN2, ASH2L, PSEN1, PML, DNAJA3, BLM, CEBPA, TGFB1, SYK, IRF1, TGFBR2, TGFBR1, BAK1, BCL6, IL7R, BCL3, BRCA2, SOD2, MLH1, MSH2, HDAC4, KDR, ID2, KIT, APC, RB1, SP1, CD79A, PPARG, TP53, HSPD1, JAK2, ITGB1, LIG1, NFKB2, PRKDC, LYN, LCK	1.01706e-17
GOTERM_BP_FAT	GO:0031401~positive regulation of protein modification process	37	CD4, PSMD13, PPARGC1A, PRKCA, PIAS3, PSMA1, PSEN1, PML, PSMA5, PSMD7, DNAJA3, TNFRSF14, PSMD10, CDK1, TGFB1, SYK, PSME3, TGFBR1, CCND1, IL6ST, BRCA1, PSMC4, HDAC4, PSMD14, PSMC5, UBC, CAV1, PSMB7, BMP7, RPS27A, JAK2, BCL10, CCNB1, INSR, ENG, LYN	7.17096e-17
GOTERM_BP_FAT	GO:0009628~response to abiotic stimulus	50	JUN, CASP9, CASP7, PRKCA, STAT1, PML, BLM, BAK1, BCL3, BRCA2, SOD2, BRCA1, NOS1, KIT, CUL5, FOSL1, AKT1, CASP3, RPS6KB1, ATM, PRKDC, MYC, HRAS, MAPK8, PKD1, ACTA1, EGFR, RELA, CDKN1A, GJA1, TGFB1, DDB2, SOCS3, TGFBR2, TGFBR1, CCND1, BCL2L1, POLD1, MSH2, CAV1, PPARG, TP53, APP, APBB1, CDK5, FYN, PTK2B, FOS, LYN	1.45952e-16
GOTERM_BP_FAT	GO:0006793~phosphorus metabolic process	83	CHUK, PRKCB, STAT1, PRKCA, SHC1, RIPK2, CDC7, PML, CDK1, GADD45B, IGF1R, RIPK1, CXCR4, PTPN6, PDGFRB, MYOD1, HCK, MAPK9, ATP5B, PTK2, ERBB2, BRAF, MAP3K4, KDR, KIT, MAP2K5, FGFR4, ABL1, JAK1, AKT1, FGFR1, JAK2, DAXX, RPS6KB1, AURKB, RET, PRKCZ, NME1, ATR, ATM, INSR, PRKDC, ALK, AKAP9, MAPK1, RPS6KA1, CSNK2A1, CSNK2A2, CHEK2, MAPK8, CSNK1A1, EGFR, GSK3B, PSEN1, GSK3A, CDK9, EIF2AK2, TGFB1, HIPK2, …	2.16496e-16
GOTERM_BP_FAT	GO:0006796~phosphate metabolic process	83	CHUK, PRKCB, STAT1, PRKCA, SHC1, RIPK2, CDC7, PML, CDK1, GADD45B, IGF1R, RIPK1, CXCR4, PTPN6, PDGFRB, MYOD1, HCK, MAPK9, ATP5B, PTK2, ERBB2, BRAF, MAP3K4, KDR, KIT, MAP2K5, FGFR4, ABL1, JAK1, AKT1, FGFR1, JAK2, DAXX, RPS6KB1, AURKB, RET, PRKCZ, NME1, ATR, ATM, INSR, PRKDC, ALK, AKAP9, MAPK1, RPS6KA1, CSNK2A1, CSNK2A2, CHEK2, MAPK8, CSNK1A1, EGFR, GSK3B, PSEN1, GSK3A, CDK9, EIF2AK2, TGFB1, HIPK2, …	2.16496e-16
GOTERM_BP_FAT	GO:0043085~positive regulation of catalytic activity	59	CASP9, SHC1, STAT1, PSMA1, TSC2, GLP1R, PML, PSMA5, CDK1, GADD45B, RIPK1, PSME3, CXCR4, BAK1, ERBB2, MAP3K4, PSMC4, HIF1A, PSMC5, KIT, ABL1, PSMB7, AKT1, APOE, JAK2, DAXX, PRKCZ, INSR, MYC, CD4, PSMD13, EGFR, PSEN2, PSEN1, DNAJA3, PSMD7, PSMD10, TGFB1, SYK, TGFBR2, TGFBR1, MET, CCND1, TERF1, NPM1, MSH2, PSMD14, UBC, CAV1, TP53, RPS27A, HSPD1, CDK5, PRKAR1A, IRS1, PTK2B, CCNB1, LCK	2.81881e-16
GOTERM_BP_FAT	GO:0048534~hemopoietic or lymphoid organ development	42	RUNX1, CD4, CASP8, CHUK, RELB, CD28, PSEN2, ASH2L, PSEN1, PML, DNAJA3, BLM, CEBPA, TGFB1, SYK, IRF1, TGFBR2, TGFBR1, BAK1, BCL6, IL7R, BCL3, BRCA2, SOD2, MSH2, HDAC4, KDR, KIT, ID2, APC, RB1, SP1, CD79A, PPARG, TP53, JAK2, ITGB1, NFKB2, PRKDC, LYN, LCK	3.58305e-16
GOTERM_BP_FAT	GO:0030097~hemopoiesis	40	RUNX1, CD4, CASP8, CHUK, RELB, CD28, PSEN2, ASH2L, PSEN1, PML, DNAJA3, BLM, CEBPA, TGFB1, SYK, IRF1, TGFBR2, BAK1, BCL6, IL7R, BCL3, BRCA2, SOD2, MSH2, HDAC4, KDR, KIT, ID2, APC, RB1, SP1, CD79A, PPARG, TP53, JAK2, ITGB1, PRKDC, LYN, LCK	5.25369e-16
GOTERM_BP_FAT	GO:0007243~protein kinase cascade	49	CHUK, STAT3, SHC1, PRKCA, STAT1, STAT2, TSC2, GADD45B, IGF1R, RIPK1, CXCR4, BCL3, MAPK9, ERBB2, BRAF, MAP3K4, KIT, MAP2K5, JAK1, AKT1, JAK2, FGFR1, DAXX, RET, RPS6KB1, GRB2, INSR, NFKBIB, RPS6KA1, MAPK1, IRF3, MAPK8, PKD1, EGFR, PSEN1, SOCS1, SYK, SOCS3, TGFBR1, MET, SRC, IL6ST, CAV1, CDK5, BCL10, IRS1, FYN, PTK2B	1.06315e-15
GOTERM_BP_FAT	GO:0051338~regulation of transferase activity	49	SHC1, PRKCA, TSC2, BLM, GADD45B, RIPK1, CXCR4, TP73, ERBB2, MAP3K4, CDC37, KIT, RB1, AKT1, CASP3, APOE, JAK2, DAXX, PRKCZ, INSR, CD4, EGFR, PSEN2, PSEN1, GSK3A, CDKN1B, DNAJA3, CDKN1A, TGFB1, SYK, TGFBR2, TGFBR1, MET, CCND1, TERF1, NPM1, CHEK1, APC, CAV1, PPARG, APP, CDK5, CDC25C, CDC25A, PRKAR1A, IRS1, CCNT1, PTK2B	1.33094e-15
GOTERM_BP_FAT	GO:0007167~enzyme linked receptor protein signaling pathway	47	JUN, CD4, STAT3, SHC1, EGFR, TSC2, GSK3A, PML, IGF1R, TGFB1, HIPK2, SYK, TGFBR2, SKI, TGFBR1, MET, SMAD9, PDGFRB, ERBB2, SRC, PTK2, IL6ST, EPHA2, SPTBN1, KDR, KIT, IRS2, FGFR4, JAK1, BMP7, AKT1, FGFR1, JAK2, ARRB2, CDK5, RET, GRB10, GRB2, UBE2D3, IRS1, PTK2B, INSR, FOS, ENG, PIK3R1, SOS1	1.41679e-15
GOTERM_BP_FAT	GO:0051172~negative regulation of nitrogen compound metabolic process	57	SMARCA2, E2F1, HHEX, STAT3, HMGB1, SMARCA4, ZNF148, PML, HDAC3, BLM, CEBPA, SKI, BCL6, KHDRBS1, BCL3, TCF4, NCOR2, NCOR1, BRCA2, BARD1, ARID4A, MDM4, MLH1, BRCA1, PSMC5, ID2, MDM2, RB1, DAXX, ATR, POU2F1, NFKB1, ENG, SIRT1, KAT5, RUNX2, GSK3A, CDKN1B, NRIP1, TGFB1, SPEN, HIPK2, TBL1X, ID3, SAP30, TERF1, NPM1, PHB, MSH2, HDAC4, CAV1, PPARG, TP53, NCOA2, CBFA2T2, HDAC1	5.88083e-15
GOTERM_BP_FAT	GO:0008285~negative regulation of cell proliferation	47	JUN, CDH5, SMARCA2, RUNX3, PRKCA, TSC2, ING1, CDKN1B, PML, CDKN1A, DNAJA3, TNFRSF14, EIF2AK2, CEBPA, GJA1, TGFB1, HNF4A, TGFBR2, SKI, PTPN6, BCL6, BTG1, ERBB2, BRCA2, SOD2, MDM4, KAT2B, NPM1, PHB, CHEK1, HDAC4, APC, CUL5, RB1, ESR2, CAV1, PPARG, BMP7, FOSL1, TP53, CASP3, APOE, JAK2, NME1, FTH1, ETS1	1.2346e-14
GOTERM_BP_FAT	GO:0045934~negative regulation of nucleobase, nucleoside, nucleotide and nucleic acid metabolic process	56	SMARCA2, E2F1, HHEX, STAT3, HMGB1, SMARCA4, ZNF148, PML, HDAC3, BLM, CEBPA, SKI, BCL6, KHDRBS1, BCL3, TCF4, NCOR2, NCOR1, BRCA2, BARD1, ARID4A, MDM4, BRCA1, MLH1, PSMC5, ID2, MDM2, RB1, DAXX, ATR, POU2F1, NFKB1, ENG, SIRT1, KAT5, RUNX2, GSK3A, CDKN1B, NRIP1, TGFB1, SPEN, HIPK2, TBL1X, ID3, SAP30, TERF1, NPM1, PHB, MSH2, HDAC4, PPARG, TP53, NCOA2, CBFA2T2, HDAC1	1.47927e-14
GOTERM_BP_FAT	GO:0006916~anti-apoptosis	36	CLU, HMGB1, IL2RB, RELA, SH3GLB1, GSK3B, RIPK2, PSEN1, BIRC3, ESR1, HDAC3, CDK1, IGF1R, CEBPB, SQSTM1, SOCS3, BAG1, TGFBR1, TERT, SOD2, BCL2L1, BRAF, HSPA1A, NPM1, UBC, ESR2, AKT1, RPS27A, PRNP, APOE, MCL1, PRKCZ, HDAC1, NFKB1, MYC	1.56249e-14
GOTERM_BP_FAT	GO:0043549~regulation of kinase activity	46	CD4, SHC1, EGFR, PRKCA, PSEN2, TSC2, PSEN1, CDKN1B, CDKN1A, DNAJA3, BLM, GADD45B, TGFB1, SYK, RIPK1, CXCR4, TP73, TGFBR2, TGFBR1, MET, CCND1, ERBB2, NPM1, CDC37, MAP3K4, CHEK1, KIT, APC, RB1, CAV1, AKT1, CASP3, APP, APOE, JAK2, CDK5, DAXX, CDC25C, PRKCZ, CDC25A, PRKAR1A, CCNT1, IRS1, PTK2B, INSR	4.3977e-14
GOTERM_BP_FAT	GO:0045859~regulation of protein kinase activity	45	CD4, EGFR, PRKCA, SHC1, PSEN2, TSC2, PSEN1, CDKN1B, CDKN1A, DNAJA3, BLM, GADD45B, TGFB1, SYK, RIPK1, CXCR4, TP73, TGFBR2, TGFBR1, MET, CCND1, ERBB2, NPM1, CDC37, MAP3K4, CHEK1, KIT, APC, RB1, CAV1, AKT1, CASP3, APOE, APP, JAK2, CDK5, DAXX, CDC25C, PRKCZ, CDC25A, PRKAR1A, CCNT1, PTK2B, INSR	6.53277e-14
GOTERM_BP_FAT	GO:0002521~leukocyte differentiation	29	CD4, CASP8, RELB, CHUK, CD28, PSEN2, PSEN1, DNAJA3, BLM, CEBPA, TGFB1, SYK, IRF1, TGFBR2, BAK1, BCL6, IL7R, BCL3, MSH2, HDAC4, APC, KIT, PPARG, CD79A, TP53, ITGB1, PRKDC, LCK	6.68332e-14
GOTERM_BP_FAT	GO:0000278~mitotic cell cycle	46	PSMD13, E2F1, EGFR, NEDD9, CDC7, PSMA1, MAPRE1, CDKN1B, PSMA5, CDKN1A, PSMD7, PSMD10, BLM, CDK1, PSME3, KHDRBS1, CCND1, CCNA2, POLD1, TERF1, CHEK1, CDK2, PSMC4, PSMD14, CUL5, APC, PSMC5, UBC, MDM2, RB1, ABL1, E2F4, PSMB7, AKT1, RPS27A, APP, PTTG1, ITGB1, AURKB, CDC25C, CDC25A, CLASP2, CD2AP, CCNB1, CCNE1	1.9984e-13
GOTERM_BP_FAT	GO:0051094~positive regulation of developmental process	40	JUN, RUNX1, SRF, RUNX2, CLU, PRKCA, RELA, RARA, JUND, CD36, TGFB1, SYK, RHOA, TGFBR2, SOCS3, SMAD9, IL7R, MYOD1, MAPK9, BTG1, IL6ST, MAPT, CRX, HIF1A, ID2, KIT, APC, RB1, BMP7, PPARG, AKT1, TNFRSF1A, JAK2, RPS6KB1, NME1, ETS1, INSR, NFKB1, CCNE1	1.9984e-13
GOTERM_BP_FAT	GO:0009314~response to radiation	34	CASP9, HRAS, MAPK8, CASP7, EGFR, RELA, PML, CDKN1A, BLM, TGFB1, DDB2, SOCS3, BAK1, BCL3, CCND1, BRCA2, SOD2, BCL2L1, POLD1, BRCA1, MSH2, KIT, CAV1, AKT1, CASP3, TP53, APBB1, APP, CDK5, ATM, FOS, PRKDC, MYC	3.9968e-13
GOTERM_BP_FAT	GO:0034097~response to cytokine stimulus	23	JUN, SRF, SRC, CASP8, STAT3, IL6ST, BCL2L1, PRKCA, STAT1, RELA, RIPK2, HDAC4, PML, SOCS1, DNAJA3, FOSL1, CASP3, MCL1, RIPK1, INSR, SOCS3, FOS	3.9968e-13
GOTERM_BP_FAT	GO:0044092~negative regulation of molecular function	43	PSMD13, CALM2, PRKCA, TSC2, PSMA1, PSEN1, GSK3A, CDKN1B, PSMA5, CDKN1A, PSMD7, DNAJA3, PSMD10, GADD45B, HNF4A, PSME3, ID3, TP73, TERF1, PSMC4, HDAC4, PSMC5, ID2, PSMD14, APC, UBC, RB1, CAV1, PSMB7, PPARG, AKT1, TP53, RPS27A, CASP3, APOE, JAK2, PRKCZ, NR4A1, HERPUD1, CALM3, INSR, NFKB1, ENG	7.99361e-13
GOTERM_BP_FAT	GO:0006461~protein complex assembly	53	POLR2H, CASP8, PPARGC1A, TSC2, BIRC3, PML, BLM, IGF1R, CREBBP, RAD51, SKI, PTK2, SOD2, MDM4, BRAF, TUBG1, MLH1, MDM2, TNFRSF1A, PRKCZ, GRB2, CD2AP, INSR, MYC, HRAS, DLG4, IL2RB, CDK9, GJA1, TGFB1, SYK, PRKAB1, FANCA, FANCC, TRAF1, CD40, SRC, TERF1, BIRC2, NPM1, APC, CAV1, E2F3, TP53, PRNP, HSPD1, CDK5, BCL10, IRS1, PTK2B, POLR2C, IRF7	9.99201e-13
GOTERM_BP_FAT	GO:0070271~protein complex biogenesis	53	POLR2H, CASP8, PPARGC1A, TSC2, BIRC3, PML, BLM, IGF1R, CREBBP, RAD51, SKI, PTK2, SOD2, MDM4, BRAF, TUBG1, MLH1, MDM2, TNFRSF1A, PRKCZ, GRB2, CD2AP, INSR, MYC, HRAS, DLG4, IL2RB, CDK9, GJA1, TGFB1, SYK, PRKAB1, FANCA, FANCC, TRAF1, CD40, SRC, TERF1, BIRC2, NPM1, APC, CAV1, E2F3, TP53, PRNP, HSPD1, CDK5, BCL10, IRS1, PTK2B, POLR2C, IRF7	9.99201e-13
GOTERM_BP_FAT	GO:0006259~DNA metabolic process	53	MPG, HMGB1, RUVBL2, CDC7, PML, PMS1, SFPQ, BLM, RAD23B, RAD51, TP73, BRCA2, BARD1, SOD2, MLH1, BRCA1, REV3L, RFC2, ABL1, CASP3, ATM, ATR, PRKDC, RBBP8, SIRT1, MYC, KAT5, DNAJA3, DDB2, FANCA, FANCC, PCNA, DDB1, MCM3, MCM6, TERT, MCM5, POLD1, MCM7, TERF1, NAP1L1, PHB, CHEK1, CDK2, MSH2, TOP2A, TP53, PTTG1, HSPD1, CDC25C, CDC25A, LIG1	9.99201e-13
GOTERM_BP_FAT	GO:0051329~interphase of mitotic cell cycle	25	E2F1, EGFR, CDC7, CDKN1B, CDKN1A, BLM, KHDRBS1, CCND1, TERF1, POLD1, CDK2, CHEK1, CUL5, MDM2, E2F4, ABL1, RB1, AKT1, APP, ITGB1, CDC25C, CDC25A, CCNB1, CCNE1	1.80966e-12
GOTERM_BP_FAT	GO:0009890~negative regulation of biosynthetic process	56	SMARCA2, E2F1, HHEX, STAT3, HMGB1, ZNF148, SMARCA4, PRKCA, PML, HDAC3, BLM, CEBPA, SKI, BCL6, KHDRBS1, BCL3, TCF4, NCOR2, NCOR1, BRCA2, ARID4A, MDM4, BRCA1, PSMC5, ID2, MDM2, ATP1A1, RB1, APOE, DAXX, ATR, POU2F1, NFKB1, ENG, SIRT1, KAT5, RUNX2, CDKN1B, NRIP1, TGFB1, SPEN, HIPK2, TBL1X, ID3, SAP30, TERF1, PHB, HDAC4, CAV1, PPARG, TP53, APBB1, NCOA2, CBFA2T2, HDAC1	2.60902e-12
GOTERM_BP_FAT	GO:0042592~homeostatic process	65	JUN, SRF, STAT3, TXN, PRKCB, PPARGC1A, PRKCA, GLP1R, BLM, ATP2A2, CREBBP, CXCR4, BAK1, BCL6, IL7R, PDGFRB, ATP5B, ERBB2, BARD1, SOD2, HIF1A, KDR, CUL5, ID2, RB1, AKT1, CASP3, JAK2, APOE, PRKCZ, HERPUD1, INSR, PRKDC, MYC, EPOR, ABCA1, EP300, PSEN1, DNAJA3, TGFB1, HNF4A, FANCC, TERT, IL6ST, BCL2L1, TERF1, NPM1, ALDOA, APC, CAV1, E2F4, IRS2, PPARG, SP1, TP53, PRNP, APP, MCL1, CDK5, FTH1, IRS1, PTK2B…	3.20854e-12
KEGG_PATHWAY	hsa05200:Pathways in cancer	81	JUN, CASP9, CASP8, E2F1, STAT3, CHUK, PRKCB, STAT1, PRKCA, PIAS3, RARA, BIRC3, PML, CEBPA, IGF1R, RHOA, CREBBP, RAD51, PDGFRB, MAPK9, PTK2, ERBB2, BRCA2, COL4A1, BID, BRAF, COL4A2, MLH1, HIF1A, KIT, MDM2, RB1, ABL1, JAK1, AKT1, CASP3, FGFR1, RET, ITGB1, GRB2, ETS1, NFKB2, NFKB1, SOS1, MYC, MAPK1, RUNX1, HRAS, MAPK8, EP300, EGFR, RELA, GSK3B, CDKN1B, CDKN1A, TGFB1, AR, TGFBR2, TRAF1, TGFBR1, ITGA6…	1.70528e-31
KEGG_PATHWAY	hsa04110:Cell cycle	38	CHEK2, E2F1, EP300, CDC7, GSK3B, CDKN1B, CDKN1A, CDK1, GADD45B, TGFB1, CREBBP, PCNA, CCND1, MCM3, MCM6, MCM5, CCNA2, MCM7, CHEK1, CDK2, MDM2, RB1, ABL1, E2F4, E2F3, TP53, PTTG1, CDC25C, CDC25A, ATM, ATR, HDAC1, YWHAH, CCNB1, PRKDC, CCNE1, MYC	7.33036e-16
KEGG_PATHWAY	hsa05215:Prostate cancer	31	CASP9, HRAS, E2F1, CHUK, EGFR, EP300, RELA, GSK3B, CDKN1B, CDKN1A, IGF1R, CREBBP, AR, PDGFRB, CCND1, ERBB2, BRAF, CDK2, MDM2, RB1, AKT1, E2F3, TP53, FGFR1, GRB2, ATF4, NFKB1, CCNE1, PIK3R1, SOS1	3.30306e-14
KEGG_PATHWAY	hsa05220:Chronic myeloid leukemia	28	RUNX1, HRAS, E2F1, CHUK, SHC1, RELA, CDKN1B, CDKN1A, TGFB1, TGFBR2, TGFBR1, CCND1, BCL2L1, BRAF, MDM2, RB1, ABL1, AKT1, E2F3, TP53, GRB2, HDAC1, BCR, NFKB1, PIK3R1, MYC, SOS1	2.55351e-13
KEGG_PATHWAY	hsa05212:Pancreatic cancer	26	CASP9, E2F1, MAPK8, STAT3, CHUK, EGFR, STAT1, RELA, TGFB1, RAD51, TGFBR2, TGFBR1, MAPK9, CCND1, ERBB2, BRCA2, BRAF, BCL2L1, RB1, JAK1, AKT1, E2F3, TP53, NFKB1, PIK3R1	8.37108e-12
KEGG_PATHWAY	hsa05210:Colorectal cancer	26	JUN, CASP9, MAPK8, EGFR, GSK3B, IGF1R, TGFB1, TGFBR2, TGFBR1, MET, PDGFRB, MAPK9, CCND1, BRAF, MLH1, MSH2, APC, AKT1, CASP3, TP53, GRB2, FOS, PIK3R1, MYC, SOS1	4.72689e-10
KEGG_PATHWAY	hsa04010:MAPK signaling pathway	46	JUN, SRF, HRAS, MAPK8, CHUK, RELB, PRKCB, ELK1, EGFR, PRKCA, RELA, HSPA8, JUND, GADD45B, RRAS, TGFB1, ATF2, MAP3K14, TGFBR2, TGFBR1, PDGFRB, MAPK9, MAPT, BRAF, HSPA1A, MAP3K4, MAP2K5, FGFR4, AKT1, TP53, CASP3, TNFRSF1A, FGFR1, ARRB2, DAXX, NR4A1, GRB2, FASLG, ATF4, NFKB2, NFKB1, FOS, SOS1, MYC, MAPK1	1.26303e-09
KEGG_PATHWAY	hsa04115:p53 signaling pathway	23	CCND1, CASP9, CHEK2, CASP8, BID, MDM4, CHEK1, CDK2, TSC2, MDM2, CDKN1A, CASP3, TP53, CDK1, GADD45B, ATR, ATM, DDB2, TP73, CCNB1, CCNE1, SIAH1	1.94949e-09
KEGG_PATHWAY	hsa05214:Glioma	22	CCND1, HRAS, E2F1, CALM2, BRAF, PRKCB, PRKCA, EGFR, SHC1, MDM2, RB1, CDKN1A, AKT1, E2F3, TP53, IGF1R, PLCG1, GRB2, CALM3, PIK3R1, SOS1, MAPK1	3.30068e-09
KEGG_PATHWAY	hsa05222:Small cell lung cancer	25	CASP9, E2F1, CHUK, PIAS3, RELA, BIRC3, CDKN1B, TRAF1, ITGA6, CCND1, PTK2, COL4A1, COL4A2, BCL2L1, BIRC2, CDK2, RB1, AKT1, E2F3, TP53, ITGB1, NFKB1, PIK3R1, CCNE1	3.83883e-09
KEGG_PATHWAY	hsa04722:Neurotrophin signaling pathway	30	JUN, HRAS, CALM2, MAPK8, SHC1, RELA, GSK3B, RIPK2, PSEN1, RHOA, TP73, MAPK9, BRAF, MAP2K5, ABL1, IRS2, AKT1, TP53, PLCG1, GRB2, FASLG, ATF4, IRS1, CALM3, YWHAH, NFKB1, NFKBIB, PIK3R1, SOS1, MAPK1	5.0241e-09
KEGG_PATHWAY	hsa04012:ErbB signaling pathway	25	JUN, HRAS, MAPK8, PRKCB, EGFR, ELK1, PRKCA, SHC1, GSK3B, CDKN1B, CDKN1A, MAPK9, ERBB2, SRC, PTK2, BRAF, ABL1, AKT1, RPS6KB1, PLCG1, GRB2, PIK3R1, MYC, SOS1	8.87004e-09
KEGG_PATHWAY	hsa04510:Focal adhesion	36	JUN, HRAS, MAPK8, PRKCB, ELK1, EGFR, PRKCA, SHC1, GSK3B, BIRC3, IGF1R, RHOA, ITGA5, MET, ITGA6, PDGFRB, MAPK9, CCND1, ERBB2, SRC, PTK2, COL4A1, COL4A2, BRAF, BIRC2, KDR, CAV1, AKT1, ITGB1, GRB2, FYN, ACTG1, PIK3R1, SOS1, MAPK1	2.17171e-07
KEGG_PATHWAY	hsa05221:Acute myeloid leukemia	19	RUNX1, CCND1, HRAS, CHUK, STAT3, BRAF, RELA, RARA, KIT, PML, AKT1, CEBPA, RPS6KB1, GRB2, NFKB1, PIK3R1, SOS1, MYC	4.83981e-07
KEGG_PATHWAY	hsa05213:Endometrial cancer	18	CCND1, CASP9, HRAS, ERBB2, BRAF, MLH1, EGFR, ELK1, GSK3B, APC, AKT1, TP53, GRB2, PIK3R1, SOS1, MYC, CDH1	6.01689e-07
KEGG_PATHWAY	hsa05223:Non-small cell lung cancer	18	CCND1, CASP9, HRAS, ERBB2, E2F1, BRAF, PRKCB, PRKCA, EGFR, RB1, AKT1, TP53, E2F3, PLCG1, GRB2, PIK3R1, SOS1	1.17371e-06
KEGG_PATHWAY	hsa04662:B cell receptor signaling pathway	20	JUN, HRAS, CHUK, PRKCB, CD19, RELA, GSK3B, CD79A, AKT1, SYK, GRB2, BCL10, FOS, NFKB1, NFKBIB, PTPN6, PIK3R1, LYN, SOS1	7.09163e-06
KEGG_PATHWAY	hsa04520:Adherens junction	20	CSNK2A1, CSNK2A2, SRC, ERBB2, EGFR, EP300, FGFR1, IGF1R, RHOA, CREBBP, CSNK2B, FYN, INSR, TGFBR2, ACTG1, PTPN6, TGFBR1, MET, CDH1	1.13962e-05
KEGG_PATHWAY	hsa04210:Apoptosis	21	CASP9, CASP8, CASP7, CHUK, BID, BCL2L1, BIRC2, RELA, BIRC3, AKT1, CSF2RB, CASP3, TP53, TNFRSF1A, FASLG, PRKAR1A, RIPK1, ATM, MAP3K14, NFKB1	1.71433e-05
KEGG_PATHWAY	hsa05218:Melanoma	19	CCND1, HRAS, E2F1, BRAF, EGFR, MDM2, RB1, CDKN1A, AKT1, E2F3, TP53, FGFR1, IGF1R, MITF, PIK3R1, MET, CDH1, PDGFRB	1.78299e-05
KEGG_PATHWAY	hsa04660:T cell receptor signaling pathway	23	JUN, MAPK9, CD4, HRAS, CHUK, CD28, RELA, GSK3B, AKT1, PLCG1, RHOA, GRB2, BCL10, FYN, MAP3K14, FOS, NFKB1, NFKBIB, PTPN6, LCK, PIK3R1, SOS1	3.43328e-05
KEGG_PATHWAY	hsa04910:Insulin signaling pathway	25	HRAS, MAPK8, CALM2, PPARGC1A, ELK1, SHC1, TSC2, GSK3B, SOCS1, PRKAB1, SOCS3, FBP1, MAPK9, BRAF, IRS2, AKT1, RPS6KB1, PRKCZ, GRB2, PRKAR1A, IRS1, CALM3, INSR, PIK3R1, SOS1	0.000125988
KEGG_PATHWAY	hsa05219:Bladder cancer	14	CCND1, ERBB2, HRAS, E2F1, BRAF, EGFR, MDM2, RB1, CDKN1A, TP53, E2F3, MYC, MAPK1	0.000145784
KEGG_PATHWAY	hsa04920:Adipocytokine signaling pathway	17	MAPK9, MAPK8, CHUK, STAT3, PPARGC1A, RELA, IRS2, TNFRSF1B, AKT1, CD36, TNFRSF1A, JAK2, PRKAB1, IRS1, SOCS3, NFKB1	0.000283982
KEGG_PATHWAY	hsa04630:Jak-STAT signaling pathway	26	STAT3, STAT1, EP300, IL2RB, PIAS3, STAT2, SOCS1, CSF2RB, IFNGR1, CREBBP, SOCS3, PTPN6, IL7R, CCND1, IL6ST, CSF3R, BCL2L1, JAK1, AKT1, JAK2, GRB2, PIK3R1, MYC, SOS1, EPOR	0.000480051
KEGG_PATHWAY	hsa04062:Chemokine signaling pathway	27	HRAS, CHUK, STAT3, PRKCB, SHC1, STAT1, STAT2, RELA, GSK3B, GSK3A, RHOA, CXCR4, HCK, PTK2, BRAF, AKT1, JAK2, ARRB2, PRKCZ, GRB2, PTK2B, NFKB1, NFKBIB, PIK3R1, LYN, SOS1	0.00516988
