# Supplementary material for: Identification of Biomarker and Co-Regulatory Motifs in Lung Adenocarcinoma Based on Differential Interactions
Source: PLoS One. 2015 Sep 24;10(9):e0139165. doi: 10.1371/journal.pone.0139165 (PMC4581687; doi:10.1371/journal.pone.0139165)
Supplement: S4 Table — (XLSX) [file pone.0139165.s004.xlsx]

## Sheet: Sheet1
Category	Term	Count	PValue	Genes
GOTERM_BP_FAT	GO:0045941~positive regulation of transcription	7	3.85976e-07	JUN	STAT3	UBC	RB1	SP1	MYC	MAPK1
GOTERM_BP_FAT	GO:0010628~positive regulation of gene expression	7	4.60075e-07	JUN	STAT3	UBC	RB1	SP1	MYC	MAPK1
GOTERM_BP_FAT	GO:0045935~positive regulation of nucleobase, nucleoside, nucleotide and nucleic acid metabolic process	7	7.0141e-07	JUN	STAT3	UBC	RB1	SP1	MYC	MAPK1
GOTERM_BP_FAT	GO:0051173~positive regulation of nitrogen compound metabolic process	7	8.44867e-07	JUN	STAT3	UBC	RB1	SP1	MYC	MAPK1
GOTERM_BP_FAT	GO:0010557~positive regulation of macromolecule biosynthetic process	7	9.25201e-07	JUN	STAT3	UBC	RB1	SP1	MYC	MAPK1
GOTERM_BP_FAT	GO:0031328~positive regulation of cellular biosynthetic process	7	1.21534e-06	JUN	STAT3	UBC	RB1	SP1	MYC	MAPK1
GOTERM_BP_FAT	GO:0009891~positive regulation of biosynthetic process	7	1.32355e-06	JUN	STAT3	UBC	RB1	SP1	MYC	MAPK1
GOTERM_BP_FAT	GO:0010033~response to organic substance	7	1.64263e-06	JUN	SRC	STAT3	GRB2	NR3C1	MYC	MAPK1
GOTERM_BP_FAT	GO:0043065~positive regulation of apoptosis	6	3.59482e-06	JUN	SRC	NR3C1	UBC	MYC	MAPK1
GOTERM_BP_FAT	GO:0043068~positive regulation of programmed cell death	6	3.71977e-06	JUN	SRC	NR3C1	UBC	MYC	MAPK1
GOTERM_BP_FAT	GO:0010942~positive regulation of cell death	6	3.80496e-06	JUN	SRC	NR3C1	UBC	MYC	MAPK1
GOTERM_BP_FAT	GO:0010604~positive regulation of macromolecule metabolic process	7	4.52336e-06	JUN	STAT3	UBC	RB1	SP1	MYC	MAPK1
GOTERM_BP_FAT	GO:0045944~positive regulation of transcription from RNA polymerase II promoter	5	6.28784e-05	JUN	STAT3	RB1	SP1	MYC
GOTERM_BP_FAT	GO:0042981~regulation of apoptosis	6	7.54872e-05	JUN	SRC	NR3C1	UBC	MYC	MAPK1
GOTERM_BP_FAT	GO:0043067~regulation of programmed cell death	6	7.91644e-05	JUN	SRC	NR3C1	UBC	MYC	MAPK1
GOTERM_BP_FAT	GO:0010941~regulation of cell death	6	8.05789e-05	JUN	SRC	NR3C1	UBC	MYC	MAPK1
GOTERM_BP_FAT	GO:0045893~positive regulation of transcription, DNA-dependent	5	0.000167011	JUN	STAT3	RB1	SP1	MYC
GOTERM_BP_FAT	GO:0051254~positive regulation of RNA metabolic process	5	0.000172493	JUN	STAT3	RB1	SP1	MYC
GOTERM_BP_FAT	GO:0045449~regulation of transcription	8	0.000240699	JUN	STAT3	NR3C1	UBC	RB1	SP1	MYC	MAPK1
GOTERM_BP_FAT	GO:0007242~intracellular signaling cascade	6	0.000626841	SRC	STAT3	GRB2	NR3C1	RB1	MAPK1
GOTERM_BP_FAT	GO:0006357~regulation of transcription from RNA polymerase II promoter	5	0.000838715	JUN	STAT3	RB1	SP1	MYC
GOTERM_BP_FAT	GO:0010605~negative regulation of macromolecule metabolic process	5	0.000869687	JUN	STAT3	UBC	RB1	MYC
GOTERM_BP_FAT	GO:0042592~homeostatic process	5	0.000948318	JUN	STAT3	RB1	SP1	MYC
GOTERM_BP_FAT	GO:0034097~response to cytokine stimulus	3	0.00118044	JUN	SRC	STAT3
GOTERM_BP_FAT	GO:0007167~enzyme linked receptor protein signaling pathway	4	0.00120126	JUN	SRC	STAT3	GRB2
GOTERM_BP_FAT	GO:0009725~response to hormone stimulus	4	0.00147285	SRC	STAT3	GRB2	MAPK1
GOTERM_BP_FAT	GO:0007243~protein kinase cascade	4	0.00150784	SRC	STAT3	GRB2	MAPK1
GOTERM_BP_FAT	GO:0009719~response to endogenous stimulus	4	0.00195564	SRC	STAT3	GRB2	MAPK1
GOTERM_BP_FAT	GO:0007265~Ras protein signal transduction	3	0.00207322	SRC	GRB2	MAPK1
GOTERM_BP_FAT	GO:0006355~regulation of transcription, DNA-dependent	6	0.00306432	JUN	STAT3	NR3C1	RB1	SP1	MYC
GOTERM_BP_FAT	GO:0051252~regulation of RNA metabolic process	6	0.00338906	JUN	STAT3	NR3C1	RB1	SP1	MYC
GOTERM_BP_FAT	GO:0043353~enucleate erythrocyte differentiation	2	0.00464875	RB1	SP1
GOTERM_BP_FAT	GO:0006350~transcription	6	0.00654603	JUN	STAT3	NR3C1	RB1	SP1	MYC
GOTERM_BP_FAT	GO:0048545~response to steroid hormone stimulus	3	0.0067561	SRC	STAT3	MAPK1
GOTERM_BP_FAT	GO:0007169~transmembrane receptor protein tyrosine kinase signaling pathway	3	0.00910138	SRC	STAT3	GRB2
GOTERM_BP_FAT	GO:0007423~sensory organ development	3	0.00949672	STAT3	SP1	MYC
GOTERM_BP_FAT	GO:0002763~positive regulation of myeloid leukocyte differentiation	2	0.0119151	JUN	RB1
GOTERM_BP_FAT	GO:0007049~cell cycle	4	0.0121698	UBC	RB1	MYC	MAPK1
GOTERM_BP_FAT	GO:0042127~regulation of cell proliferation	4	0.0126477	JUN	RB1	MYC	MAPK1
GOTERM_BP_FAT	GO:0001836~release of cytochrome c from mitochondria	2	0.0138887	JUN	MYC
GOTERM_BP_FAT	GO:0043525~positive regulation of neuron apoptosis	2	0.0145457	JUN	NR3C1
GOTERM_BP_FAT	GO:0007264~small GTPase mediated signal transduction	3	0.0164268	SRC	GRB2	MAPK1
GOTERM_BP_FAT	GO:0006917~induction of apoptosis	3	0.0179914	UBC	MYC	MAPK1
GOTERM_BP_FAT	GO:0012502~induction of programmed cell death	3	0.0180979	UBC	MYC	MAPK1
GOTERM_BP_FAT	GO:0007173~epidermal growth factor receptor signaling pathway	2	0.01848	SRC	GRB2
GOTERM_BP_FAT	GO:0051726~regulation of cell cycle	3	0.0191784	JUN	RB1	MYC
GOTERM_BP_FAT	GO:0040008~regulation of growth	3	0.0202861	STAT3	UBC	RB1
GOTERM_BP_FAT	GO:0008637~apoptotic mitochondrial changes	2	0.0204418	JUN	MYC
GOTERM_BP_FAT	GO:0045639~positive regulation of myeloid cell differentiation	2	0.0217478	JUN	RB1
GOTERM_BP_FAT	GO:0000060~protein import into nucleus, translocation	2	0.0224002	JUN	MAPK1
GOTERM_BP_FAT	GO:0007166~cell surface receptor linked signal transduction	5	0.0250813	JUN	SRC	STAT3	GRB2	MAPK1
GOTERM_BP_FAT	GO:0002761~regulation of myeloid leukocyte differentiation	2	0.0269563	JUN	RB1
GOTERM_BP_FAT	GO:0030218~erythrocyte differentiation	2	0.0282545	RB1	SP1
GOTERM_BP_FAT	GO:0008284~positive regulation of cell proliferation	3	0.0291697	JUN	MYC	MAPK1
GOTERM_BP_FAT	GO:0034101~erythrocyte homeostasis	2	0.0321401	RB1	SP1
GOTERM_BP_FAT	GO:0009612~response to mechanical stimulus	2	0.0366557	JUN	MYC
GOTERM_BP_FAT	GO:0007610~behavior	3	0.0367384	JUN	STAT3	MAPK1
GOTERM_BP_FAT	GO:0032268~regulation of cellular protein metabolic process	3	0.0374617	JUN	UBC	MAPK1
GOTERM_BP_FAT	GO:0006928~cell motion	3	0.0376071	SRC	STAT3	UBC
GOTERM_BP_FAT	GO:0030518~steroid hormone receptor signaling pathway	2	0.0379425	NR3C1	RB1
GOTERM_BP_FAT	GO:0050877~neurological system process	4	0.039782	JUN	UBC	MYC	MAPK1
GOTERM_BP_FAT	GO:0010629~negative regulation of gene expression	3	0.0419207	STAT3	RB1	MYC
GOTERM_BP_FAT	GO:0006461~protein complex assembly	3	0.0420728	SRC	GRB2	MYC
GOTERM_BP_FAT	GO:0070271~protein complex biogenesis	3	0.0420728	SRC	GRB2	MYC
GOTERM_BP_FAT	GO:0048878~chemical homeostasis	3	0.0431435	JUN	STAT3	MYC
GOTERM_BP_FAT	GO:0048592~eye morphogenesis	2	0.0449923	STAT3	SP1
GOTERM_BP_FAT	GO:0045637~regulation of myeloid cell differentiation	2	0.0456309	JUN	RB1
GOTERM_BP_FAT	GO:0030522~intracellular receptor-mediated signaling pathway	2	0.0488183	NR3C1	RB1
KEGG_PATHWAY	hsa05220:Chronic myeloid leukemia	4	0.00024293	GRB2	RB1	MYC	MAPK1
KEGG_PATHWAY	hsa05210:Colorectal cancer	4	0.000340054	JUN	GRB2	MYC	MAPK1
KEGG_PATHWAY	hsa04912:GnRH signaling pathway	4	0.000536061	JUN	SRC	GRB2	MAPK1
KEGG_PATHWAY	hsa05219:Bladder cancer	3	0.00231139	RB1	MYC	MAPK1
KEGG_PATHWAY	hsa05213:Endometrial cancer	3	0.00352711	GRB2	MYC	MAPK1
KEGG_PATHWAY	hsa05223:Non-small cell lung cancer	3	0.00379941	GRB2	RB1	MAPK1
KEGG_PATHWAY	hsa04510:Focal adhesion	4	0.00428382	JUN	SRC	GRB2	MAPK1
KEGG_PATHWAY	hsa05214:Glioma	3	0.00514259	GRB2	RB1	MAPK1
KEGG_PATHWAY	hsa05211:Renal cell carcinoma	3	0.00631828	JUN	GRB2	MAPK1
KEGG_PATHWAY	hsa05212:Pancreatic cancer	3	0.00667488	STAT3	RB1	MAPK1
KEGG_PATHWAY	hsa04662:B cell receptor signaling pathway	3	0.0072268	JUN	GRB2	MAPK1
KEGG_PATHWAY	hsa04010:MAPK signaling pathway	4	0.00949356	JUN	GRB2	MYC	MAPK1
KEGG_PATHWAY	hsa04350:TGF-beta signaling pathway	3	0.00963546	SP1	MYC	MAPK1
KEGG_PATHWAY	hsa05215:Prostate cancer	3	0.0100676	GRB2	RB1	MAPK1
KEGG_PATHWAY	hsa04540:Gap junction	3	0.0100676	SRC	GRB2	MAPK1
KEGG_PATHWAY	hsa04660:T cell receptor signaling pathway	3	0.0145969	JUN	GRB2	MAPK1
KEGG_PATHWAY	hsa04722:Neurotrophin signaling pathway	3	0.0189835	JUN	GRB2	MAPK1
KEGG_PATHWAY	hsa04630:Jak-STAT signaling pathway	3	0.0288727	STAT3	GRB2	MYC
KEGG_PATHWAY	hsa04062:Chemokine signaling pathway	3	0.0408475	STAT3	GRB2	MAPK1
KEGG_PATHWAY	hsa04320:Dorso-ventral axis formation	2	0.043421	GRB2	MAPK1
KEGG_PATHWAY	hsa04012:ErbB signaling pathway	5	9.43829e-06	JUN	SRC	GRB2	MYC	MAPK1
KEGG_PATHWAY	hsa05200:Pathways in cancer	6	0.000110021	JUN	STAT3	GRB2	RB1	MYC	MAPK1
KEGG_PATHWAY	hsa05221:Acute myeloid leukemia	4	0.000112703	STAT3	GRB2	MYC	MAPK1
