# Supplementary material for: Identification of Biomarker and Co-Regulatory Motifs in Lung Adenocarcinoma Based on Differential Interactions
Source: PLoS One. 2015 Sep 24;10(9):e0139165. doi: 10.1371/journal.pone.0139165 (PMC4581687; doi:10.1371/journal.pone.0139165)
Supplement: S5 Table — (XLSX) [file pone.0139165.s005.xlsx]

## Sheet: Sheet1
	GSE7670		GSE10072		GSE31547
	Disease	Control	Disease	Control	Disease	Control
1	GSM185812	GSM185811	GSM254625	GSM254626	GSM782978	GSM783008
2	GSM185814	GSM185813	GSM254627	GSM254628	GSM782979	GSM783009
3	GSM185816	GSM185815	GSM254629	GSM254632	GSM782980	GSM783010
4	GSM185818	GSM185817	GSM254630	GSM254634	GSM782981	GSM783011
5	GSM185820	GSM185819	GSM254631	GSM254635	GSM782982	GSM783012
6	GSM185822	GSM185821	GSM254633	GSM254638	GSM782983	GSM783013
7	GSM185824	GSM185823	GSM254636	GSM254640	GSM782984	GSM783014
8	GSM185826	GSM185825	GSM254637	GSM254643	GSM782985	GSM783015
9	GSM185828	GSM185827	GSM254639	GSM254644	GSM782986	GSM783016
10	GSM185830	GSM185829	GSM254641	GSM254646	GSM782987	GSM783017
11	GSM185832	GSM185831	GSM254642	GSM254649	GSM782988	GSM783018
12	GSM185834	GSM185833	GSM254645	GSM254651	GSM782989	GSM783019
13	GSM185836	GSM185835	GSM254647	GSM254653	GSM782990	GSM783020
14	GSM185838	GSM185837	GSM254648	GSM254655	GSM782991	GSM783021
15	GSM185840	GSM185839	GSM254650	GSM254658	GSM782992	GSM783022
16	GSM185842	GSM185841	GSM254652	GSM254660	GSM782993	GSM783023
17	GSM185844	GSM185843	GSM254654	GSM254662	GSM782994	GSM783024
18	GSM185846	GSM185845	GSM254656	GSM254665	GSM782995	GSM783025
19	GSM185848	GSM185847	GSM254657	GSM254667	GSM782996	GSM783026
20	GSM185850	GSM185849	GSM254659	GSM254669	GSM782997	GSM783027
21	GSM185852	GSM185851	GSM254661	GSM254671	GSM782998
22	GSM185854	GSM185853	GSM254663	GSM254673	GSM782999
23	GSM185856	GSM185855	GSM254664	GSM254676	GSM783000
24	GSM185858	GSM185857	GSM254666	GSM254677	GSM783001
25	GSM185860	GSM185859	GSM254668	GSM254679	GSM783002
26	GSM185862	GSM185861	GSM254670	GSM254681	GSM783003
27	GSM185864	GSM185863	GSM254672	GSM254683	GSM783004
28			GSM254674	GSM254685	GSM783005
29			GSM254675	GSM254689	GSM783006
30			GSM254678	GSM254691	GSM783007
31			GSM254680	GSM254693
32			GSM254682	GSM254695
33			GSM254684	GSM254699
34			GSM254686	GSM254702
35			GSM254687	GSM254703
36			GSM254688	GSM254706
37			GSM254690	GSM254708
38			GSM254692	GSM254710
39			GSM254694	GSM254711
40			GSM254696	GSM254712
41			GSM254697	GSM254713
42			GSM254698	GSM254715
43			GSM254700	GSM254717
44			GSM254701	GSM254719
45			GSM254704	GSM254723
46			GSM254705	GSM254725
47			GSM254707	GSM254727
48			GSM254709	GSM254730
49			GSM254714	GSM254731
50			GSM254716
51			GSM254718
52			GSM254720
53			GSM254721
54			GSM254722
55			GSM254724
56			GSM254726
57			GSM254728
58			GSM254729
