# Supplementary material for: Identification of Biomarker and Co-Regulatory Motifs in Lung Adenocarcinoma Based on Differential Interactions
Source: PLoS One. 2015 Sep 24;10(9):e0139165. doi: 10.1371/journal.pone.0139165 (PMC4581687; doi:10.1371/journal.pone.0139165)
Supplement: S6 Table — The overlap with Cosmic gene set was marked with red. (XLSX) [file pone.0139165.s006.xlsx]

## Sheet: Cosmic lung genes
Entrez ID	Gene Symbol
207	AKT1
238	ALK
673	BRAF
972	CD74
1956	EGFR
2064	ERBB2
2263	FGFR2
3791	KDR
3799	KIF5B
3845	KRAS
4610	MYCL1
4780	NFE2L2
5604	MAP2K1
5605	MAP2K2
5885	RAD21
5925	RB1
5979	RET
6098	ROS1
6385	SDC4
6597	SMARCA4
6657	SOX2
6794	STK11
7080	NKX2-1
7157	TP53
7170	TPM3
7430	EZR
8030	CCDC6
8314	BAP1
10342	TFG
10568	SLC34A2
27436	EML4
80304	C2orf44
121227	LRIG3
378938	MALAT1

## Sheet: DIGs
Entrez ID	Gene Symbol
207	AKT1
238	ALK
673	BRAF
1956	EGFR
2064	ERBB2
3791	KDR
5604	MAP2K1
5925	RB1
5979	RET
6597	SMARCA4
7157	TP53
2	A2M
19	ABCA1
52	ACP1
71	ACTG1
87	ACTN1
88	ACTN2
90	ACVR1
102	ADAM10
142	PARP1
156	ADRBK1
162	AP1B1
163	AP2B1
176	ACAN
190	NR0B1
226	ALDOA
288	ANK3
292	SLC25A5
301	ANXA1
302	ANXA2
332	BIRC5
348	APOE
351	APP
374	AR
387	RHOA
403	ARL3
408	ARRB1
409	ARRB2
468	ATF4
472	ATM
567	B2M
595	CCND1
596	BCL2
597	BCL2A1
604	BCL6
613	BCR
637	BID
638	BIK
657	BMPR1A
658	BMPR1B
659	BMPR2
660	BMX
672	BRCA1
675	BRCA2
695	BTK
701	BUB1B
773	CACNA1A
801	CALM1
808	CALM3
815	CAMK2A
821	CANX
836	CASP3
839	CASP6
841	CASP8
842	CASP9
867	CBL
890	CCNA2
891	CCNB1
898	CCNE1
904	CCNT1
916	CD3E
920	CD4
928	CD9
930	CD19
949	SCARB1
960	CD44
962	CD48
973	CD79A
983	CDK1
988	CDC5L
990	CDC6
991	CDC20
993	CDC25A
995	CDC25C
1017	CDK2
1020	CDK5
1024	CDK8
1025	CDK9
1027	CDKN1B
1029	CDKN2A
1050	CEBPA
1058	CENPA
1063	CENPF
1107	CHD3
1108	CHD4
1111	CHEK1
1147	CHUK
1163	CKS1B
1207	CLNS1A
1213	CLTC
1230	CCR1
1234	CCR5
1277	COL1A1
1278	COL1A2
1280	COL2A1
1282	COL4A1
1284	COL4A2
1285	COL4A3
1289	COL5A1
1291	COL6A1
1294	COL7A1
1326	MAP3K8
1385	CREB1
1387	CREBBP
1392	CRH
1394	CRHR1
1398	CRK
1399	CRKL
1434	CSE1L
1436	CSF1R
1439	CSF2RB
1459	CSNK2A1
1495	CTNNA1
1500	CTNND1
1508	CTSB
1509	CTSD
1514	CTSL1
1601	DAB2
1634	DCN
1654	DDX3X
1655	DDX5
1737	DLAT
1756	DMD
1762	DMWD
1786	DNMT1
1788	DNMT3A
1789	DNMT3B
1814	DRD3
1822	ATN1
1829	DSG2
1831	TSC22D3
1857	DVL3
1869	E2F1
1894	ECT2
1915	EEF1A1
1977	EIF4E
2017	CTTN
2033	EP300
2034	EPAS1
2038	EPB42
2091	FBL
2099	ESR1
2107	ETF1
2115	ETV1
2125	EVPL
2130	EWSR1
2146	EZH2
2175	FANCA
2176	FANCC
2185	PTK2B
2189	FANCG
2192	FBLN1
2194	FAS
2199	FBLN2
2200	FBN1
2237	FEN1
2244	FGB
2260	FGFR1
2268	FGR
2274	FHL2
2288	FKBP4
2289	FKBP5
2316	FLNA
2335	FN1
2495	FTH1
2516	NR5A1
2521	FUS
2533	FYB
2534	FYN
2547	XRCC6
2627	GATA6
2631	GBAS
2638	GC
2661	GDF9
2668	ATF2
2720	GLB1
2770	GNAI1
2771	GNAI2
2773	GNAI3
2778	GNAS
2873	GPS1
2885	GRB2
2896	GRN
2908	NR3C1
2954	GSTZ1
2956	MSH6
2961	GTF2E2
2976	GTF3C2
3014	H2AFX
3026	HABP2
3055	HCK
3059	HCLS1
3065	HDAC1
3066	HDAC2
3070	HELLS
3091	HIF1A
3092	HIP1
3105	HLA-A
3107	HLA-C
3135	HLA-G
3161	HMMR
3172	HNF4A
3184	HNRNPD
3265	HRAS
3276	PRMT1
3301	DNAJA1
3303	HSPA1A
3308	HSPA4
3312	HSPA8
3315	HSPB1
3316	HSPB2
3336	HSPE1
3358	HTR2C
3376	IARS
3385	ICAM3
3459	IFNGR1
3480	IGF1R
3486	IGFBP3
3488	IGFBP5
3490	IGFBP7
3560	IL2RB
3566	IL4R
3570	IL6R
3572	IL6ST
3575	IL7R
3611	ILK
3654	IRAK1
3659	IRF1
3672	ITGA1
3676	ITGA4
3678	ITGA5
3685	ITGAV
3687	ITGAX
3688	ITGB1
3693	ITGB5
3713	IVL
3717	JAK2
3725	JUN
3727	JUND
3736	KCNA1
3815	KIT
3837	KPNB1
3848	KRT1
3855	KRT7
3856	KRT8
3861	KRT14
3895	KTN1
3910	LAMA3
3932	LCK
3937	LCP2
3956	LGALS1
3959	LGALS3BP
3984	LIMK1
4001	LMNB1
4036	LRP2
4049	LTA
4052	LTBP1
4055	LTBR
4068	SH2D1A
4085	MAD2L1
4086	SMAD1
4087	SMAD2
4088	SMAD3
4089	SMAD4
4105	MAGEA6
4113	MAGEB2
4137	MAPT
4163	MCC
4172	MCM3
4173	MCM4
4175	MCM6
4176	MCM2
4176	MCM7
4188	MDFI
4193	MDM2
4194	MDM4
4205	MEF2A
4208	MEF2C
4211	MEIS1
4215	MAP3K3
4216	MAP3K4
4218	RAB8A
4221	MEN1
4237	MFAP2
4288	MKI67
4312	MMP1
4356	DLG3
4436	MSH2
4478	MSN
4544	MTNR1B
4582	MUC1
4599	MX1
4605	MYBL2
4609	MYC
4615	MYD88
4627	MYH9
4637	MYL6
4647	MYO7A
4654	MYOD1
4656	MYOG
4684	NCAM1
4690	NCK1
4704	NDUFA9
4734	NEDD4
4751	NEK2
4790	NFKB1
4792	NFKBIA
4793	NFKBIB
4800	NFYA
4848	CNOT2
4893	NRAS
4904	YBX1
4916	NTRK3
4982	TNFRSF11B
5037	PEBP1
5052	PRDX1
5054	SERPINE1
5063	CDKN1A
5071	PARK2
5077	PAX3
5080	PAX6
5111	PCNA
5144	PDE4D
5175	PECAM1
5214	PFKP
5217	PFN2
5245	PHB
5270	SERPINE2
5272	SERPINB9
5294	PIK3CG
5295	PIK3R1
5310	PKD1
5325	PLAGL1
5327	PLAT
5329	PLAUR
5335	PLCG1
5336	PLCG2
5340	PLG
5345	SERPINF2
5347	PLK1
5371	PML
5394	EXOSC10
5422	POLA1
5424	POLD1
5426	POLE
5430	POLR2A
5431	POLR2B
5433	POLR2D
5465	PPARA
5468	PPARG
5496	PPM1G
5515	PPP2CA
5516	PPP2CB
5518	PPP2R1A
5520	PPP2R2A
5521	PPP2R2B
5536	PPP5C
5557	PRIM1
5573	PRKAR1A
5578	PRKCA
5579	PRKCB
5580	PRKCD
5584	PRKCI
5585	PAK1
5586	PAK2
5588	PRKCQ
5591	PRKDC
5592	PRKG1
5594	MAPK1
5595	MAPK3
5599	MAPK8
5602	MAPK10
5610	EIF2AK2
5624	APC
5635	PRPSAP1
5663	PSEN1
5682	PSMA1
5683	PSMA2
5684	PSMA3
5686	PSMA5
5688	PSMA7
5701	PSMC2
5702	PSMC3
5704	PSMC4
5706	PSMC6
5707	PSMD1
5716	PSMD10
5718	PSMD12
5719	PSMD13
5723	PSPH
5725	PTBP1
5743	PTGS2
5747	PTK2
5761	PTMA
5770	PTPN1
5777	PTPN6
5781	PTPN11
5788	PTPRC
5792	PTPRF
5794	PTPRH
5825	ABCD3
5868	RAB5A
5877	RABIF
5880	RAC2
5888	RAD51
5900	RALGDS
5901	RAN
5914	RARA
5931	RBBP7
5932	RBBP8
5933	RBL1
5934	RBL2
5966	REL
5970	RELA
5977	DPF2
5980	REV3L
6012	RGS2
6015	RING1
6023	NME1
6035	RAC1
6095	RORA
6119	RPA3
6125	RPL5
6175	RPLP0
6201	RPS7
6233	RPS27A
6237	RRAS
6238	RRBP1
6256	RXRA
6279	S100A8
6280	MIF
6304	SATB1
6347	CCL2
6355	CCL8
6402	SELL
6404	SELPLG
6462	SHBG
6502	SKP2
6521	SLC4A1
6532	HTT
6595	SMARCA2
6599	SMARCC1
6604	SMARCD3
6613	SUMO2
6622	SNCA
6628	SNRPB
6633	SNRPD1
6633	SNRPD2
6634	SNRPD3
6636	SNRPF
6637	SNRPG
6648	SOD2
6654	SOS1
6663	SOX10
6678	SPARC
6708	SPTA1
6710	SPTB
6714	SRC
6721	SREBF2
6732	SRPK1
6749	SSRP1
6772	STAT1
6774	STAT3
6776	STAT5A
6777	STAT5B
6778	STAT6
6790	AURKA
6839	SUV39H1
6840	SVIL
6850	SYK
6853	SYN1
6857	SYT1
6872	TAF1
6880	TAF9
6881	TAF10
6883	TAF12
6892	TAPBP
6904	TBCD
6907	TBL1X
6908	TBP
6919	TCEA2
6923	TCEB2
6950	TCP1
6996	TDG
7024	TFCP2
7041	TGFB1I1
7057	THBS1
7058	THBS2
7067	THRA
7083	TK1
7099	TLR4
7112	TMPO
7132	TNFRSF1A
7133	TNFRSF1B
7150	TOP1
7153	TOP2A
7161	TP73
7163	TPD52
7185	TRAF1
7187	TRAF3
7189	TRAF6
7249	TSC2
7253	TSHR
7257	TSNAX
7276	TTR
7277	TUBA4A
7283	TUBG1
7297	TYK2
7305	TYROBP
7307	U2AF1
7314	UBB
7316	UBC
7322	UBE2D2
7324	UBE2E1
7328	UBE2H
7329	UBE2I
7334	UBE2N
7336	UBE2V2
7337	UBE3A
7341	SUMO1
7375	USP4
7408	VASP
7409	VAV1
7410	VAV2
7414	VCL
7431	VIM
7433	VIPR1
7454	WAS
7456	WIPF1
7490	WT1
7514	XPO1
7518	XRCC4
7520	XRCC5
7525	YES1
7528	YY1
7529	YWHAB
7533	YWHAH
7534	YWHAZ
7535	ZAP70
7538	ZFP36
7704	ZBTB16
7756	ZNF207
7791	ZYX
7837	PXN
7840	ALMS1
7852	CXCR4
7874	USP7
7917	BAT3
8038	ADAM12
8161	COIL
8175	SF3A2
8202	RAC3
8202	NCOA3
8208	CHAF1B
8218	CLTCL1
8237	USP11
8290	HIST3H3
8312	AXIN1
8322	FZD4
8347	HIST1H2BC
8353	HIST1H3E
8355	HIST1H3G
8359	HIST1H4A
8363	HIST1H4J
8412	BCAR3
8453	CUL2
8458	TTF2
8481	OFD1
8499	PPFIA2
8517	IKBKG
8518	IKBKAP
8522	GAS7
8525	DGKZ
8550	MAPKAPK5
8607	RUVBL1
8614	STC2
8634	RTCD1
8648	NCOA1
8655	DYNLL1
8660	IRS2
8673	VAMP8
8717	TRADD
8726	EED
8741	TNFSF13
8766	RAB11A
8837	CFLAR
8841	HDAC3
8848	TSC22D1
8850	KAT2B
8880	FUBP1
8915	BCL10
8968	HIST1H3F
9001	HAP1
9045	RPL14
9046	DOK2
9047	SH2D2A
9063	PIAS2
9070	ASH2L
9092	SART1
9094	UNC119
9111	NMI
9134	CCNE2
9139	CBFA2T2
9156	EXO1
9184	BUB3
9212	AURKB
9232	PTTG1
9276	COPB2
9282	MED14
9319	TRIP13
9325	TRIP4
9328	GTF3C5
9459	ARHGEF6
9467	SH3BP5
9500	MAGED1
9519	TBPL1
9590	AKAP12
9611	NCOR1
9612	NCOR2
9641	IKBKE
9647	PPM1F
9655	SOCS5
9722	NOS1AP
9737	GPRASP1
9759	HDAC4
9817	KEAP1
9867	PJA2
9873	FCHSD2
9905	SGSM2
9908	G3BP2
9978	RBX1
10006	ABI1
10010	TRAF2
10015	PDCD6IP
10036	CHAF1A
10048	RANBP9
10053	AP1M2
10054	UBA2
10096	ACTR3
10109	ARPC2
10121	ACTR1A
10152	ABI2
10155	TRIM28
10197	PSME3
10213	PSMD14
10250	SRRM1
10254	STAM2
10256	CNKSR1
10376	TUBA1B
10399	GNB2L1
10403	NDC80
10419	PRMT5
10438	LRP1
10458	BAIAP2
10492	SYNCRIP
10514	MYBBP1A
10524	KAT5
10542	HBXIP
10557	RPP38
10575	CCT4
10589	DRAP1
10594	PRPF8
10606	PAICS
10628	TXNIP
10657	KHDRBS1
10733	PLK4
10763	NES
10787	NCKAP1
10845	CLPX
10856	RUVBL2
10919	EHMT2
10951	CBX1
10952	SEC61B
10957	PNRC1
10959	TMED2
10980	COPS6
10985	GCN1L1
10987	COPS5
10988	MAP2
10992	SF3B2
11007	CCDC85B
11034	DSTN
11051	NUDT21
11143	MYST2
11155	LDB3
11156	PTP4A3
11157	LSM6
11198	SUPT16H
11200	CHEK2
11340	EXOSC8
11345	GABARAPL2
11346	SYNPO
22822	PHLDA1
22826	DNAJC8
22916	NCBP2
22918	CD93
22948	CCT5
22994	AZI1
22999	RIMS1
23016	EXOSC7
23022	PALLD
23037	PIN1
23038	WDTC1
23043	TNIK
23048	FNBP1
23162	MAPK8IP3
23234	DNAJC9
23246	BOP1
23268	DNMBP
23295	MGRN1
23328	SASH1
23411	SIRT1
23429	RYBP
23435	TARDBP
23450	SF3B3
23466	CBX6
23492	CBX7
23512	SUZ12
23523	CABIN1
23524	SRRM2
23542	MAPK8IP2
23598	PATZ1
23612	PHLDA3
23636	NUP62
23641	LDOC1
23650	TRIM29
24137	KIF4A
25843	MOBKL3
25996	SFN
26019	UPF2
26059	CAST
26135	SERBP1
26523	EIF2C1
26574	AATF
26986	PABPC1
27043	PELP1
27185	DISC1
27258	LSM3
27316	RBMX
29127	RACGAP1
29760	BLNK
29780	PARVB
29888	STRN4
29899	GPSM2
29911	HOOK2
29982	NRBF2
51003	MED31
51009	DERL2
51021	MRPS16
51091	SLA
51176	LEF1
51317	PHF21A
51343	CDH1
51377	UCHL5
51433	ANAPC5
51466	EVL
51619	UBE2D4
51631	LUC7L2
51678	MPP6
51690	LSM7
51729	WBP11
51741	WWOX
54386	TERF2IP
54504	CPVL
54512	EXOSC4
54550	NECAB2
54606	DDX56
55090	MED9
55723	ASF1B
55770	EXOC2
55791	C1orf103
55791	RIF1
55885	LMO3
56893	UBQLN4
57154	SMURF1
57332	CBX8
57472	CCR4
57658	CALCOCO1
58513	EPS15L1
59343	SENP2
60468	BACH2
60491	NIF3L1
60492	CCDC90B
63876	PKNOX2
64061	TSPYL2
64100	ELSPBP1
64216	TFB2M
64750	SMURF2
65125	WNK1
79711	IPO4
79735	TBC1D17
79751	SLC25A22
79811	MET
79833	GEMIN6
79959	CEP76
80022	MYO15B
80125	CCDC33
80279	CDK5RAP3
80306	MED28
80331	NCL
81620	CDT1
81631	MAP1LC3B
81669	CCNL2
83737	ITCH
84172	POLR1B
84174	MARS
84312	BRMS1
84316	NAA38
84669	USP32
84708	MPDZ
84726	BAT2L1
114787	GRIN1
131096	ELK1
153443	STRAP
154043	MAGI1
192669	EIF2C3
199699	SP1
203068	TUBB
373156	GSTK1
387082	SUMO4
387934	FABP5
440738	MAP1LC3C
728378	ACTB
730249	CAD

## Sheet: Differential co-expressed genes
Entrez ID	Gene Symbol
673	BRAF
3791	KDR
3799	KIF5B
4610	MYCL
5979	RET
7080	NKX2-1
10342	TFG
9	NAT1
12	SERPINA3
13	AADAC
14	AAMP
18	ABAT
22	ABCB7
23	ABCF1
25	ABL1
33	ACADL
39	ACAT2
40	ASIC2
48	ACO1
53	ACP2
81	ACTN4
87	ACTN1
109	ADCY3
120	ADD3
126	ADH1C
132	ADK
136	ADORA2B
153	ADRB1
154	ADRB2
159	ADSS
163	AP2B1
182	JAG1
183	AGT
196	AHR
202	AIM1
208	AKT2
216	ALDH1A1
217	ALDH2
218	ALDH3A1
219	ALDH1B1
220	ALDH1A3
223	ALDH9A1
229	ALDOB
267	AMFR
270	AMPD1
271	AMPD2
276	AMY1A
285	ANGPT2
287	ANK2
288	ANK3
290	ANPEP
305	ANXA2P3
334	APLP2
339	APOBEC1
347	APOD
360	AQP3
364	AQP7
369	ARAF
374	AREG
391	RHOG
392	ARHGAP1
395	ARHGAP6
397	ARHGDIB
399	RHOH
406	ARNTL
411	ARSB
412	STS
429	ASCL1
471	ATIC
477	ATP1A2
486	FXYD2
488	ATP2A2
489	ATP2A3
496	ATP4B
501	ALDH7A1
525	ATP6V1B1
526	ATP6V1B2
540	ATP7B
563	AZGP1
566	AZU1
575	BAI1
576	BAI2
582	BBS1
585	BBS4
593	BCKDHA
596	BCL2
622	BDH1
623	BDKRB1
624	BDKRB2
638	BIK
645	BLVRB
653	BMP5
654	BMP6
662	BNIP1
667	DST
670	BPHL
677	ZFP36L1
686	BTD
688	KLF5
689	BTF3
690	BTF3P11
725	C4BPB
726	CAPN5
729	C6
735	C9
745	MYRF
784	CACNB3
788	SLC25A20
793	CALB1
796	CALCA
797	CALCB
801	CALM1
810	CALML3
818	CAMK2G
819	CAMLG
836	CASP3
868	CBLB
875	CBS
902	CCNH
931	MS4A1
940	CD28
948	CD36
952	CD38
961	CD47
965	CD58
967	CD63
978	CDA
987	LRBA
989	SEPT7
999	CDH1
1000	CDH2
1001	CDH3
1032	CDKN2D
1039	CDR2
1054	CEBPG
1059	CENPB
1081	CGA
1087	CEACAM7
1102	RCBTB2
1105	CHD1
1109	AKR1C4
1112	FOXN3
1124	CHN2
1138	CHRNA5
1147	CHUK
1152	CKB
1154	CISH
1159	CKMT1B
1160	CKMT2
1163	CKS1B
1207	CLNS1A
1241	LTB4R
1267	CNP
1268	CNR1
1285	COL4A3
1286	COL4A4
1297	COL9A1
1315	COPB1
1327	COX4I1
1363	CPE
1365	CLDN3
1373	CPS1
1374	CPT1A
1381	CRABP1
1384	CRAT
1385	CREB1
1386	ATF2
1387	CREBBP
1396	CRIP1
1399	CRKL
1419	CRYGB
1428	CRYM
1429	CRYZ
1432	MAPK14
1440	CSF3
1457	CSNK2A1
1460	CSNK2B
1474	CST6
1488	CTBP2
1491	CTH
1501	CTNND2
1508	CTSB
1515	CTSV
1521	CTSW
1522	CTSZ
1523	CUX1
1528	CYB5A
1545	CYP1B1
1559	CYP2C9
1562	CYP2C18
1571	CYP2E1
1577	CYP3A5
1586	CYP17A1
1594	CYP27B1
1595	CYP51A1
1605	DAG1
1612	DAPK1
1620	BRINP1
1635	DCTD
1639	DCTN1
1644	DDC
1645	AKR1C1
1646	AKR1C2
1676	DFFA
1687	DFNA5
1720	LOC1720
1727	CYB5R3
1728	NQO1
1741	DLG3
1756	DMD
1760	DMPK
1785	DNM2
1787	TRDMT1
1789	DNMT3B
1802	DPH2
1803	DPP4
1807	DPYS
1819	DRG2
1820	ARID3A
1827	RCAN1
1829	DSG2
1845	DUSP3
1846	DUSP4
1848	DUSP6
1871	E2F3
1877	E4F1
1890	TYMP
1891	ECH1
1893	ECM1
1907	EDN2
1915	EEF1A1
1917	EEF1A2
1937	EEF1G
1938	EEF2
1942	EFNA1
1955	MEGF9
1974	EIF4A2
1978	EIF4EBP1
1983	EIF5
1998	ELF2
2000	ELF4
2001	ELF5
2004	ELK3
2017	CTTN
2027	ENO3
2035	EPB41
2043	EPHA4
2055	CLN8
2069	EREG
2109	ETFB
2110	ETFDH
2115	ETV1
2116	ETV2
2121	EVC
2122	MECOM
2130	EWSR1
2132	EXT2
2137	EXTL3
2153	F5
2157	F8
2172	FABP6
2264	FGFR4
2267	FGL1
2271	FH
2272	FHIT
2288	FKBP4
2302	FOXJ1
2309	FOXO3
2318	FLNC
2319	FLOT2
2324	FLT4
2330	FMO5
2335	FN1
2444	FRK
2495	FTH1
2509	FTH1P5
2521	FUS
2524	FUT2
2525	FUT3
2526	FUT4
2528	FUT6
2530	FUT8
2537	IFI6
2539	G6PD
2542	SLC37A4
2548	GAA
2564	GABRE
2568	GABRP
2571	GAD1
2575	GAGE3
2580	GAK
2582	GALE
2587	GALR1
2590	GALNT2
2597	GAPDH
2625	GATA3
2626	GATA4
2628	GATM
2629	GBA
2630	GBAP1
2631	GBAS
2638	GC
2651	GCNT2
2669	GEM
2676	GFRA3
2687	GGT5
2705	GJB1
2730	GCLM
2731	GLDC
2734	GLG1
2737	GLI3
2741	GLRA1
2762	GMDS
2766	GMPR
2768	GNA12
2778	GNAS
2801	GOLGA2
2806	GOT2
2810	SFN
2820	GPD2
2823	GPM6A
2826	CCR10
2859	GPR35
2877	GPX2
2887	GRB10
2907	GRINA
2909	ARHGAP35
2936	GSR
2941	GSTA4
2947	GSTM3
2966	GTF2H2
2976	GTF3C2
2984	GUCY2C
2987	GUK1
3000	GUCY2D
3029	HAGH
3030	HADHA
3034	HAL
3065	HDAC1
3066	HDAC2
3067	HDC
3073	HEXA
3081	HGD
3082	HGF
3087	HHEX
3091	HIF1A
3131	HLF
3141	HLCS
3149	HMGB3
3157	HMGCS1
3158	HMGCS2
3183	HNRNPC
3202	HOXA5
3231	HOXD1
3232	HOXD3
3237	HOXD11
3238	HOXD12
3241	HPCAL1
3249	HPN
3267	AGFG1
3291	HSD11B2
3293	HSD17B3
3294	HSD17B2
3306	HSPA2
3338	DNAJC4
3357	HTR2B
3358	HTR2C
3371	TNC
3376	IARS
3383	ICAM1
3385	ICAM3
3386	ICAM4
3398	ID2
3400	ID4
3416	IDE
3428	IFI16
3429	IFI27
3455	IFNAR2
3458	IFNG
3460	IFNGR2
3475	IFRD1
3488	IGFBP5
3489	IGFBP6
3557	IL1RN
3563	IL3RA
3611	ILK
3625	INHBB
3633	INPP5B
3655	ITGA6
3658	IREB2
3661	IRF3
3685	ITGAV
3688	ITGB1
3691	ITGB4
3692	EIF6
3696	ITGB8
3699	ITIH3
3706	ITPKA
3712	IVD
3720	JARID2
3730	KAL1
3732	CD82
3751	KCND2
3772	KCNJ15
3775	KCNK1
3779	KCNMB1
3781	KCNN2
3783	KCNN4
3784	KCNQ1
3786	KCNQ3
3795	KHK
3815	KIT
3835	KIF22
3851	KRT4
3858	KRT10
3868	KRT16
3880	KRT19
3904	LAIR2
3911	LAMA5
3914	LAMB3
3918	LAMC2
3933	LCN1
3934	LCN2
3938	LCT
3953	LEPR
3954	LETM1
3958	LGALS3
3960	LGALS4
3976	LIF
3983	ABLIM1
3985	LIMK2
3993	LLGL2
3995	FADS3
4000	LMNA
4007	PRICKLE3
4038	LRP4
4041	LRP5
4051	CYP4F3
4056	LTC4S
4058	LTK
4064	CD180
4065	LY75
4082	MARCKS
4084	MXD1
4086	SMAD1
4100	MAGEA1
4102	MAGEA3
4104	MAGEA5
4105	MAGEA6
4108	MAGEA9
4111	MAGEA12
4114	MAGEB3
4121	MAN1A1
4128	MAOA
4133	MAP2
4134	MAP4
4141	MARS
4145	MATK
4148	MATN3
4152	MBD1
4154	MBNL1
4155	MBP
4159	MC3R
4193	MDM2
4212	MEIS2
4222	MEOX1
4234	METTL1
4238	MFAP3
4240	MFGE8
4245	MGAT1
4258	MGST2
4267	CD99
4277	MICB
4293	MAP3K9
4306	NR3C2
4324	MMP15
4326	MMP17
4327	MMP19
4329	ALDH6A1
4350	MPG
4357	MPST
4478	MSN
4482	MSRA
4486	MST1R
4534	MTM1
4585	MUC4
4586	MUC5AC
4591	TRIM37
4598	MVK
4603	MYBL1
4609	MYC
4619	MYH1
4642	MYO1D
4643	MYO1E
4644	MYO5A
4647	MYO7A
4673	NAP1L1
4674	NAP1L2
4675	NAP1L3
4681	NBL1
4682	NUBP1
4683	NBN
4706	NDUFAB1
4718	NDUFC2
4723	NDUFV1
4725	NDUFS5
4728	NDUFS8
4734	NEDD4
4752	NEK3
4758	NEU1
4771	NF2
4778	NFE2
4779	NFE2L1
4792	NFKBIA
4796	TONSL
4814	NINJ1
4828	NMB
4837	NNMT
4839	NOP2
4841	NONO
4846	NOS3
4850	CNOT4
4860	PNP
4862	NPAS2
4864	NPC1
4884	NPTX1
4897	NRCAM
4902	NRTN
4907	NT5E
4924	NUCB1
4925	NUCB2
4927	NUP88
4935	GPR143
4938	OAS1
4952	OCRL
4953	ODC1
4958	OMD
4982	TNFRSF11B
4983	OPHN1
5000	ORC4
5008	OSM
5009	OTC
5018	OXA1L
5024	P2RX3
5042	PABPC3
5047	PAEP
5049	PAFAH1B2
5054	SERPINE1
5055	SERPINB2
5063	PAK3
5073	PARN
5074	PAWR
5079	PAX5
5092	PCBD1
5095	PCCA
5100	PCDH8
5105	PCK1
5108	PCM1
5129	CDK18
5130	PCYT1A
5138	PDE2A
5144	PDE4D
5151	PDE8A
5152	PDE9A
5155	PDGFB
5163	PDK1
5164	PDK2
5170	PDPK1
5176	SERPINF1
5188	GATB
5192	PEX10
5214	PFKP
5226	PGD
5269	SERPINB6
5271	SERPINB8
5288	PIK3C2G
5292	PIM1
5295	PIK3R1
5298	PI4KB
5316	PKNOX1
5317	PKP1
5318	PKP2
5319	PLA2G1B
5322	PLA2G5
5332	PLCB4
5334	PLCL1
5337	PLD1
5339	PLEC
5342	PLGLB2
5349	FXYD3
5350	PLN
5358	PLS3
5366	PMAIP1
5371	PML
5372	PMM1
5426	POLE
5432	POLR2C
5446	PON3
5459	POU4F3
5469	MED1
5473	PPBP
5476	CTSA
5481	PPID
5496	PPM1G
5509	PPP1R3D
5514	PPP1R10
5520	PPP2R2A
5523	PPP2R3A
5524	PPP2R4
5525	PPP2R5A
5533	PPP3CC
5539	PPY
5546	PRCC
5554	PRH1
5562	PRKAA1
5587	PRKD1
5588	PRKCQ
5589	PRKCSH
5597	MAPK6
5603	MAPK13
5607	MAP2K5
5608	MAP2K6
5612	PRKRIR
5613	PRKX
5631	PRPS1
5644	PRSS1
5645	PRSS2
5646	PRSS3
5652	PRSS8
5653	KLK6
5655	KLK10
5690	PSMB2
5692	PSMB4
5701	PSMC2
5706	PSMC6
5716	PSMD10
5723	PSPH
5728	PTEN
5732	PTGER2
5737	PTGFR
5744	PTHLH
5764	PTN
5774	PTPN3
5781	PTPN11
5787	PTPRB
5791	PTPRE
5794	PTPRH
5796	PTPRK
5797	PTPRM
5801	PTPRR
5806	PTX3
5817	PVR
5825	ABCD3
5826	ABCD4
5829	PXN
5830	PEX5
5871	MAP4K2
5873	RAB27A
5874	RAB27B
5891	MOK
5896	RAG1
5910	RAP1GDS1
5914	RARA
5918	RARRES1
5923	RASGRF1
5930	RBBP6
5934	RBL2
5968	REG1B
5988	RFPL1
5994	RFXAP
5997	RGS2
5998	RGS3
6006	RHCE
6007	RHD
6019	RLN2
6046	BRD2
6050	RNH1
6125	RPL5
6130	RPL7A
6137	RPL13
6160	RPL31
6187	RPS2
6205	RPS11
6234	RPS28
6236	RRAD
6239	RREB1
6256	RXRA
6258	RXRG
6261	RYR1
6283	S100A12
6302	TSPAN31
6303	SAT1
6304	SATB1
6305	SBF1
6307	MSMO1
6319	SCD
6326	SCN2A
6328	SCN3A
6335	SCN9A
6340	SCNN1G
6343	SCT
6344	SCTR
6364	CCL20
6366	CCL21
6367	CCL22
6369	CCL24
6374	CXCL5
6376	CX3CL1
6382	SDC1
6392	SDHD
6399	TRAPPC2
6402	SELL
6421	SFPQ
6429	SRSF4
6443	SGCB
6448	SGSH
6468	FBXW4
6469	SHH
6474	SHOX2
6497	SKI
6502	SKP2
6508	SLC4A3
6513	SLC2A1
6519	SLC3A1
6523	SLC5A1
6526	SLC5A3
6527	SLC5A4
6531	SLC6A3
6535	SLC6A8
6541	SLC7A1
6549	SLC9A2
6553	SLC9A5
6555	SLC10A2
6566	SLC16A1
6569	SLC34A1
6571	SLC18A2
6578	SLCO2A1
6604	SMARCD3
6605	SMARCE1
6609	SMPD1
6611	SMS
6612	SUMO3
6622	SNCA
6623	SNCG
6627	SNRPA1
6629	SNRPB2
6634	SNRPD3
6647	SOD1
6648	SOD2
6650	CAPN15
6653	SORL1
6655	SOS2
6660	SOX5
6662	SOX9
6689	SPIB
6698	SPRR1A
6699	SPRR1B
6712	SPTBN2
6721	SREBF2
6738	TROVE2
6741	SSB
6748	SSR4
6750	SST
6774	STAT3
6775	STAT4
6781	STC1
6786	STIM1
6799	SULT1A2
6812	STXBP1
6817	SULT1A1
6834	SURF1
6837	MED22
6840	SVIL
6863	TAC1
6870	TACR3
6877	TAF5
6907	TBL1X
6924	TCEB3
6938	TCF12
6940	ZNF354A
6950	TCP1
7003	TEAD1
7018	TF
7031	TFF1
7032	TFF2
7033	TFF3
7040	TGFB1
7050	TGIF1
7054	TH
7059	THBS3
7060	THBS4
7073	TIAL1
7074	TIAM1
7087	ICAM5
7097	TLR2
7100	TLR5
7102	TSPAN7
7105	TSPAN6
7106	TSPAN4
7108	TM7SF2
7110	TMF1
7113	TMPRSS2
7114	TMSB4X
7127	TNFAIP2
7132	TNFRSF1A
7136	TNNI2
7164	TPD52L1
7167	TPI1
7173	TPO
7174	TPP2
7180	CRISP2
7185	TRAF1
7227	TRPS1
7263	TST
7268	TTC4
7270	TTF1
7273	TTN
7277	TUBA4A
7293	TNFRSF4
7295	TXN
7296	TXNRD1
7301	TYRO3
7329	UBE2I
7345	UCHL1
7351	UCP2
7358	UGDH
7363	UGT2B4
7385	UQCRC2
7386	UQCRFS1
7403	KDM6A
7405	UVRAG
7408	VASP
7424	VEGFC
7429	VIL1
7432	VIP
7448	VTN
7461	CLIP2
7474	WNT5A
7481	WNT11
7485	WRB
7486	WRN
7507	XPA
7511	XPNPEP1
7520	XRCC5
7545	ZIC1
7547	ZIC3
7556	ZNF10
7561	ZNF14
7570	ZNF22
7582	ZNF33B
7596	ZNF45
7597	ZBTB25
7626	ZNF75D
7637	ZNF84
7690	ZNF131
7692	ZNF133
7696	ZNF137P
7699	ZNF140
7718	ZNF165
7783	ZP2
7786	MAP3K12
7804	LRP8
7850	IL1R2
7851	MALL
7855	FZD5
7857	SCG2
7867	MAPKAPK3
7941	PLA2G7
7976	FZD3
7994	KAT6A
8000	PSCA
8021	NUP214
8027	STAM
8091	HMGA2
8128	ST8SIA2
8140	SLC7A5
8148	TAF15
8178	ELL
8214	DGCR6
8220	DGCR14
8233	ZRSR2
8239	USP9X
8242	KDM5C
8290	HIST3H3
8291	DYSF
8309	ACOX2
8312	AXIN1
8317	CDC7
8330	HIST1H2AK
8335	HIST1H2AB
8336	HIST1H2AM
8399	PLA2G10
8402	SLC25A11
8412	BCAR3
8419	BFSP2
8420	SNHG3
8428	STK24
8440	NCK2
8453	CUL2
8455	ATRN
8460	TPST1
8473	OGT
8479	HIRIP3
8481	OFD1
8492	PRSS12
8496	PPFIBP1
8500	PPFIA1
8501	SLC43A1
8502	PKP4
8507	ENC1
8515	ITGA10
8527	DGKD
8534	CHST1
8539	API5
8542	APOL1
8543	LMO4
8546	AP3B1
8548	BLZF1
8566	PDXK
8573	CASK
8600	TNFSF11
8601	RGS20
8602	NOP14
8609	KLF7
8621	CDK13
8632	DNAH17
8638	OASL
8642	DCHS1
8644	AKR1C3
8645	KCNK5
8658	TNKS
8660	IRS2
8677	STX10
8702	B4GALT4
8706	B3GALNT1
8707	B3GALT2
8714	ABCC3
8717	TRADD
8726	EED
8728	ADAM19
8729	GBF1
8743	TNFSF10
8749	ADAM18
8760	CDS2
8761	PABPC4
8767	RIPK2
8774	NAPG
8775	NAPA
8788	DLK1
8790	FPGT
8792	TNFRSF11A
8795	TNFRSF10B
8799	PEX11B
8805	TRIM24
8811	GALR2
8817	FGF18
8821	INPP4B
8828	NRP2
8829	NRP1
8835	SOCS2
8838	WISP3
8842	PROM1
8846	ALKBH1
8847	DLEU2
8851	CDK5R1
8854	ALDH1A2
8867	SYNJ1
8869	ST3GAL5
8876	VNN1
8883	NAE1
8898	MTMR2
8900	CCNA1
8942	KYNU
8969	HIST1H2AG
8972	MGAM
8975	USP13
8986	RPS6KA4
8992	ATP6V0E1
8996	NOL3
8999	CDKL2
9015	TAF1A
9020	MAP3K14
9028	RHBDL1
9031	BAZ1B
9032	TM4SF5
9037	SEMA5A
9053	MAP7
9058	SLC13A2
9070	ASH2L
9071	CLDN10
9076	CLDN1
9077	DIRAS3
9080	CLDN9
9091	PIGQ
9094	UNC119
9128	PRPF4
9129	PRPF3
9130	FAM50A
9138	ARHGEF1
9143	SYNGR3
9167	COX7A2L
9168	TMSB10
9172	MYOM2
9188	DDX21
9194	SLC16A7
9211	LGI1
9221	NOLC1
9235	IL32
9244	CRLF1
9245	GCNT3
9252	RPS6KA5
9258	MFHAS1
9263	STK17A
9265	CYTH3
9274	BCL7C
9289	GPR56
9306	SOCS6
9315	NREP
9322	TRIP10
9330	GTF3C3
9331	B4GALT6
9334	B4GALT5
9338	TCEAL1
9341	VAMP3
9351	SLC9A3R2
9355	LHX2
9365	KL
9368	SLC9A3R1
9370	ADIPOQ
9376	SLC22A8
9398	CD101
9399	STOML1
9411	ARHGAP29
9421	HAND1
9429	ABCG2
9448	MAP4K4
9454	HOMER3
9455	HOMER2
9457	FHL5
9462	RASAL2
9463	PICK1
9465	AKAP7
9466	IL27RA
9469	CHST3
9472	AKAP6
9480	ONECUT2
9489	PGS1
9498	SLC4A8
9501	RPH3AL
9514	GAL3ST1
9518	GDF15
9522	SCAMP1
9530	BAG4
9533	POLR1C
9536	PTGES
9537	TP53I11
9540	TP53I3
9550	ATP6V1G1
9553	MRPL33
9567	GTPBP1
9577	BRE
9583	ENTPD4
9585	KIF20B
9588	PRDX6
9590	AKAP12
9600	PITPNM1
9611	NCOR1
9619	ABCG1
9645	MICAL2
9657	IQCB1
9658	ZNF516
9666	DZIP3
9673	SLC25A44
9688	NUP93
9693	RAPGEF2
9701	PPP6R2
9703	KIAA0100
9723	SEMA3E
9729	KIAA0408
9732	DOCK4
9747	FAM115A
9760	TOX
9771	RAPGEF5
9774	BCLAF1
9778	KIAA0232
9794	MAML1
9797	TATDN2
9810	RNF40
9815	GIT2
9816	URB2
9819	TSC22D2
9823	ARMCX2
9825	SPATA2
9826	ARHGEF11
9828	ARHGEF17
9829	DNAJC6
9844	ELMO1
9846	GAB2
9857	CEP350
9858	PPP1R26
9860	LRIG2
9862	MED24
9863	MAGI2
9865	TRIL
9874	TLK1
9875	URB1
9877	ZC3H11A
9880	ZBTB39
9887	SMG7
9889	ZBED4
9896	FIG4
9900	SV2A
9909	DENND4B
9913	SUPT7L
9914	ATP2C2
9931	HELZ
9937	DCLRE1A
9943	OXSR1
9958	USP15
9961	MVP
9966	TNFSF15
9985	REC8
10000	AKT3
10006	ABI1
10010	TANK
10039	PARP3
10045	SH2D3A
10046	MAMLD1
10058	ABCB6
10059	DNM1L
10069	RWDD2B
10076	PTPRU
10083	USH1C
10087	COL4A3BP
10095	ARPC1B
10102	TSFM
10106	CTDSP2
10123	ARL4C
10127	ZNF263
10129	FRY
10133	OPTN
10144	FAM13A
10146	G3BP1
10150	MBNL2
10151	HNRNPA3P1
10156	RASA4
10158	PDZK1IP1
10164	CHST4
10170	DHRS9
10178	TENM1
10216	PRG4
10220	GDF11
10226	PLIN3
10227	MFSD10
10231	RCAN2
10233	LRRC23
10243	GPHN
10244	RABEPK
10253	SPRY2
10257	ABCC4
10260	DENND4A
10263	CDK2AP2
10270	AKAP8
10285	SMNDC1
10295	BCKDK
10300	KATNB1
10301	DLEU1
10307	APBB3
10311	DSCR3
10317	B3GALT5
10324	KLHL41
10331	B3GNT3
10363	HMG20A
10369	CACNG2
10388	SYCP2
10391	CORO2B
10399	GNB2L1
10406	WFDC2
10409	BASP1
10412	NSA2
10417	SPON2
10425	ARIH2
10427	SEC24B
10435	CDC42EP2
10439	OLFM1
10444	ZER1
10462	CLEC10A
10463	SLC30A9
10481	HOXB13
10483	SEC23B
10484	SEC23A
10489	LRRC41
10497	UNC13B
10499	NCOA2
10516	FBLN5
10540	DCTN2
10552	ARPC1A
10554	AGPAT1
10562	OLFM4
10573	MRPL28
10577	NPC2
10591	DNPH1
10599	SLCO1B1
10610	ST6GALNAC2
10611	PDLIM5
10618	TGOLN2
10623	POLR3C
10632	ATP5L
10634	GAS2L1
10643	IGF2BP3
10648	SCGB1D1
10650	SLMO1
10675	CSPG5
10677	AVIL
10683	DLL3
10693	CCT6B
10699	CORIN
10734	STAG3
10744	PTTG2
10750	GRAP
10752	CHL1
10758	TRAF3IP2
10762	NUP50
10766	TOB2
10795	ZNF268
10808	HSPH1
10814	CPLX2
10827	FAM114A2
10858	CYP46A1
10863	ADAM28
10867	TSPAN9
10880	ACTL7B
10891	PPARGC1A
10898	CPSF4
10903	MTMR11
10912	GADD45G
10914	PAPOLA
10942	PRSS21
10946	SF3A3
10948	STARD3
10950	BTG3
10962	MLLT11
11000	SLC27A3
11001	SLC27A2
11005	SPINK5
11021	RAB35
11033	ADAP1
11041	B3GNT1
11061	LECT1
11104	KATNA1
11116	FGFR1OP
11124	FAF1
11127	KIF3A
11142	PKIG
11146	GLMN
11177	BAZ1A
11182	SLC2A6
11193	WBP4
11199	ANXA10
11209	MST1P2
11224	RPL35
11237	RNF24
11240	PADI2
11257	TP53TG1
11261	CHP1
11264	PXMP4
11269	DDX19B
11278	KLF12
11321	GPN1
11332	ACOT7
11343	MGLL
22808	MRAS
22823	MTF2
22834	ZNF652
22836	RHOBTB3
22837	COBLL1
22838	RNF44
22864	R3HDM2
22874	PLEKHA6
22876	INPP5F
22879	MON1B
22891	ZNF365
22904	SBNO2
22906	TRAK1
22909	FAN1
22941	SHANK2
22943	DKK1
22950	SLC4A1AP
22954	TRIM32
22955	SCMH1
22977	AKR7A3
22987	SV2C
22995	CEP152
22996	TTC39A
22998	LIMCH1
23002	DAAM1
23007	PLCH1
23008	KLHDC10
23012	STK38L
23019	CNOT1
23030	KDM4B
23033	DOPEY1
23037	PDZD2
23046	KIF21B
23048	FNBP1
23052	ENDOD1
23059	CLUAP1
23061	TBC1D9B
23075	SWAP70
23082	PPRC1
23092	ARHGAP26
23105	FSTL4
23119	HIC2
23120	ATP10B
23135	KDM6B
23142	DCUN1D4
23157	SEPT6
23158	TBC1D9
23170	TTLL12
23171	GPD1L
23172	FAM175B
23178	PASK
23179	RGL1
23197	FAF2
23203	PMPCA
23212	RRS1
23219	FBXO28
23224	SYNE2
23240	KIAA0922
23248	RPRD2
23253	ANKRD12
23259	DDHD2
23270	TSPYL4
23271	CAMSAP2
23283	CSTF2T
23299	BICD2
23301	EHBP1
23304	UBR2
23306	TMEM194A
23338	JADE2
23350	U2SURP
23360	FNBP4
23385	NCSTN
23389	MED13L
23401	FRAT2
23410	SIRT3
23411	SIRT1
23412	COMMD3
23420	NOMO1
23424	TDRD7
23443	SLC35A3
23450	SF3B3
23464	GCAT
23474	ETHE1
23483	TGDS
23492	CBX7
23516	SLC39A14
23517	SKIV2L2
23518	R3HDM1
23529	CLCF1
23532	PRAME
23534	TNPO3
23536	ADAT1
23546	SYNGR4
23568	ARL2BP
23576	DDAH1
23595	ORC3
23600	AMACR
23601	CLEC5A
23612	PHLDA3
23624	CBLC
23625	FAM89B
23641	LDOC1
23657	SLC7A11
23676	SMPX
23704	KCNE4
23710	GABARAPL1
23729	SHPK
23743	BHMT2
23760	PITPNB
23761	PISD
23768	FLRT2
23774	BRD1
23786	BCL2L13
23787	MTCH1
24145	PANX1
24149	ZNF318
25777	SUN2
25789	TMEM59L
25792	CIZ1
25793	FBXO7
25794	FSCN2
25807	RHBDD3
25809	TTLL1
25816	TNFAIP8
25827	FBXL2
25836	NIPBL
25837	RAB26
25840	METTL7A
25841	ABTB2
25847	ANAPC13
25849	PARM1
25879	DCAF13
25880	TMEM186
25891	PAMR1
25893	TRIM58
25909	AHCTF1
25940	FAM98A
25945	PVRL3
25948	KBTBD2
25959	KANK2
25970	SH2B1
25972	UNC50
25976	TIPARP
25987	TSKU
25999	CLIP3
26003	GORASP2
26007	DAK
26011	TENM4
26019	UPF2
26025	PCDHGA12
26040	SETBP1
26047	CNTNAP2
26084	ARHGEF26
26094	DCAF4
26095	PTPN20B
26130	GAPVD1
26136	TES
26137	ZBTB20
26154	ABCA12
26191	PTPN22
26207	PITPNC1
26228	STAP1
26229	B3GAT3
26232	FBXO2
26240	FAM50B
26275	HIBCH
26286	ARFGAP3
26292	MYCBP
26354	GNL3
26355	FAM162A
26499	PLEK2
26509	MYOF
26511	CHIC2
26512	INTS6
26747	NUFIP1
26782	SNORA66
26973	CHORDC1
26986	PABPC1
27000	DNAJC2
27018	NGFRAP1
27020	NPTN
27022	FOXD3
27034	ACAD8
27036	SIGLEC7
27067	STAU2
27068	PPA2
27075	TSPAN13
27102	EIF2AK1
27123	DKK2
27134	TJP3
27158	NDOR1
27159	CHIA
27175	TUBG2
27201	GPR78
27237	ARHGEF16
27241	BBS9
27252	KLHL20
27257	LSM1
27286	SRPX2
27297	CRCP
27300	ZNF544
27301	APEX2
27303	RBMS3
27309	ZNF330
27315	PGAP2
27316	RBMX
27328	PCDH11X
27340	UTP20
27341	RRP7A
27344	PCSK1N
27352	SGSM3
27445	PCLO
28231	SLCO4A1
28234	SLCO1B3
28513	CDH19
28516	TRDV3
28959	TMEM176B
28968	SLC6A16
28971	AAMDC
28973	MRPS18B
28983	TMPRSS11E
28985	MCTS1
28986	MAGEH1
28996	HIPK2
29062	WDR91
29063	ZCCHC4
29065	ASAP1-IT1
29071	C1GALT1C1
29078	NDUFAF4
29087	THYN1
29094	LGALSL
29098	RANGRF
29102	DROSHA
29105	CFAP20
29107	NXT1
29121	CLEC2D
29761	USP25
29766	TMOD3
29780	PARVB
29881	NPC1L1
29883	CNOT7
29890	RBM15B
29899	GPSM2
29902	FAM216A
29907	SNX15
29948	OSGIN1
29960	FTSJ2
29965	CDIP1
29990	PILRB
29994	BAZ2B
30000	TNPO2
30001	ERO1L
30009	TBX21
30012	TLX3
30850	CDR2L
50486	G0S2
50506	DUOX2
50509	COL5A3
50512	PODXL2
50615	IL21R
50624	CUZD1
50628	GEMIN4
50632	CALY
50649	ARHGEF4
50853	VILL
50863	NTM
51004	COQ6
51008	ASCC1
51013	EXOSC1
51016	EMC9
51020	HDDC2
51052	PRLH
51074	APIP
51078	THAP4
51083	GAL
51090	PLLP
51097	SCCPDH
51101	ZC2HC1A
51110	LACTB2
51116	MRPS2
51133	KCTD3
51138	COPS4
51163	DBR1
51171	HSD17B14
51176	LEF1
51181	DCXR
51186	WBP5
51204	TACO1
51208	CLDN18
51222	ZNF219
51228	GLTP
51231	VRK3
51232	CRIM1
51241	COX16
51267	CLEC1A
51276	ZNF571
51283	BFAR
51293	CD320
51297	BPIFA1
51299	NRN1
51307	FAM53C
51309	ARMCX1
51312	SLC25A37
51317	PHF21A
51321	AMZ2
51324	SPG21
51340	CRNKL1
51348	KLRF1
51361	HOOK1
51375	SNX7
51382	ATP6V1D
51384	WNT16
51427	ZNF107
51466	EVL
51490	C9orf114
51501	C11orf73
51557	LGSN
51566	ARMCX3
51567	TDP2
51574	LARP7
51604	PIGT
51616	TAF9B
51619	UBE2D4
51621	KLF13
51642	MRPL48
51647	FAM96B
51657	STYXL1
51678	MPP6
51703	ACSL5
51735	RAPGEF6
51750	RTEL1
51755	CDK12
51761	ATP8A2
51773	RSF1
53343	NUDT9
53407	STX18
53820	RIPPLY3
53832	IL20RA
53838	C11orf24
53916	RAB4B
53918	PELO
54165	DCUN1D1
54329	GPR85
54431	DNAJC10
54434	SSH1
54457	TAF7L
54471	MIEF1
54476	RNF216
54482	TRMT13
54487	DGCR8
54494	C11orf71
54498	SMOX
54502	RBM47
54505	DHX29
54509	RHOF
54532	USP53
54537	FAM35A
54541	DDIT4
54554	WDR5B
54575	UGT1A10
54576	UGT1A8
54584	GNB1L
54662	TBC1D13
54664	TMEM106B
54677	CROT
54680	ZNHIT6
54700	RRN3
54707	GPN2
54741	LEPROT
54762	GRAMD1C
54769	DIRAS2
54796	BNC2
54806	AHI1
54807	ZNF586
54810	GIPC2
54812	AFTPH
54825	CDHR2
54826	GIN1
54830	NUP62CL
54836	BSPRY
54851	ANKRD49
54853	WDR55
54854	FAM83E
54863	TOR4A
54882	ANKHD1
54883	CWC25
54898	ELOVL2
54938	SARS2
54942	FAM206A
54953	C1orf27
54972	TMEM132A
54997	TESC
55000	TUG1
55010	PARPBP
55024	BANK1
55032	SLC35A5
55033	FKBP14
55041	PLEKHB2
55071	C9orf40
55076	TMEM45A
55081	IFT57
55086	CXorf57
55089	SLC38A4
55100	WDR70
55107	ANO1
55129	ANO10
55140	ELP3
55146	ZDHHC4
55151	TMEM38B
55153	SDAD1
55160	ARHGEF10L
55172	DNAAF2
55173	MRPS10
55192	DNAJC17
55193	PBRM1
55194	EVA1B
55195	C14orf105
55197	RPRD1A
55198	APPL2
55200	PLEKHG6
55205	ZNF532
55206	SBNO1
55210	ATAD3A
55224	ETNK2
55227	LRRC1
55234	SMU1
55239	OGFOD1
55240	STEAP3
55244	SLC47A1
55247	NEIL3
55252	ASXL2
55253	TYW1
55258	THNSL2
55284	UBE2W
55285	RBM41
55286	C4orf19
55289	ACOXL
55298	RNF121
55301	OLAH
55324	ABCF3
55333	SYNJ2BP
55335	NIPSNAP3B
55343	SLC35C1
55350	VNN3
55357	TBC1D2
55359	STYK1
55365	TMEM176A
55384	MEG3
55422	ZNF331
55435	AP1AR
55450	CAMK2N1
55500	ETNK1
55501	CHST12
55509	BATF3
55512	SMPD3
55520	ELAC1
55540	IL17RB
55568	GALNT10
55584	CHRNA9
55603	FAM46A
55612	FERMT1
55615	PRR5
55623	THUMPD1
55624	POMGNT1
55634	KRBOX4
55636	CHD7
55650	PIGV
55660	PRPF40A
55687	TRMU
55699	IARS2
55701	ARHGEF40
55704	CCDC88A
55711	FAR2
55718	POLR3E
55720	TSR1
55726	ASUN
55734	ZFP64
55740	ENAH
55744	COA1
55750	AGK
55752	SEPT11
55764	IFT122
55765	C1orf106
55766	H2AFJ
55770	EXOC2
55776	SAYSD1
55784	MCTP2
55790	CSGALNACT1
55794	DDX28
55799	CACNA2D3
55805	LRP2BP
55816	DOK5
55831	EMC3
55841	WWC3
55846	ITFG2
55858	TMEM165
55863	TMEM126B
55893	ZNF395
55900	ZNF302
55909	BIN3
55930	MYO5C
55970	GNG12
55975	KLHL7
56006	SMG9
56033	BARX1
56125	PCDHB11
56253	CRTAM
56255	TMX4
56267	CCBL2
56271	BEX4
56475	RPRM
56478	EIF4ENIF1
56521	DNAJC12
56548	CHST7
56605	ERO1LB
56623	INPP5E
56652	C10orf2
56667	MUC13
56675	NRIP3
56683	C21orf59
56892	C8orf4
56894	AGPAT3
56902	PNO1
56924	PAK6
56926	NCLN
56937	PMEPA1
56938	ARNTL2
56941	HMCES
56946	C11orf30
56980	PRDM10
56996	SLC12A9
56997	ADCK3
57007	ACKR3
57016	AKR1B10
57017	COQ9
57019	CIAPIN1
57061	HYMAI
57089	ENTPD7
57097	PARP11
57124	CD248
57128	LYRM4
57134	MAN1C1
57146	TMEM159
57157	PHTF2
57185	NIPAL3
57211	GPR126
57223	SMEK2
57326	PBXIP1
57333	RCN3
57415	C3orf14
57472	CNOT6
57473	ZNF512B
57476	GRAMD1B
57496	MKL2
57498	KIDINS220
57602	USP36
57612	ERV3-2
57644	MYH7B
57706	DENND1A
57821	CCDC181
57826	RAP2C
57834	CYP4F11
57835	SLC4A5
58155	PTBP2
58478	ENOPH1
58487	CREBZF
58516	FAM60A
58985	IL22RA1
58986	TMEM8A
59272	ACE2
59335	PRDM12
59338	PLEKHA1
60488	MRPS35
60491	NIF3L1
60496	AASDHPPT
60560	NAA35
60561	RINT1
60681	FKBP10
63874	ABHD4
63901	FAM111A
63906	GPATCH3
63910	SLC17A9
63920	ZBED8
63941	NECAB3
63976	PRDM16
63982	ANO3
64067	NPAS3
64080	RBKS
64081	PBLD
64110	MAGEF1
64114	TMBIM1
64121	RRAGC
64131	XYLT1
64167	ERAP2
64172	OSGEPL1
64211	LHX5
64219	PJA1
64220	STRA6
64223	MLST8
64328	XPO4
64359	NXN
64374	SIL1
64376	IKZF5
64388	GREM2
64398	MPP5
64400	AKTIP
64421	DCLRE1C
64579	NDST4
64601	VPS16
64682	ANAPC1
64699	TMPRSS3
64748	LPPR2
64754	SMYD3
64762	GAREM
64763	ZNF574
64764	CREB3L2
64772	ENGASE
64777	RMND5B
64781	CERK
64788	LMF1
64792	IFT22
64795	RMND5A
64849	SLC13A3
64850	ETNPPL
64860	ARMCX5
64866	CDCP1
65009	NDRG4
65055	REEP1
65084	TMEM135
65220	NADK
65260	COA7
65264	UBE2Z
65983	GRAMD3
65986	ZBTB10
65990	FAM173A
66036	MTMR9
78990	OTUB2
79001	VKORC1
79006	METRN
79009	DDX50
79036	KXD1
79053	ALG8
79066	METTL16
79068	FTO
79084	WDR77
79086	SMIM7
79095	C9orf16
79132	DHX58
79137	FAM134A
79152	FA2H
79155	TNIP2
79156	PLEKHF1
79159	NOL12
79161	TMEM243
79228	THOC6
79230	ZNF557
79366	HMGN5
79370	BCL2L14
79442	LRRC2
79574	EPS8L3
79605	PGBD5
79611	ACSS3
79622	SNRNP25
79632	FAM184A
79644	SRD5A3
79648	MCPH1
79650	USB1
79665	DHX40
79668	PARP8
79675	FASTKD1
79684	MSANTD2
79689	STEAP4
79705	LRRK1
79707	NOL9
79714	CCDC51
79726	WDR59
79728	PALB2
79731	NARS2
79736	TEFM
79738	BBS10
79739	TTLL7
79746	ECHDC3
79753	SNIP1
79755	ZNF750
79762	C1orf115
79767	ELMO3
79772	MCTP1
79778	MICALL2
79785	RERGL
79789	CLMN
79796	ALG9
79800	CARF
79828	METTL8
79829	NAA40
79837	PIP4K2C
79868	ALG13
79869	CPSF7
79870	BAALC
79873	NUDT18
79892	MCMBP
79895	ATP8B4
79905	TMC7
79915	ATAD5
79918	SETD6
79930	DOK3
79947	DHDDS
79957	PAQR6
79959	CEP76
79961	DENND2D
79966	SCD5
79974	CPED1
79977	GRHL2
79982	DNAJB14
80008	TMEM156
80017	C14orf159
80019	UBTD1
80031	SEMA6D
80067	DCAF17
80072	HEXA-AS1
80108	ZFP2
80117	ARL14
80146	UXS1
80148	PQLC1
80155	NAA15
80161	ASMTL-AS1
80185	TTI2
80199	FUZ
80201	HKDC1
[truncated: 217 more rows]

## Sheet: DEGs
Entrez ID	Gene Symbol
2263	FGFR2
2	A2M
21	ABCA3
32	ACACB
33	ACADL
38	ACAT1
54	ACP5
72	ACTG2
94	ACVRL1
104	ADARB1
125	ADH1B
141	ADPRH
142	PARP1
153	ADRB1
154	ADRB2
159	ADSS
177	AGER
185	AGTR1
186	AGTR2
205	AK4
226	ALDOA
284	ANGPT1
306	ANXA3
309	ANXA6
313	AOAH
316	AOX1
323	APBB2
353	APRT
355	FAS
358	AQP1
361	AQP4
387	RHOA
395	ARHGAP6
443	ASPA
467	ATF3
471	ATIC
477	ATP1A2
481	ATP1B1
483	ATP1B3
550	AUP1
558	AXL
571	BACH1
577	BAI3
590	BCHE
634	CEACAM1
638	BIK
653	BMP5
659	BMPR2
663	BNIP2
670	BPHL
687	KLF9
694	BTG1
695	BTK
710	SERPING1
712	C1QA
713	C1QB
728	C5AR1
730	C7
762	CA4
800	CALD1
801	CALM1
834	CASP1
839	CASP6
845	CASQ2
847	CAT
857	CAV1
858	CAV2
861	RUNX1
862	RUNX1T1
863	CBFA2T3
894	CCND2
919	CD247
947	CD34
948	CD36
957	ENTPD5
969	CD69
976	CD97
1003	CDH5
1012	CDH13
1028	CDKN1C
1036	CDO1
1043	CD52
1048	CEACAM5
1052	CEBPD
1066	CES1
1071	CETP
1108	CHD4
1123	CHN1
1263	PLK3
1264	CNN1
1266	CNN3
1291	COL6A1
1300	COL10A1
1305	COL13A1
1316	KLF6
1318	SLC31A2
1326	MAP3K8
1346	COX7A1
1356	CP
1361	CPB2
1365	CLDN3
1366	CLDN7
1382	CRABP2
1389	CREBL2
1410	CRYAB
1439	CSF2RB
1440	CSF3
1464	CSPG4
1465	CSRP1
1468	SLC25A10
1475	CSTA
1490	CTGF
1524	CX3CR1
1534	CYB561
1536	CYBB
1593	CYP27A1
1601	DAB2
1602	DACH1
1611	DAP
1613	DAPK3
1634	DCN
1636	ACE
1654	DDX3X
1674	DES
1675	CFD
1728	NQO1
1736	DKC1
1776	DNASE1L3
1794	DOCK2
1805	DPT
1808	DPYSL2
1827	RCAN1
1829	DSG2
1836	SLC26A2
1839	HBEGF
1842	ECM2
1843	DUSP1
1849	DUSP7
1855	DVL1
1876	E2F6
1901	S1PR1
1906	EDN1
1909	EDNRA
1910	EDNRB
1945	EFNA4
1958	EGR1
1959	EGR2
2009	EML1
2012	EMP1
2013	EMP2
2014	EMP3
2015	EMR1
2017	CTTN
2022	ENG
2034	EPAS1
2037	EPB41L2
2040	STOM
2058	EPRS
2060	EPS15
2063	NR2F6
2065	ERBB3
2078	ERG
2113	ETS1
2118	ETV4
2123	EVI2A
2125	EVPL
2157	F8
2159	F10
2167	FABP4
2171	FABP5
2192	FBLN1
2202	EFEMP1
2207	FCER1G
2215	FCGR3B
2219	FCN1
2247	FGF2
2264	FGFR4
2268	FGR
2273	FHL1
2277	FIGF
2280	FKBP1A
2286	FKBP2
2288	FKBP4
2294	FOXF1
2295	FOXF2
2313	FLI1
2316	FLNA
2321	FLT1
2327	FMO2
2328	FMO3
2353	FOS
2354	FOSB
2357	FPR1
2358	FPR2
2523	FUT1
2524	FUT2
2525	FUT3
2532	ACKR1
2534	FYN
2549	GAB1
2582	GALE
2597	GAPDH
2615	LRRC32
2617	GARS
2619	GAS1
2621	GAS6
2624	GATA2
2627	GATA6
2630	GBAP1
2633	GBP1
2639	GCDH
2662	GDF10
2671	GFER
2690	GHR
2701	GJA4
2719	GPC3
2746	GLUD1
2776	GNAQ
2791	GNG11
2802	GOLGA3
2810	SFN
2823	GPM6A
2824	GPM6B
2828	GPR4
2852	GPER1
2869	GRK5
2878	GPX3
2889	RAPGEF1
2890	GRIA1
2908	NR3C1
2920	CXCL2
2934	GSN
2949	GSTM5
2968	GTF2H4
2995	GYPC
2999	GZMH
3005	H1F0
3021	H3F3B
3043	HBB
3055	HCK
3069	HDLBP
3071	NCKAP1L
3082	HGF
3133	HLA-E
3142	HLX
3149	HMGB3
3156	HMGCR
3164	NR4A1
3201	HOXA4
3202	HOXA5
3241	HPCAL1
3290	HSD11B1
3301	DNAJA1
3316	HSPB2
3337	DNAJB1
3340	NDST1
3382	ICA1
3384	ICAM2
3394	IRF8
3396	ICT1
3399	ID3
3400	ID4
3422	IDI1
3437	IFIT3
3459	IFNGR1
3486	IGFBP3
3491	CYR61
3554	IL1R1
3560	IL2RB
3569	IL6
3575	IL7R
3590	IL11RA
3608	ILF2
3611	ILK
3628	INPP1
3632	INPP5A
3659	IRF1
3672	ITGA1
3676	ITGA4
3678	ITGA5
3702	ITK
3704	ITPA
3707	ITPKB
3708	ITPR1
3717	JAK2
3725	JUN
3726	JUNB
3727	JUND
3728	JUP
3730	KAL1
3764	KCNJ8
3775	KCNK1
3777	KCNK3
3824	KLRD1
3858	KRT10
3875	KRT18
3898	LAD1
3908	LAMA2
3910	LAMA4
3913	LAMB2
3934	LCN2
3936	LCP1
3937	LCP2
3939	LDHA
3949	LDLR
3956	LGALS1
3959	LGALS3BP
3993	LLGL2
3995	FADS3
4005	LMO2
4008	LMO7
4035	LRP1
4056	LTC4S
4072	EPCAM
4091	SMAD6
4092	SMAD7
4094	MAF
4118	MAL
4129	MAOB
4134	MAP4
4162	MCAM
4170	MCL1
4192	MDK
4205	MEF2A
4211	MEIS1
4212	MEIS2
4215	MAP3K3
4218	RAB8A
4221	MEN1
4234	METTL1
4239	MFAP4
4242	MFNG
4282	MIF
4311	MME
4324	MMP15
4332	MNDA
4430	MYO1B
4478	MSN
4481	MSR1
4486	MST1R
4496	MT1H
4499	MT1M
4501	MT1X
4502	MT2A
4542	MYO1F
4616	GADD45B
4628	MYH10
4629	MYH11
4638	MYLK
4659	PPP1R12A
4670	HNRNPM
4680	CEACAM6
4688	NCF2
4728	NDUFS8
4734	NEDD4
4739	NEDD9
4756	NEO1
4783	NFIL3
4792	NFKBIA
4801	NFYB
4811	NID1
4818	NKG7
4830	NME1
4839	NOP2
4851	NOTCH1
4855	NOTCH4
4869	NPM1
4881	NPR1
4905	NSF
4931	NVL
4969	OGN
4973	OLR1
5002	SLC22A18
5034	P4HB
5042	PABPC3
5048	PAFAH1B1
5127	CDK16
5128	CDK17
5138	PDE2A
5142	PDE4B
5159	PDGFRB
5166	PDK4
5175	PECAM1
5178	PEG3
5198	PFAS
5199	CFP
5214	PFKP
5255	PHKA1
5261	PHKG2
5269	SERPINB6
5272	SERPINB9
5286	PIK3C2A
5295	PIK3R1
5315	PKM
5322	PLA2G5
5334	PLCL1
5348	FXYD1
5373	PMM2
5376	PMP22
5387	PMS2P3
5414	SEPT4
5420	PODXL
5425	POLD2
5431	POLR2B
5437	POLR2H
5471	PPAT
5473	PPBP
5531	PPP4C
5549	PRELP
5551	PRF1
5573	PRKAR1A
5579	PRKCB
5583	PRKCH
5621	PRNP
5627	PROS1
5638	PRRG1
5730	PTGDS
5734	PTGER4
5739	PTGIR
5745	PTH1R
5753	PTK6
5787	PTPRB
5788	PTPRC
5789	PTPRD
5797	PTPRM
5829	PXN
5831	PYCR1
5833	PCYT2
5858	PZP
5860	QDPR
5877	RABIF
5919	RARRES2
5947	RBP1
5962	RDX
5997	RGS2
6003	RGS13
6093	ROCK1
6182	MRPL12
6185	RPN2
6237	RRAS
6252	RTN1
6258	RXRG
6274	S100A3
6279	S100A8
6332	SCN7A
6351	CCL4
6368	CCL23
6375	XCL1
6382	SDC1
6386	SDCBP
6387	CXCL12
6389	SDHA
6397	SEC14L1
6401	SELE
6403	SELP
6404	SELPLG
6440	SFTPC
6441	SFTPD
6442	SGCA
6445	SGCG
6446	SGK1
6503	SLA
6505	SLC1A1
6515	SLC2A3
6532	SLC6A4
6556	SLC11A1
6578	SLCO2A1
6586	SLIT3
6595	SMARCA2
6622	SNCA
6626	SNRPA
6650	CAPN15
6652	SORD
6659	SOX4
6662	SOX9
6676	SPAG4
6690	SPINK1
6696	SPP1
6709	SPTAN1
6711	SPTBN1
6715	SRD5A1
6722	SRF
6723	SRM
6732	SRPK1
6744	SSFA2
6748	SSR4
6768	ST14
6777	STAT5B
6793	STK10
6867	TACC1
6868	ADAM17
6876	TAGLN
6886	TAL1
6909	TBX2
6910	TBX5
6925	TCF4
6926	TBX3
6935	ZEB1
6943	TCF21
7001	PRDX2
7010	TEK
7041	TGFB1I1
7048	TGFBR2
7049	TGFBR3
7052	TGM2
7056	THBD
7071	KLF10
7075	TIE1
7076	TIMP1
7078	TIMP3
7082	TJP1
7091	TLE4
7094	TLN1
7099	TLR4
7102	TSPAN7
7106	TSPAN4
7111	TMOD1
7122	CLDN5
7123	CLEC3B
7126	TNFAIP1
7128	TNFAIP3
7133	TNFRSF1B
7134	TNNC1
7145	TNS1
7148	TNXB
7162	TPBG
7167	TPI1
7203	CCT3
7262	PHLDA2
7264	TSTA3
7267	TTC3
7273	TTN
7284	TUFM
7368	UGT8
7402	UTRN
7414	VCL
7424	VEGFC
7431	VIM
7433	VIPR1
7450	VWF
7453	WARS
7466	WFS1
7469	NELFA
7472	WNT2
7538	ZFP36
7704	ZBTB16
7748	ZNF195
7786	MAP3K12
7791	ZYX
7818	DAP3
7832	BTG2
7841	MOGS
7846	TUBA1A
7940	LST1
7965	AIMP2
8013	NR4A3
8031	NCOA4
8165	AKAP1
8322	FZD4
8395	PIP5K1B
8404	SPARCL1
8406	SRPX
8417	STX7
8425	LTBP4
8434	RECK
8436	SDPR
8443	GNPAT
8462	KLF11
8477	GPR65
8493	PPM1D
8496	PPFIBP1
8507	ENC1
8508	NIPSNAP1
8516	ITGA8
8522	GAS7
8530	CST7
8547	FCN3
8554	PIAS1
8564	KMO
8602	NOP14
8605	PLA2G4C
8611	PPAP2A
8612	PPAP2C
8613	PPAP2B
8622	PDE8B
8638	OASL
8639	AOC3
8642	DCHS1
8645	KCNK5
8648	NCOA1
8654	PDE5A
8662	EIF3B
8672	EIF4G3
8676	STX11
8685	MARCO
8692	HYAL2
8703	B4GALT3
8706	B3GALNT1
8714	ABCC3
8727	CTNNAL1
8742	TNFSF12
8743	TNFSF10
8777	MPDZ
8787	RGS9
8807	IL18RAP
8809	IL18R1
8835	SOCS2
8839	WISP2
8848	TSC22D1
8850	KAT2B
8871	SYNJ2
8905	AP1S2
8906	AP1G2
8910	SGCE
8925	HERC1
8943	AP3D1
8994	LIMD1
9021	SOCS3
9022	CLIC3
9034	CCRL2
9037	SEMA5A
9046	DOK2
9056	SLC7A7
9060	PAPSS2
9079	LDB2
9093	DNAJA3
9104	RGN
9124	PDLIM1
9173	IL1RL1
9200	PTPLA
9245	GCNT3
9277	WDR46
9289	GPR56
9308	CD83
9314	KLF4
9341	VAMP3
9353	SLIT2
9411	ARHGAP29
9413	FAM189A2
9414	TJP2
9444	QKI
9452	ITM2A
9453	GGPS1
9457	FHL5
9459	ARHGEF6
9465	AKAP7
9467	SH3BP5
9496	TBX4
9510	ADAMTS1
9533	POLR1C
9535	GMFG
9559	VPS26A
9569	GTF2IRD1
9590	AKAP12
9592	IER2
9601	PDIA4
9618	TRAF4
9638	FEZ1
9639	ARHGEF10
9647	PPM1F
9669	EIF5B
9674	KIAA0040
9698	PUM1
9706	ULK2
9710	KIAA0355
9725	TMEM63A
9732	DOCK4
9743	ARHGAP32
9748	SLK
9749	PHACTR2
9754	STARD8
9761	MLEC
9762	LZTS3
9768	KIAA0101
9770	RASSF2
9802	DAZAP2
9806	SPOCK2
9807	IP6K1
9811	CTIF
9828	ARHGEF17
9839	ZEB2
9844	ELMO1
9846	GAB2
9882	TBC1D4
9887	SMG7
9922	IQSEC1
9934	P2RY14
9938	ARHGAP25
9949	AMMECR1
9973	CCS
10000	AKT3
10003	NAALAD2
10004	NAALADL1
10016	PDCD6
10019	SH2B3
10053	AP1M2
10058	ABCB6
10060	ABCC9
10072	DPP3
10085	EDIL3
10098	TSPAN5
10114	HIPK3
10131	TRAP1
10133	OPTN
10163	WASF2
10174	SORBS3
10186	LHFP
10203	CALCRL
10209	EIF1
10237	SLC35B1
10256	CNKSR1
10262	SF3B4
10266	RAMP2
10268	RAMP3
10272	FSTL3
10274	STAG1
10288	LILRB2
10289	EIF1B
10319	LAMC3
10322	SMYD5
10325	RRAGB
10328	EMC8
10330	CNPY2
10331	B3GNT3
10351	ABCA8
10365	KLF2
10384	BTN3A3
10391	CORO2B
10395	DLC1
10398	MYL9
10401	PIAS3
10406	WFDC2
10418	SPON1
10462	CLEC10A
10491	CRTAP
10498	CARM1
10516	FBLN5
10529	NEBL
10549	PRDX4
10551	AGR2
10560	SLC19A2
10573	MRPL28
10578	GNLY
10580	SORBS1
10606	PAICS
10610	ST6GALNAC2
10630	PDPN
10651	MTX2
10653	SPINT2
10657	KHDRBS1
10670	RRAGA
10678	B3GNT2
10742	RAI2
10763	NES
10765	KDM5B
10771	ZMYND11
10810	WASF3
10826	FAXDC2
10863	ADAM28
10865	ARID5A
10875	FGL2
10894	LYVE1
10899	JTB
10908	PNPLA6
10933	MORF4L1
10938	EHD1
10955	SERINC3
10957	PNRC1
10966	RAB40B
10970	CKAP4
10974	ADIRF
10979	FERMT2
10982	MAPRE2
10990	LILRB5
11013	TMSB15A
11015	KDELR3
11037	STON1
11067	C10orf10
11069	RAPGEF4
11077	HSF2BP
11080	DNAJB4
11095	ADAMTS8
11097	NUPL2
11099	PTPN21
11142	PKIG
11168	PSIP1
11170	FAM107A
11187	PKP3
11197	WIF1
11222	MRPL3
11232	POLG2
11234	HPS5
11258	DCTN3
11259	FILIP1L
11309	SLCO2B1
11313	LYPLA2
11325	DDX42
11326	VSIG4
11335	CBX3
11342	RNF13
22796	COG2
22846	VASH1
22856	CHSY1
22872	SEC31A
22873	DZIP1
22874	PLEKHA6
22880	MORC2
22885	ABLIM3
22889	KIAA0907
22898	DENND3
22899	ARHGEF15
22900	CARD8
22914	KLRK1
22915	MMRN1
22918	CD93
22928	SEPHS2
22998	LIMCH1
23024	PDZRN3
23037	PDZD2
23042	PDXDC1
23048	FNBP1
23066	CAND2
23090	ZNF423
23114	NFASC
23122	CLASP2
23127	COLGALT2
23136	EPB41L3
23158	TBC1D9
23179	RGL1
23194	FBXL7
23196	FAM120A
23208	SYT11
23212	RRS1
23215	PRRC2C
23237	ARC
23254	KAZN
23258	DENND5A
23266	LPHN2
23284	LPHN3
23287	AGTPBP1
23294	ANKS1A
23299	BICD2
23321	TRIM2
23328	SASH1
23331	TTC28
23336	SYNM
23362	PSD3
23367	LARP1
23371	TENC1
23381	SMG5
23414	ZFPM2
23423	TMED3
23429	RYBP
23450	SF3B3
23460	ABCA6
23462	HEY1
23492	CBX7
23493	HEY2
23499	MACF1
23513	SCRIB
23522	KAT6B
23528	ZNF281
23583	SMUG1
23586	DDX58
23603	CORO1C
23645	PPP1R15A
23670	TMEM2
23673	STX12
23683	PRKD3
23710	GABARAPL1
23753	SDF2L1
23764	MAFF
23767	FLRT3
25802	LMOD1
25825	BACE2
25837	RAB26
25840	METTL7A
25890	ABI3BP
25900	IFFO1
25928	SOSTDC1
25932	CLIC4
25937	WWTR1
25939	SAMHD1
25959	KANK2
25975	EGFL6
26003	GORASP2
26012	NSMF
26051	PPP1R16B
26063	DECR2
26084	ARHGEF26
26112	CCDC69
26151	NAT9
26155	NOC2L
26277	TINF2
26353	HSPB8
26354	GNL3
26470	SEZ6L2
26472	PPP1R14B
26502	NARF
26575	RGS17
26628	OR7E47P
26873	OPLAH
26986	PABPC1
26994	RNF11
27032	ATP2C1
27042	DIEXF
27074	LAMP3
27089	UQCRQ
27122	DKK3
27123	DKK2
27129	HSPB7
27134	TJP3
27147	DENND2A
27237	ARHGEF16
27242	TNFRSF21
27244	SESN1
27253	PCDH17
27293	SMPDL3B
27295	PDLIM3
27297	CRCP
27303	RBMS3
27324	TOX3
27347	STK39
28513	CDH19
28516	TRDV3
28962	OSTM1
28969	BZW2
28984	RGCC
28985	MCTS1
29091	STXBP6
29102	DROSHA
29125	C11orf21
29789	OLA1
29803	REPIN1
29855	UBN1
29926	GMPPA
29931	LINC00312
29940	DSE
29953	TRHDE
29960	FTSJ2
29984	RHOD
29995	LMCD1
30008	EFEMP2
30846	EHD2
50512	PODXL2
50650	ARHGEF3
50810	HDGFRP3
50863	NTM
50865	HEBP1
51042	ZNF593
51056	LAP3
51063	CALHM2
51099	ABHD5
51106	TFB1M
51128	SAR1B
51143	DYNC1LI1
51162	EGFL7
51185	CRBN
51208	CLDN18
51232	CRIM1
51267	CLEC1A
51280	GOLM1
51285	RASL12
51287	COA4
51294	PCDH12
51296	SLC15A3
51299	NRN1
51309	ARMCX1
51318	MRPL35
51348	KLRF1
51361	HOOK1
51365	PLA1A
51393	TRPV2
51411	BIN2
51421	AMOTL2
51547	SIRT7
51554	ACKR4
51557	LGSN
51599	LSR
51646	YPEL5
51650	MRPS33
51651	PTRH2
51652	CHMP3
51696	HECA
51705	EMCN
51751	HIGD1B
51762	RAB8B
51763	INPP5K
51809	GALNT7
53346	TM6SF1
53405	CLIC5
53826	FXYD6
53829	P2RY13
53905	DUOX1
54407	SLC38A2
54438	GFOD1
54453	RIN2
54480	CHPF2
54499	TMCO1
54502	RBM47
54538	ROBO4
54539	NDUFB11
54585	LZTFL1
54664	TMEM106B
54674	LRRN3
54732	TMED9
54733	SLC35F2
54802	TRIT1
54836	BSPRY
54854	FAM83E
54861	SNRK
54867	TMEM214
54869	EPS8L1
54873	PALMD
54876	DCAF16
54922	RASIP1
54953	C1orf27
54961	SSH3
54997	TESC
55022	PID1
55040	EPN3
55084	SOBP
55118	CRTAC1
55127	HEATR1
55153	SDAD1
55273	TMEM100
55281	TMEM140
55303	GIMAP4
55321	TMEM74B
55323	LARP6
55340	GIMAP5
55359	STYK1
55366	LGR4
55379	LRRC59
55422	ZNF331
55450	CAMK2N1
55604	LRRC16A
55612	FERMT1
55615	PRR5
55620	STAP2
55630	SLC39A4
55657	ZNF692
55664	CDC37L1
55679	LIMS2
55691	FRMD4A
55695	NSUN5
55699	IARS2
55718	POLR3E
55722	CEP72
55744	COA1
55765	C1orf106
55816	DOK5
55841	WWC3
55843	ARHGAP15
55852	TEX2
55911	APOBR
55969	C20orf24
55974	SLC50A1
56000	NXF3
56270	WDR45B
56603	CYP26B1
56649	TMPRSS4
56886	UGGT1
56901	NDUFA4L2
56913	C1GALT1
56920	SEMA3G
56937	PMEPA1
56944	OLFML3
56967	C14orf132
56999	ADAMTS9
57088	PLSCR4
57091	CASS4
57111	RAB25
57142	RTN4
57178	ZMIZ1
57188	ADAMTSL3
57211	GPR126
57406	ABHD6
57447	NDRG2
57493	HEG1
57513	CASKIN2
57556	SEMA6A
57572	DOCK6
57608	KIAA1462
57707	TLDC1
57716	PRX
58189	WFDC1
58494	JAM2
58495	OVOL2
58986	TMEM8A
60468	BACH2
63875	MRPL17
63876	PKNOX2
64063	PRSS22
64116	SLC39A8
64118	DUS1L
64123	ELTD1
64174	DPEP2
64216	TFB2M
64236	PDLIM2
64321	SOX17
64344	HIF3A
64397	ZNF106
64411	ARAP3
64746	ACBD3
64759	TNS3
64784	CRTC3
64798	DEPTOR
64856	VWA1
65005	MRPL9
65009	NDRG4
65055	REEP1
65993	MRPS34
78992	YIPF2
79007	DBNDD1
79017	GGCT
79026	AHNAK
79047	KCTD15
79053	ALG8
79064	TMEM223
79072	FASTKD3
79073	TMEM109
79077	DCTPP1
79081	LBHD1
79152	FA2H
79168	LILRA6
79413	ZBED2
79567	FAM65A
79581	SLC52A2
79586	CHPF
79590	MRPL24
79602	ADIPOR2
79622	SNRNP25
79625	NDNF
79633	FAT4
79652	TMEM204
79659	DYNC2H1
79675	FASTKD1
79686	LINC00341
79701	OGFOD3
79703	C11orf80
79746	ECHDC3
79767	ELMO3
79778	MICALL2
79794	C12orf49
79812	MMRN2
79825	EFCC1
79839	CCDC102B
79854	LINC00115
79874	RABEP2
79890	RIN3
79901	CYBRD1
79940	LINC00472
79987	SVEP1
80004	ESRP2
80014	WWC2
80021	TMEM62
80022	MYO15B
80055	PGAP1
80164	PRR36
80177	MYCT1
80194	TMEM134
80279	CDK5RAP3
80305	TRABD
80308	FLAD1
80347	COASY
80351	TNKS2
80704	SLC19A3
80760	ITIH5
80761	UPK3B
80833	APOL3
81035	COLEC12
81553	FAM49A
81575	APOLD1
81606	LBH
81619	TSPAN14
81849	ST6GALNAC5
81932	HDHD3
83604	TMEM47
83700	JAM3
83716	CRISPLD2
84159	ARID5B
84617	TUBB6
84759	PCGF1
84908	FAM136A
84981	MIR22HG
85458	DIXDC1
89853	MVB12B
89944	GLB1L2
90627	STARD13
90634	N4BP2L1
90861	HN1L
90865	IL33
91775	NXPE3
91851	CHRDL1
94081	SFXN1
113791	PIK3IP1
114049	WBSCR22
114548	NLRP3
114885	OSBPL11
115207	KCTD12
116985	ARAP1
117246	FTSJ3
124583	CANT1
124801	LSM12
126393	HSPB6
131544	CRYBG3
140597	TCEAL2
140609	NEK7
140885	SIRPA
151011	SEPT10
152006	RNF38
155400	NSUN5P1
166647	GPR125
169611	OLFML2A
171023	ASXL1
196740	VSTM4
200315	APOBEC3A
219654	ZCCHC24
220972	MARCH8
221037	JMJD1C
221061	FAM171A1
221749	PXDC1
253980	KCTD13
255812	SDHAP1
256949	KANK3
260294	NSUN5P2
266629	SEC14L3
283298	OLFML1
283638	CEP170B
284119	PTRF
285203	EOGT
339229	OXLD1
389136	VGLL3
400506	KNOP1
445347	TARP
474344	GIMAP6
619505	SNORA21
645745	MT1HL1
653639	LYPLA2P1
729238	SFTPA2
